# Supplementary material for: Frozen tissue coring and layered histological analysis improves cell type-specific proteogenomic characterization of pancreatic adenocarcinoma
Source: Clin Proteomics. 2024 Jan 30;21:7. doi: 10.1186/s12014-024-09450-3 (PMC10826052; doi:10.1186/s12014-024-09450-3)
Supplement: Supplementary file 1 — Additional file 1: Table S1. Aliquot IDs for the BioTExt samples. [file 12014_2024_9450_MOESM1_ESM.xlsx]

## Sheet: BioText by case ID
Case ID	Germline DNA aliquot	Tumor DNA aliquot (epithelial)	Tumor DNA aliquot (stroma)	Tumor DNA aliquot (remaining bulk)	Tumor RNA aliquot (epithelial)	Tumor RNA aliquot (stroma)	Tumor RNA aliquot (bulk)	Normal (NAT) RNA aliquot (bulk)	Normal (NAT) RNA aliquot (stroma)
C3L-01039	CPT0167240002	CPT0170340036	CPT0170340035	CPT0170340034	CPT0170340031	CPT0170340045	CPT0170340042	CPT0170350040	CPT0170350043
C3L-02888	CPT0166580002	CPT0166540032	CPT0166540034	CPT0166540033	CPT0166540026	CPT0166540039			CPT0166560037
C3L-02956	CPT0162530002	CPT0161630030	CPT0161630032	CPT0161630031	CPT0161630024	CPT0161630037			CPT0161660038
C3L-03348	CPT0167070002	CPT0167050033	CPT0167050035	CPT0167050034	CPT0167050031	CPT0167050040		CPT0167060032
C3L-03622	CPT0198540002	CPT0198520029		CPT0198520030	CPT0198520026
C3L-03629	CPT0198840002	CPT0198810033	CPT0198810035	CPT0198810034	CPT0198810030	CPT0198810040
C3N-01385	CPT0162290002	CPT0162230034	CPT0162230036	CPT0162230035	CPT0162230029	CPT0162230044	CPT0162230041	CPT0162250038	CPT0162250041
C3N-01898	CPT0162430002	CPT0162380034	CPT0162380036	CPT0162380035	CPT0162380028	CPT0162380041		CPT0162390037	CPT0162390040
C3N-01899	CPT0162500002	CPT0162450034	CPT0162450036	CPT0162450035	CPT0162450029	CPT0162450044	CPT0162450041		CPT0162460039
C3N-02594	CPT0187700002	CPT0187640030		CPT0187640031	CPT0187640027			CPT0187660038	CPT0187660041
C3N-02696	CPT0187770002	CPT0187720032	CPT0187720034	CPT0187720033	CPT0187720029	CPT0187720039		CPT0187730040	CPT0187730043
C3N-02754	CPT0183910002	CPT0183850037	CPT0183850036	CPT0183850035	CPT0183850033	CPT0183850045	CPT0183850042		CPT0183870036
C3N-02765	CPT0184500002	CPT0184450055	CPT0184450054	CPT0184450053	CPT0184450049	CPT0184450062	CPT0184450060	CPT0184460032
C3N-02930	CPT0184870002	CPT0184810036	CPT0184810037	CPT0184810038	CPT0184810034	CPT0184810046	CPT0184810043	CPT0184830038	CPT0184830041
C3N-02996	CPT0187870002	CPT0187820034	CPT0187820033	CPT0187820032	CPT0187820029	CPT0187820039		CPT0187830036	CPT0187830039
