# Supplementary material for: Frozen tissue coring and layered histological analysis improves cell type-specific proteogenomic characterization of pancreatic adenocarcinoma
Source: Clin Proteomics. 2024 Jan 30;21:7. doi: 10.1186/s12014-024-09450-3 (PMC10826052; doi:10.1186/s12014-024-09450-3)
Supplement: Supplementary file 2 — Additional file 2: Table S2. RNA sequencing, proteomics, histology, and KRAS mutation data. [file 12014_2024_9450_MOESM2_ESM.xlsx]

## Sheet: Summary
Sheet	Description
KRAS_mutation	Mutation type and variant allele frequency called by any tool for KRAS
Histology_data	Cell type percentages assessed by histology for the top H&E slide and an average (AVG) count over multiple slides
RNAseq_data	upper quantile normalized log2 RSEM RNAseq data
Proteomics_data	DIA proteomics data, imputed

## Sheet: KRAS_mutation
SampleID	Case_ID	KRAS_mutation_type	KRAS_VAF
C3L-01039_Tumor_Stroma	C3L-01039	Missense_Mutation	0.116592
C3L-01039_Tumor_Epithelial	C3L-01039	Missense_Mutation	0.0703125
C3L-01039_Tumor_Bulk	C3L-01039	Missense_Mutation	0.0875332
C3L-02888_Tumor_Bulk	C3L-02888	Missense_Mutation	0.189252
C3L-02888_Tumor_Stroma	C3L-02888	Missense_Mutation	0.207071
C3L-02888_Tumor_Epithelial	C3L-02888	Missense_Mutation	0.111111
C3L-02956_Tumor_Epithelial	C3L-02956	Missense_Mutation	0.246493
C3L-02956_Tumor_Bulk	C3L-02956	Missense_Mutation	0.197368
C3L-02956_Tumor_Stroma	C3L-02956	Missense_Mutation	0.0929368
C3L-03348_Tumor_Stroma	C3L-03348	Missense_Mutation	0.0704501
C3L-03348_Tumor_Bulk	C3L-03348	Missense_Mutation	0.0672269
C3L-03348_Tumor_Epithelial	C3L-03348	Missense_Mutation	0.0777027
C3L-03622_Tumor_Epithelial	C3L-03622	Missense_Mutation	0.105042
C3L-03622_Tumor_Bulk	C3L-03622	Missense_Mutation	0.0995475
C3L-03629_Tumor_Stroma	C3L-03629	Missense_Mutation	0.119701
C3L-03629_Tumor_Bulk	C3L-03629	Missense_Mutation	0.0858369
C3L-03629_Tumor_Epithelial	C3L-03629	Missense_Mutation	0.129032
C3N-01385_Tumor_Bulk	C3N-01385	Missense_Mutation	0.0543933
C3N-01385_Tumor_Epithelial	C3N-01385	WT	NA
C3N-01385_Tumor_Stroma	C3N-01385	WT	NA
C3N-01898_Tumor_Bulk	C3N-01898	Missense_Mutation	0.0497835
C3N-01898_Tumor_Epithelial	C3N-01898	Missense_Mutation	0.0941558
C3N-01898_Tumor_Stroma	C3N-01898	Missense_Mutation	0.0517928
C3N-01899_Tumor_Bulk	C3N-01899	Missense_Mutation	0.273846
C3N-01899_Tumor_Epithelial	C3N-01899	Missense_Mutation	0.375
C3N-01899_Tumor_Stroma	C3N-01899	Missense_Mutation	0.119565
C3N-02594_Tumor_Bulk	C3N-02594	Missense_Mutation	0.145098
C3N-02594_Tumor_Epithelial	C3N-02594	Missense_Mutation	0.109524
C3N-02696_Tumor_Epithelial	C3N-02696	WT	NA
C3N-02696_Tumor_Bulk	C3N-02696	WT	NA
C3N-02696_Tumor_Stroma	C3N-02696	WT	NA
C3N-02754_Tumor_Bulk	C3N-02754	Missense_Mutation	0.0725191
C3N-02754_Tumor_Epithelial	C3N-02754	Missense_Mutation	0.109375
C3N-02754_Tumor_Stroma	C3N-02754	Missense_Mutation	0.0424242
C3N-02765_Tumor_Epithelial	C3N-02765	Missense_Mutation	0.10299
C3N-02765_Tumor_Stroma	C3N-02765	WT	NA
C3N-02765_Tumor_Bulk	C3N-02765	WT	NA
C3N-02930_Tumor_Epithelial	C3N-02930	Missense_Mutation	0.105691
C3N-02930_Tumor_Bulk	C3N-02930	WT	NA
C3N-02930_Tumor_Stroma	C3N-02930	WT	NA
C3N-02996_Tumor_Bulk	C3N-02996	Missense_Mutation	0.320939
C3N-02996_Tumor_Epithelial	C3N-02996	Missense_Mutation	0.229167
C3N-02996_Tumor_Stroma	C3N-02996	WT	NA

## Sheet: Histology_data
Case_ID	Tissue_type	H&E Image section	% neoplastic cells	% desmoplastic stroma	% necrosis	% fibrosis	% ductal epithelium	% acinar	% islet proliferation	% adipose	id
C3L-02956	Tumor_Epithelial	Top_Image	28	25	17	24	0	2	2	1	C3L-02956_Tumor_Epithelial
C3L-02956	Tumor_Epithelial	AVG	28.6667	29.6667	11.3333	23.6667	0	3	1.66667	2	C3L-02956_Tumor_Epithelial
C3L-02956	NAT_Epithelial	Top_Image	9.44444	23.6111	4.16667	38.8889	1.66667	8.61111	10.8333	2.77778	C3L-02956_NAT_Epithelial
C3L-02956	NAT_Epithelial	AVG	7.40741	23.2407	10.463	40.3704	0.925926	8.42593	7.12963	2.03704	C3L-02956_NAT_Epithelial
C3N-01385	Tumor_Epithelial	Top_Image	15	17.2222	8.88889	15	9.44444	24.4444	8.88889	1.11111	C3N-01385_Tumor_Epithelial
C3N-01385	Tumor_Epithelial	AVG	16.4815	18.5185	8.14815	18.5185	8.7037	24.0741	7.96296	2.77778	C3N-01385_Tumor_Epithelial
C3N-01385	NAT_Epithelial	Top_Image	0	8.88889	14.7222	34.4444	1.94444	31.1111	0	10	C3N-01385_NAT_Epithelial
C3N-01385	NAT_Epithelial	AVG	0	7.77778	10.2778	33.5185	2.98148	38.5926	0.37037	7.22222	C3N-01385_NAT_Epithelial
C3N-01898	Tumor_Epithelial	Top_Image	32.2222	20.5556	16.1111	29.4444	0	1.66667	0	0	C3N-01898_Tumor_Epithelial
C3N-01898	Tumor_Epithelial	AVG	35	23.5185	12.4074	25.5556	0	3.51852	0	0	C3N-01898_Tumor_Epithelial
C3N-01898	NAT_Epithelial	Top_Image	0.555556	6.66667	3.33333	28.3333	1.66667	57.2222	2.22222	0	C3N-01898_NAT_Epithelial
C3N-01898	NAT_Epithelial	AVG	0.185185	8.14815	4.07407	28.8889	2.68519	55.2778	0.740741	0	C3N-01898_NAT_Epithelial
C3N-01899	Tumor_Epithelial	Top_Image	22.5	32.5	8.33333	31.6667	0	5	0	0	C3N-01899_Tumor_Epithelial
C3N-01899	Tumor_Epithelial	AVG	35.0926	28.7963	8.88889	24.4444	0	2.77778	0	0	C3N-01899_Tumor_Epithelial
C3N-01899	NAT_Epithelial	Top_Image	3.88889	28.8889	7.77778	36.1111	2.22222	20	1.11111	0	C3N-01899_NAT_Epithelial
C3N-01899	NAT_Epithelial	AVG	2.87037	33.4259	8.33333	25.2778	4.53704	21.6667	3.88889	0	C3N-01899_NAT_Epithelial
C3L-02888	Tumor_Epithelial	Top_Image	30.5556	16.3889	12.7778	25	0	15.2778	0	0	C3L-02888_Tumor_Epithelial
C3L-02888	Tumor_Epithelial	AVG	34.0741	16.5741	8.7037	24.3519	0.555556	15.7407	0	0	C3L-02888_Tumor_Epithelial
C3L-02888	NAT_Epithelial	Top_Image	0	7.22222	1.66667	75	15	1.11111	0	0	C3L-02888_NAT_Epithelial
C3L-02888	NAT_Epithelial	AVG	0.185185	13.1019	7.5463	57.037	12.963	10	0	0	C3L-02888_NAT_Epithelial
C3L-03348	Tumor_Epithelial	Top_Image	38.3333	19.4444	1.66667	18.8889	2.22222	21.6667	0.555556	0	C3L-03348_Tumor_Epithelial
C3L-03348	Tumor_Epithelial	AVG	27.7778	20.3704	2.22222	22.5926	5	22.963	0.37037	0	C3L-03348_Tumor_Epithelial
C3L-03348	NAT_Epithelial	Top_Image	0	0	4.44444	6.66667	2.22222	86.6667	0	0	C3L-03348_NAT_Epithelial
C3L-03348	NAT_Epithelial	AVG	0	0	3.14815	10.9259	2.33333	82.2963	1.2963	0	C3L-03348_NAT_Epithelial
C3L-01039	Tumor_Epithelial	Top_Image	35.5556	25.5556	21.1111	19.4444	0	4.44444	0.555556	0	C3L-01039_Tumor_Epithelial
C3L-01039	Tumor_Epithelial	AVG	30.7407	28.7963	11.6667	23.9815	0.277778	4.62963	1.01852	1.11111	C3L-01039_Tumor_Epithelial
C3L-01039	NAT_Epithelial	Top_Image	16.6667	14.4444	3.88889	35	0.555556	43.8889	2.22222	0	C3L-01039_NAT_Epithelial
C3L-01039	NAT_Epithelial	AVG	8.33333	15.1389	2.77778	41.25	3.19444	36.1111	1.52778	0	C3L-01039_NAT_Epithelial
C3N-02754	Tumor_Epithelial	Top_Image	26.6667	26.6667	5	20	6.66667	15	0	0	C3N-02754_Tumor_Epithelial
C3N-02754	Tumor_Epithelial	AVG	25.3333	26.6667	5	24.4444	4.66667	12.2222	1.66667	0	C3N-02754_Tumor_Epithelial
C3N-02754	NAT_Epithelial	Top_Image	0	8.33333	20	20	2.33333	47.6667	1.66667	0	C3N-02754_NAT_Epithelial
C3N-02754	NAT_Epithelial	AVG	0.555556	4.44444	15.5556	26.6667	4.88889	47.3333	0.555556	0	C3N-02754_NAT_Epithelial
C3N-02765	Tumor_Epithelial	Top_Image	20	26.6667	20	22.6667	0.666667	10	0	0	C3N-02765_Tumor_Epithelial
C3N-02765	Tumor_Epithelial	AVG	25	29.7222	9.16667	25.0556	1.88889	8.33333	0.833333	0	C3N-02765_Tumor_Epithelial
C3N-02765	NAT_Epithelial	Top_Image	6.66667	6.66667	3.33333	25	11.6667	53.3333	0	0	C3N-02765_NAT_Epithelial
C3N-02765	NAT_Epithelial	AVG	2.22222	5	1.11111	26.6667	18.6667	48.5556	0	0	C3N-02765_NAT_Epithelial
C3N-02930	Tumor_Epithelial	Top_Image	28.3333	28.3333	15	23.3333	0	5	0	0	C3N-02930_Tumor_Epithelial
C3N-02930	Tumor_Epithelial	AVG	36.1111	25.5556	10.5556	21.6667	0	5.55556	0.555556	0	C3N-02930_Tumor_Epithelial
C3N-02930	NAT_Epithelial	Top_Image	1.66667	5	10	26.6667	7.33333	49.3333	0	0	C3N-02930_NAT_Epithelial
C3N-02930	NAT_Epithelial	AVG	2.22222	10	11.1111	27.2222	5.22222	43.6667	0.555556	0	C3N-02930_NAT_Epithelial
C3N-02594	Tumor_Epithelial	Top_Image	38.3333	28.3333	5	25	0	1.66667	1.66667	0	C3N-02594_Tumor_Epithelial
C3N-02594	Tumor_Epithelial	AVG	36.1111	28.8889	4.44444	26.1111	2.22222	1.11111	1.11111	0	C3N-02594_Tumor_Epithelial
C3N-02594	NAT_Epithelial	Top_Image	1	30	8.33333	28.3333	5.66667	23.3333	3.33333	0	C3N-02594_NAT_Epithelial
C3N-02594	NAT_Epithelial	AVG	1.16667	32	6.94444	30.2778	5.22222	16.9444	7.44444	0	C3N-02594_NAT_Epithelial
C3N-02696	Tumor_Epithelial	Top_Image	10	13.3333	6.66667	26.6667	5	36.6667	1.66667	0	C3N-02696_Tumor_Epithelial
C3N-02696	Tumor_Epithelial	AVG	10.5556	20	9.44444	21.6667	8.88889	28.3333	0.555556	0	C3N-02696_Tumor_Epithelial
C3N-02696	NAT_Epithelial	Top_Image	0	18.3333	13.3333	48.3333	2.66667	17.3333	0	0	C3N-02696_NAT_Epithelial
C3N-02696	NAT_Epithelial	AVG	0	16.6667	10	39.4444	2.88889	28.7778	3.05556	0	C3N-02696_NAT_Epithelial
C3N-02996	Tumor_Epithelial	Top_Image	40	26.6667	11.6667	21.6667	0	0	0	0	C3N-02996_Tumor_Epithelial
C3N-02996	Tumor_Epithelial	AVG	41.1111	29.4444	9.44444	20	0	0	0	0	C3N-02996_Tumor_Epithelial
C3N-02996	NAT_Epithelial	Top_Image	0	0	5	8.33333	1.66667	85	0	0	C3N-02996_NAT_Epithelial
C3N-02996	NAT_Epithelial	AVG	0	2.22222	7.77778	11.9444	2.11111	75.9444	0	0	C3N-02996_NAT_Epithelial
C3L-03622	Tumor_Epithelial	Top_Image	25	20	31.6667	10	0	13.3333	0	0	C3L-03622_Tumor_Epithelial
C3L-03622	Tumor_Epithelial	AVG	30	14.4444	42.2222	7.22222	0	6.11111	0	0	C3L-03622_Tumor_Epithelial
C3L-03622	NAT_Epithelial	Top_Image	0	5	15	15	6.33333	58.6667	0	0	C3L-03622_NAT_Epithelial
C3L-03622	NAT_Epithelial	AVG	0	2.77778	15.5556	15	4.55556	62.1111	0	0	C3L-03622_NAT_Epithelial
C3L-03629	Tumor_Epithelial	Top_Image	20	13.3333	23.3333	25	5	13.3333	0	0	C3L-03629_Tumor_Epithelial
C3L-03629	Tumor_Epithelial	AVG	27.2222	14.4444	21.1111	25.5556	2.22222	9.44444	0	0	C3L-03629_Tumor_Epithelial
C3L-03629	NAT_Epithelial	Top_Image	0	0	11.6667	11.6667	1.66667	75	0	0	C3L-03629_NAT_Epithelial
C3L-03629	NAT_Epithelial	AVG	0	0	13.8889	12.7778	1.88889	70.8889	0.555556	0	C3L-03629_NAT_Epithelial
C3L-02956	Tumor_Stroma	Top_Image	3	60	5	22	0	10	0	0	C3L-02956_Tumor_Stroma
C3L-02956	Tumor_Stroma	AVG	4.75	44.25	10	30.5	0.5	10	0	0	C3L-02956_Tumor_Stroma
C3L-02956	NAT_Stroma	Top_Image	2	45	28	25	0	0	0	0	C3L-02956_NAT_Stroma
C3L-02956	NAT_Stroma	AVG	9.83333	40.8333	24.6667	23	0	1.66667	0	0	C3L-02956_NAT_Stroma
C3N-01385	Tumor_Stroma	Top_Image	0	20	20	15	2	43	0	0	C3N-01385_Tumor_Stroma
C3N-01385	Tumor_Stroma	AVG	0	17.5	20	16.75	3.75	42	0	0	C3N-01385_Tumor_Stroma
C3N-01385	NAT_Stroma	Top_Image	2	25	8	20	5	40	0	0	C3N-01385_NAT_Stroma
C3N-01385	NAT_Stroma	AVG	0.5	12.5	8.75	27.5	3.25	47.5	0	0	C3N-01385_NAT_Stroma
C3N-01898	Tumor_Stroma	Top_Image	0	40	10	50	0	0	0	0	C3N-01898_Tumor_Stroma
C3N-01898	Tumor_Stroma	AVG	0	35	13.3333	51.6667	0	0	0	0	C3N-01898_Tumor_Stroma
C3N-01898	NAT_Stroma	Top_Image	0	10	15	25	0	50	0	0	C3N-01898_NAT_Stroma
C3N-01898	NAT_Stroma	AVG	0	10	13.75	22.5	0	53.75	0	0	C3N-01898_NAT_Stroma
C3N-01899	Tumor_Stroma	Top_Image	0	25	30	40	0	5	0	0	C3N-01899_Tumor_Stroma
C3N-01899	Tumor_Stroma	AVG	11.1667	46.6667	20.8333	20.5	0	0.833333	0	0	C3N-01899_Tumor_Stroma
C3N-01899	NAT_Stroma	Top_Image	0	25	5	60	0	10	0	0	C3N-01899_NAT_Stroma
C3N-01899	NAT_Stroma	AVG	4.6	31	11	31	2	17.6	2.8	0	C3N-01899_NAT_Stroma
C3L-02888	Tumor_Stroma	Top_Image	40	25	10	25	0	0	0	0	C3L-02888_Tumor_Stroma
C3L-02888	Tumor_Stroma	AVG	26.6667	30	11.6667	31.6667	0	0	0	0	C3L-02888_Tumor_Stroma
C3L-02888	NAT_Stroma	Top_Image	0	40	10	20	0	30	0	0	C3L-02888_NAT_Stroma
C3L-02888	NAT_Stroma	AVG	0	37.5	10	20	0	32.5	0	0	C3L-02888_NAT_Stroma
C3L-03348	Tumor_Stroma	Top_Image	10	40	10	20	0	20	0	0	C3L-03348_Tumor_Stroma
C3L-03348	Tumor_Stroma	AVG	7.33333	39.3333	8.33333	25	0	20	0	0	C3L-03348_Tumor_Stroma
C3L-01039	Tumor_Stroma	Top_Image	30	30	10	15	2	13	0	0	C3L-01039_Tumor_Stroma
C3L-01039	Tumor_Stroma	AVG	31.25	28.75	15	20	0.5	4.5	0	0	C3L-01039_Tumor_Stroma
C3L-01039	NAT_Stroma	Top_Image	0	40	20	40	0	0	0	0	C3L-01039_NAT_Stroma
C3L-01039	NAT_Stroma	AVG	0	24	28	42	0	6	0	0	C3L-01039_NAT_Stroma
C3N-02754	Tumor_Stroma	Top_Image	25	25	5	15	5	15	10	0	C3N-02754_Tumor_Stroma
C3N-02754	Tumor_Stroma	AVG	24.5	28.25	5	14.5	5.5	13.75	8.5	0	C3N-02754_Tumor_Stroma
C3N-02754	NAT_Stroma	Top_Image	0	5	5	25	4	61	0	0	C3N-02754_NAT_Stroma
C3N-02754	NAT_Stroma	AVG	0	8.75	7.5	20	2.5	60.5	0.75	0	C3N-02754_NAT_Stroma
C3N-02765	Tumor_Stroma	Top_Image	2	25	8	20	0	45	0	0	C3N-02765_Tumor_Stroma
C3N-02765	Tumor_Stroma	AVG	1.33333	21.3333	9.33333	23.6667	0.333333	44	0	0	C3N-02765_Tumor_Stroma
C3N-02930	Tumor_Stroma	Top_Image	20	20	15	30	0	5	10	0	C3N-02930_Tumor_Stroma
C3N-02930	Tumor_Stroma	AVG	17.5	17.5	13.75	22.5	0	12.5	16.25	0	C3N-02930_Tumor_Stroma
C3N-02930	NAT_Stroma	Top_Image	0	10	10	25	0	55	0	0	C3N-02930_NAT_Stroma
C3N-02930	NAT_Stroma	AVG	0	10	18.3333	26.6667	0	45	0	0	C3N-02930_NAT_Stroma
C3N-02594	NAT_Stroma	Top_Image	0	20	10	45	0	25	0	0	C3N-02594_NAT_Stroma
C3N-02594	NAT_Stroma	AVG	1	25	10	49	0	14.6	0.4	0	C3N-02594_NAT_Stroma
C3N-02696	Tumor_Stroma	Top_Image	5	15	20	35	2	23	0	0	C3N-02696_Tumor_Stroma
C3N-02696	Tumor_Stroma	AVG	2.66667	15	20	35	2.33333	25	0	0	C3N-02696_Tumor_Stroma
C3N-02696	NAT_Stroma	Top_Image	NA	NA	NA	NA	NA	NA	NA	NA	C3N-02696_NAT_Stroma
C3N-02696	NAT_Stroma	AVG	0	30	10	40	0	20	0	0	C3N-02696_NAT_Stroma
C3N-02996	Tumor_Stroma	Top_Image	0	30	20	15	0	35	0	0	C3N-02996_Tumor_Stroma
C3N-02996	Tumor_Stroma	AVG	0	38.3333	28.3333	13.3333	0	20	0	0	C3N-02996_Tumor_Stroma
C3N-02996	NAT_Stroma	Top_Image	0	0	5	15	2	78	0	0	C3N-02996_NAT_Stroma
C3N-02996	NAT_Stroma	AVG	0	5	10	16.25	2.5	66.25	0	0	C3N-02996_NAT_Stroma
C3L-03629	Tumor_Stroma	Top_Image	5	40	0	50	5	0	0	0	C3L-03629_Tumor_Stroma
C3L-03629	Tumor_Stroma	AVG	12.5	17.5	0	51.25	3.75	15	0	0	C3L-03629_Tumor_Stroma

## Sheet: RNAseq_data
GeneSymbol	C3L-01039_Tumor_Epithelial	C3L-01039_Tumor_Stroma	C3L-01039_NAT_Stroma	C3L-01039_NAT_Bulk	C3L-01039_Tumor_Bulk	C3L-02888_Tumor_Epithelial	C3L-02888_NAT_Stroma	C3L-02888_Tumor_Stroma	C3L-02956_Tumor_Epithelial	C3L-02956_Tumor_Stroma	C3L-02956_NAT_Stroma	C3L-03348_Tumor_Epithelial	C3L-03348_Tumor_Stroma	C3L-03348_NAT_Bulk	C3L-03622_Tumor_Epithelial	C3L-03629_Tumor_Epithelial	C3L-03629_Tumor_Stroma	C3N-01385_Tumor_Epithelial	C3N-01385_NAT_Stroma	C3N-01385_Tumor_Bulk	C3N-01385_Tumor_Stroma	C3N-01385_NAT_Bulk	C3N-01898_Tumor_Epithelial	C3N-01898_Tumor_Stroma	C3N-01898_NAT_Bulk	C3N-01898_NAT_Stroma	C3N-01899_Tumor_Epithelial	C3N-01899_Tumor_Bulk	C3N-01899_Tumor_Stroma	C3N-01899_NAT_Stroma	C3N-02594_Tumor_Epithelial	C3N-02594_NAT_Bulk	C3N-02594_NAT_Stroma	C3N-02696_Tumor_Epithelial	C3N-02696_NAT_Bulk	C3N-02696_Tumor_Stroma	C3N-02696_NAT_Stroma	C3N-02754_Tumor_Epithelial	C3N-02754_Tumor_Bulk	C3N-02754_Tumor_Stroma	C3N-02754_NAT_Stroma	C3N-02765_Tumor_Epithelial	C3N-02765_NAT_Bulk	C3N-02765_Tumor_Stroma	C3N-02765_Tumor_Bulk	C3N-02930_Tumor_Epithelial	C3N-02930_Tumor_Bulk	C3N-02930_NAT_Bulk	C3N-02930_Tumor_Stroma
A1BG	6.59	5.95	7.44	6.02	6.28	6.01	6.49	5.47	7.49	7.23	7.07	6.41	6.78	7.37	5.92	5.96	5.71	6.1	5.71	6.57	6.14	6.46	6.03	4.92	4.86	5.56	4.97	4.68	5.06	7.01	6.3	6.73	7.01	6.56	6.51	5.79	6.82	6.53	6.4	6.6	5.98	6.29	5.22	5.5	5.39	5.81	5.93	5.16	6.85
A1BG-AS1	6.28	6.1	6.38	6.2	6.41	5.73	7.16	6.27	6.5	7.47	7.66	6.48	6.22	6.09	6.02	5.76	4.99	5.67	6.42	6.52	6.88	5.75	6.27	6.41	6.09	6.56	5.14	4.96	6.06	7.09	6.16	6.87	7.4	6.09	6.49	6.71	6.37	5.47	6.07	6.62	5.64	5.82	5.27	5.72	5.19	6.16	6.44	5.14	6.7
A1CF	9.48	8.17	5.02	9.87	9.64	7.25	8.66	5.36	6.34	3.47	7.12	9.77	8.65	9.53	7.04	9.57	8.57	9.49	10.11	8.92	10.21	9.83	5.57	3.12	10.6	10.04	8.69	8.3	5.9	9.23	8.36	9.03	7.5	9.37	9.22	9.29	4.86	8.17	8.46	9.09	10.18	8.98	10.42	9.38	9.9	7.16	7.25	9.64	9.91
A2M	14.31	14.37	15.18	14.12	14.39	14.91	15.36	14.52	14.62	14.53	15.8	15.59	15.27	13.23	15.05	15.41	15.28	15.36	15.64	15.32	15.15	15.39	15.35	15.18	14.22	14.46	14.82	14.89	14.85	15.77	15.01	15.94	15.95	15.68	15.88	16.04	16.49	15.36	15.39	15.55	15.62	15.1	13.88	15.18	14.5	14.92	15.12	15.01	15.23
A2M-AS1	7.36	5.8	8.41	7.47	6.6	6.64	9.34	6.17	7.15	7.72	7.3	7.86	7.59	6.04	7.54	7.53	7.49	7.36	6.84	7.44	8.2	6.73	7.67	8.1	7.71	7.91	5.97	6.97	7.44	8.01	6.79	8.05	8.6	7.17	7.51	7.46	8.39	7.38	7.45	7.81	7.7	6.81	6.15	7.5	7.05	7.34	7.94	6.99	9.33
A2ML1	6.55	4.28	3.76	4.14	6.49	7.47	3.45	6.91	6.58	6.18	3.78	5.69	7.03	6.01	4.2	3.15	3.99	5.67	3.94	6.37	3.59	4.57	9.83	10.51	3.53	4.37	6.29	6.49	4.83	3.24	6.56	5.43	5.37	3.77	3.93	3.51	3.86	8.66	9.23	8.22	3.87	7.16	4.44	5.85	5.54	10.44	10.79	4.18	4.28
A2MP1	3.49	0.82	3.76	3.63	3.32	3.09	4.89	1.86	0	3.69	3.34	3.51	2.31	0	3.4	2.84	3.9	2.63	2.83	3.15	3.72	3.23	4.19	3.7	2.87	0	1.41	3.18	3.83	3.38	2.13	3.44	4.66	3.07	3.08	3.67	3.51	3.37	3.59	4.1	3.22	2.43	3.04	3.21	0	3.86	3.15	3.9	5.35
A3GALT2	1.83	1.33	0	0	1	0	0	0	0	0	1.1	0	0	0	1.45	0	0	0	0	0	0	0.88	2.21	1.44	2.38	2.82	0	0	1.46	1.93	0	0	0	0.69	1.93	0	1.62	0	0	1.01	0	0	0	0	0	1.76	0.99	1.18	0
A4GALT	8.28	8.65	10.02	8.26	7.99	8.46	8.3	8.34	8.81	8.94	8.81	8.17	8.25	7.91	8.04	7.92	8.49	7.48	7.38	7.55	7.26	7.66	8.05	7.81	6.92	7.67	8.71	8.3	8.95	8.51	7.6	8.39	9.11	7.44	7.69	7.2	9.39	8.3	8.36	7.99	7.69	7.69	7.68	7.72	7.19	9.37	8.7	7.65	8.06
A4GNT	5.04	3.34	3.38	8.63	6.3	5.78	4.04	3.72	3.85	4.96	2.97	8.63	7.73	8.15	3.14	9.12	8.92	8.39	6.89	8.4	8.7	6.55	3.78	3.7	8.13	8.02	6.44	6.38	3.99	5.64	5.41	4.48	2.6	6.84	6.98	7.65	4.05	5.33	6.3	6.35	6.52	6.04	8.16	7.74	8.2	4.08	3.15	7.83	2.15
AA06	0	0	0	0	0	0	0	0	0	0	1.1	0	0	0	0	0	0	0.8	0	0.83	0	0	0	0	0	0	0	0	0	0.96	0	0	0	0	0.95	0	0	0	0.89	1.01	0	0.91	0	0	0	0	0	0	0
AAAS	9.15	9.42	8.78	9.63	9.57	9.34	9.13	9.27	9.87	9.89	9.33	9.18	9.39	10.48	9.14	9.39	9.32	9.44	9.41	9.75	9.67	9.64	8.97	9.1	9.9	10.02	9.41	9.74	9.6	9.13	8.9	9.58	9.48	9.19	9.81	9.26	9.56	9.4	9.85	9.62	9.46	9.02	9.97	9.74	9.59	9.09	9.44	9.79	9.05
AACS	9.52	9.62	9.55	9.96	9.73	9.65	9.33	9.43	9.13	9.4	9.22	9.56	9.53	10.77	9.6	9.93	10	9.8	9.63	9.85	9.54	9.78	9.33	9.36	10.16	10.31	9.16	8.98	9.34	9.58	9.77	9.18	9.16	9.34	9.52	9.39	9.5	9.63	9.56	9.65	9.36	9.72	9.93	9.3	9.7	9.43	9.46	9.97	9.49
AACSP1	1.83	0	2.05	3.3	1	0.7	2.43	0	0	0	1.71	1.25	2.79	2.89	0.9	0	0	1.32	1.45	0.83	2.44	1.82	1.9	1.84	4.83	5.1	0.87	0.93	0	0	0	0.86	2.01	4.19	2.72	3.48	0	1.93	2.79	2.6	5.42	4.41	5.98	5.32	5.22	2.32	2.78	5.37	2.82
AADAC	7.05	7.85	2.86	3.3	7.37	6.14	8.46	2.17	5.66	5.73	3.34	7.97	6.34	8.13	4.27	7.84	7.25	7.24	6.85	7.2	8.57	6.38	7.69	7.45	7.9	7.02	4.07	4.66	4.15	4.56	5.09	4.12	2.34	8.69	8.79	9.26	2.36	7.44	6.95	6.49	8.13	9.26	10.63	9.5	10.78	1.38	2.3	8.77	1.84
AADACL2	1.83	1.72	0	1.82	0	1.81	4.04	0	1.03	1.5	1.1	2.85	2.31	0	2.42	2.36	2	1.32	1.45	1.36	2.11	1.82	2.47	2.97	0	1.33	1.41	2.67	0.91	0.96	0	3.44	1.6	2.41	1.52	1.36	2.04	0.96	2.6	1.59	2.64	3	3.04	2.51	3.57	0.85	0	3.1	1.44
AADACL2-AS1	4.77	4.33	4.08	3.9	4.46	3.89	4.4	3.39	3.37	3.49	2.7	4.05	3.36	6.23	3.62	3.19	2.99	3.71	3.73	3.3	4.21	3.51	4.13	4.02	2.99	4.4	4.22	3.73	3.77	4.17	3.95	4.24	3.92	3.59	2.79	3.39	3.16	3.69	3.21	3.17	4.32	2.21	3.36	3.83	1.5	3.46	3.18	3.97	4.13
AADACL3	0	0	0	0	0	0	0	0	0	0	0	0	0	0	0	0	0	0	0	0	0	0	0	0	0	0	0	0	0	0	0	0	0	1.16	1.52	0	1.03	0	0	0	0	0	0	0	0	0	0	0	1.84
AADACL4	1.18	0.82	2.86	1.18	0	0.7	2.93	0	1.03	0	0	0	0.99	0	0	0	0	0	0.9	0	0	0	1.5	0.9	2.38	2.47	0.87	0	1.46	3.09	0	1.4	1.01	0.69	0	0.83	0	0	0	0	1.03	0	0	1.12	1.5	0	0.99	1.18	2.15
AADACP1	4.24	2.97	4.31	3.9	4.16	2.59	1.07	0	5.44	5.46	2.15	8.04	7.34	4.09	2.42	5.43	5.28	3.77	1.85	2.51	3.72	2.59	3.2	2.62	4.83	3.33	4.79	4.31	4.91	2.92	2.79	3.07	2.82	3.59	3.37	4.41	1.62	4.08	3.78	3.01	2.86	7.24	4.76	4.69	5.93	0.85	0.99	3.3	2.15
AADAT	6.74	6.76	6.62	7.32	6.49	6.4	7.14	6.49	7.88	7.19	6.68	6.83	6.87	7.22	6.89	7.38	7.18	7.4	7.7	7.11	7.69	7.7	6.62	6.94	7.43	7.35	7.2	7.28	7.11	6.85	6.81	6.75	7	7.15	7.33	7.1	6.2	7.07	7.44	7.11	7.5	6.58	8.21	7.78	7.77	6.99	6.77	7.98	6.7
AAED1	7.76	8.61	9.97	8.14	7.99	8.36	8.53	8.78	8.75	8.41	9.44	8.36	8.37	6.4	8.51	8.43	8.12	8.14	8.47	8.71	8.35	8.39	8.4	8.7	7.86	7.33	8.09	8.05	8	8.49	8.65	8.64	8.58	8.51	8.67	7.99	8.97	8.56	8.56	8.19	8.32	8.64	7.83	8.09	7.94	8.72	8.57	8.34	8.48
AAGAB	10.11	10.29	9.99	9.87	10.25	10.46	10.23	10.73	10.35	10.16	10.3	10.64	10.49	9.95	10.66	10.75	10.49	10.36	10.39	10.68	10.21	10.17	10.48	10.6	9.98	9.79	10.2	10.29	9.99	9.94	10.75	10.2	9.9	10.2	10.34	10.04	10.02	10.74	10.79	10.51	10.14	10.77	9.81	10.03	10.22	10.36	10.53	9.85	10.08
AAK1	12.23	11.95	12.24	12.26	12.12	11.49	12.41	11.68	11.89	12.12	12.5	11.86	11.74	12.36	12.07	11.48	11.39	11.94	12.38	11.39	12	12.21	12.02	12.33	12.1	12.04	11.88	11.94	12.14	11.92	11.35	11.75	12.22	11.97	11.92	12.29	12.16	11.56	11.34	11.73	12.43	11.7	12.97	12.3	12.39	11.74	11.56	12.46	12.36
AAMDC	7.67	7.69	8.4	7.64	7.49	8.53	8.06	8.22	8.69	8.22	8.17	8.5	8.34	7.74	7.81	8.62	8.47	8.24	8.39	8.13	8.25	8.2	8.26	8.21	8.7	8.52	8.57	8.31	7.8	8.09	8.81	8.2	8.13	8.15	8.37	8.48	8.2	8.53	8.4	8.11	8.07	7.94	8.18	7.88	8.44	7.91	7.9	8.33	7.93
AAMP	11.01	11.41	11.52	10.7	11.11	11.91	10.99	11.66	11.23	10.94	10.92	11.35	11.28	11.9	11.17	11.09	11.24	10.9	10.63	11.19	10.79	10.7	11.24	11.15	11.24	11.22	11.6	11.4	11.24	10.91	11.72	11	10.73	10.77	10.77	10.92	11.15	11.13	11.34	10.99	10.73	10.97	11.29	10.86	11.1	11.01	11.29	11.2	10.64
AANAT	6.39	5.52	5.92	5.58	5.83	5.41	6.63	5.76	3.96	4.27	6.28	4.44	5.66	6.51	4.45	4.68	4.85	4.5	5.26	4.42	3.94	5	4.57	4.49	3.77	4.89	5.67	5.13	5.9	5.2	3.58	5.05	6.75	5.7	4.99	6.29	6.83	4.49	4.68	5.54	6.63	5.03	5.22	5.79	3.78	6.26	5.3	5.03	6.33
AAR2	9.85	10.06	10.42	9.67	9.88	10.15	9.8	10.11	10.03	10.07	10.19	9.91	9.76	10.45	9.95	9.91	9.82	9.73	9.7	9.82	9.64	9.67	9.98	9.94	9.76	9.79	10.47	10.34	10.37	9.69	9.53	9.81	9.68	9.91	9.85	9.65	10.15	9.99	9.9	9.99	9.91	9.95	9.9	9.86	9.93	10.16	10.25	9.86	9.71
AARD	3.49	0.82	2.06	3.36	3.31	4.22	1.68	3.4	3.05	3.05	3.34	4.66	4.16	3.08	4.13	4.16	2.98	3.03	2.64	3.15	2.71	2.98	3.07	3.93	2.87	1.5	2.93	2.98	2.65	3.09	3.24	3.83	3.09	2.89	3.24	3.84	3.37	2.74	3.3	4.32	2.87	3.29	3.13	3.07	2.21	3.94	3.23	3.3	4.8
AARS	11.36	11.65	11.82	11.47	11.54	11.77	11.51	11.95	12.2	12.22	12.05	11.95	11.89	13.74	11.97	11.31	11.37	11.97	11.91	12.08	12.32	11.85	11.74	11.89	12.7	12.75	12.47	12.5	12.25	11.7	11.87	11.78	11.58	11.77	11.77	11.96	11.86	11.56	11.82	11.62	11.8	11.84	13.1	12.16	12.36	11.85	11.93	12.7	11.33
AARS2	9.91	9.75	9.5	9.78	9.88	10.03	9.79	10.42	9.48	9.88	9.66	9.73	9.77	10.76	9.39	9.2	9.49	9.5	9.69	9.6	9.69	9.7	9.39	9.59	9.62	9.97	9.76	9.74	10.15	9.91	9.31	9.52	9.91	9.86	9.42	9.48	9.99	9.57	9.51	9.66	9.86	9.21	9.88	9.77	9.2	9.89	9.76	9.79	9.76
AARSD1	8.82	8.91	9.8	8.78	8.71	9.28	9.22	9.49	9.33	9.22	9.02	9.01	9.01	10.01	8.86	8.8	8.79	8.81	9.04	9.04	8.97	8.91	8.95	8.86	9.51	9.5	9.14	9.05	9.09	8.68	9.17	9.01	8.66	8.78	8.92	9.06	8.93	8.82	9.12	9.14	8.85	8.46	9.43	8.99	9.32	9.11	9.35	9.15	8.65
AASDH	9.49	9.48	8.21	9.45	9.55	9.66	10.1	10.23	9.55	9.45	9.19	9.78	9.6	8.56	9.33	9.78	9.81	9.42	9.75	9.44	9.84	9.49	9.32	9.77	9.45	9.28	9.31	9.53	9.18	9.79	9.58	9.66	9.62	9.54	9.79	9.59	9.24	9.85	9.81	9.87	9.57	9.39	9.15	9.34	9.47	9.24	9.61	9.33	10.08
AASDHPPT	9.78	9.84	9.94	10.03	9.89	10.23	10.1	10.18	10.39	9.82	10.07	10.45	10.23	9.96	10.33	10.15	9.82	10.19	10.23	10.14	10.5	10.04	9.84	10.01	10.49	10.12	10.22	10.14	9.9	9.97	10.15	10.14	9.99	10.2	10.32	10.31	9.79	10.07	10.1	10.13	10.1	10.24	10.42	10.32	10.65	9.95	10.16	10.3	10.38
AASS	11.01	10.28	11.07	11.71	10.88	10.48	11.4	10.56	10.84	10.99	10.94	10.9	10.94	11.05	10.24	10.65	10.79	10.57	10.93	10.66	10.88	10.79	10.24	10.74	10.79	10.63	10.6	10.9	10.34	10.91	10.73	10.85	11	10.53	10.99	10.95	10.59	10.64	10.8	10.98	11.1	10.63	11.97	11.71	11.57	9.99	10.43	11.7	11.04
AATBC	6.13	5.66	7.39	5.82	6.35	6.13	6.35	6.91	5.75	6.92	6.55	5.31	6.21	8.35	6.53	5.6	6.1	5.87	5.23	6.51	5.04	5.56	7.06	7.03	6.34	6.68	7.68	7.71	7.52	6.45	5.95	5.53	6.34	5.63	5.15	5.92	6.1	5.66	6.36	6.18	6.11	7.35	6.02	6.26	6.2	6.62	6.04	5.13	5.9
AATF	10.25	10.46	10.67	9.64	10.18	10.12	9.53	10.05	10.19	9.9	10.09	9.9	9.88	10.5	10.15	10.1	9.68	10.09	9.76	10.36	9.72	9.69	10.29	9.97	9.71	9.91	10.11	10.12	9.91	9.69	10.62	9.96	9.61	9.78	9.7	9.7	9.78	9.88	9.98	9.7	9.81	10.02	10.31	10.05	10.09	10.65	10.69	9.91	10.02
AATK	9.48	9.23	8.9	8.79	9.14	6.72	8.2	7.33	7.08	7.58	8.09	8.29	8.44	12.62	7.19	8.45	8.93	9.1	8.85	8.05	9.71	9.15	8.94	7.95	9.89	10.59	8.99	8.72	8.29	8.61	8.27	7.52	8.92	9.13	7.87	8.88	8.27	8.99	8.07	8.43	9.74	8.47	9.93	9.95	9.31	7.77	6.81	10.09	7.93
ABALON	8.12	7.73	8.38	8.06	8.37	7.91	7.25	9.37	7.5	7.44	7.53	7.04	7.19	8.51	8.12	7.7	7.84	7.43	7.3	7.36	6.85	7.34	7.28	7.28	7.5	7.38	9.62	9.54	8.65	7.23	6.71	6.64	6.76	7.4	6.96	7.14	6.64	7.44	7.37	7.42	7.39	7.59	7.72	7.65	7.8	9.35	9.24	7.86	6.8
ABAT	10.43	9.03	8.52	10.7	10.74	9.06	9.22	8.3	10.05	9.86	9.18	10.46	10.06	13.94	10.13	10.12	9.74	11.17	11.29	10.82	11.94	11.23	9.21	8.99	13.16	12.98	8.81	8.78	8.84	9.72	9.9	10.35	9.9	10.21	10.6	10.72	8.31	9.67	10.25	10.41	11.39	10.28	13.6	11.77	12.75	9.09	9.28	13.11	11.02
ABCA1	12.29	12.47	13.75	11.73	12.31	12.67	12.89	12.75	12.86	13.04	14.07	12.11	12.24	10.66	13.48	12.33	12.53	12.74	12.5	13.08	12.45	12.43	12.87	13.33	11.44	11.98	12.65	12.93	13.23	12.67	12.34	12.96	13.23	12.74	12.92	12.75	14.25	12.58	12.55	12.56	12.66	13.13	11.83	12.93	12.43	12.74	12.96	11.46	13.01
ABCA10	9.25	7.76	8.33	9.1	9.07	8.7	10.49	8.74	9.67	9.79	9.68	9.95	9.57	8.62	9.16	9.95	10.02	9.43	9.75	9.03	9.86	9.27	9.31	10.06	10.71	10.93	7.89	8.75	9.27	10.91	8.82	10.65	11.26	9.78	9.77	10.19	9.76	9.29	9.4	9.86	9.48	9.39	10.27	10.21	9.85	8.06	8.96	9.65	10.68
ABCA11P	8.52	8.04	7.56	8.84	8.68	8.3	8.24	8.58	7.74	7.97	8.08	8.17	7.71	7.92	7.81	8.19	8.33	8.23	8.47	7.97	8.48	8.1	7.97	8.25	8.79	8.33	8.47	8.38	8.01	8.28	8.45	8.37	8.62	8.47	8.53	8.67	7.9	8.08	8.24	8.45	8.46	8.31	8.77	8.39	8.35	7.98	8.14	8.69	8.96
ABCA12	7.86	8.1	0	5.85	8.52	6.02	4.99	5.06	4.91	4.13	4.71	8.27	8.27	3.41	11.03	7.38	7.59	7.37	4.2	7.83	5.46	4.8	8.91	8.62	2.87	3.33	7.6	7.64	7.86	4.87	7.55	6.33	5.6	3.86	4.55	3.26	0	8.73	8.33	8.43	4.65	8.29	3.65	5.96	5.36	9.07	8.89	3.77	2.98
ABCA13	6.71	5.36	5.34	5.96	6.22	8.85	5.72	9.13	5.5	5.44	6.58	8.43	8.55	6.27	6.64	9.46	9.59	7.32	5.3	7.79	6.05	4.73	8.73	9.04	6.45	5.95	6.83	7.44	6.93	5.6	7.99	6.17	5.79	5.96	6.04	5.29	4.83	7.54	7.31	7.48	5.96	11.2	5.22	8.32	8.94	9.61	9.8	6.55	5.37
ABCA17P	3.78	3.34	0	3.47	2.8	1.81	1.07	3.98	2.63	4.05	2.48	3.89	3.89	4.9	2.83	3.04	3.32	2.8	3.28	4.19	4.38	3.47	3.87	3.88	3.53	3.53	2.11	2.45	2.84	3.5	3.24	3.9	4.41	3.66	3.61	3.14	1.62	2.72	3.94	4.26	4.15	2.43	3.48	3.68	2.69	3.94	2.56	3.77	3.61
ABCA2	11.53	11.46	10.76	11.26	11.34	10.58	10.51	10.55	10.26	10.97	11.14	10.62	10.77	12.52	10.26	10.46	11.18	10.66	10.39	9.7	10.6	10.55	11.08	10.82	11.04	11.69	9.98	9.31	10.53	11.31	10.87	10.06	11.46	10.65	10	10.79	11.26	10.99	10.29	11.12	10.83	10.77	10.78	10.7	10.33	10.35	9.58	10.47	10.88
ABCA3	9.24	8.32	7.81	10.25	9.27	8.27	9.21	8.35	7.53	8.06	9.04	8.71	9.04	11.41	8.5	9.37	10.02	9.47	9.96	8.87	9.7	10.27	8.39	8.18	10.42	10.91	7.06	6.7	7.84	9.75	8.45	9.28	9.8	9.54	9.24	9.82	9.41	8.95	8.98	9.46	10.11	8.9	10.12	9.49	9.56	8.5	7.9	9.9	9.41
ABCA4	2.61	4.02	5.49	4.22	3.16	2.73	5.46	2.42	4.57	4.73	4.64	3.82	4.38	4.55	3.14	3.36	3.58	3.61	1.45	4.37	3.94	3.67	6.58	7.76	2.38	4.14	5.83	5.99	6.05	4	3.94	4.81	4.72	3.44	3.49	3.48	4.96	2.72	3.37	4.1	3.22	3	4.2	3.68	3.33	3.29	3.78	4.78	3.71
ABCA5	11.35	10.48	9.7	12.03	11.32	10.53	11.41	10.21	10.35	10.16	10.53	11.59	11.01	11.27	10.69	11.22	11.01	11.69	12.39	11.41	12.6	12.01	10	10.3	12.7	12.26	9.9	10	9.68	11.12	10.2	11.39	11.02	11.53	11.98	12.11	10.33	10.95	11.33	11.43	12.13	11.03	13.06	12.87	12.99	10.29	10.67	12.7	11.94
ABCA6	10.83	9.32	9.79	9.65	10.46	10.94	12.06	10.69	11.24	11.36	11.71	11.69	11.47	9.32	10.8	11.09	10.89	10.63	10.75	10.39	10.96	10.11	10.84	11.79	11.01	11.41	9.9	10.75	11.06	12.43	10.49	12.15	12.5	10.75	10.9	10.99	11.9	11.27	11.37	11.65	11.07	10.87	10.91	11.19	10.65	10.66	11.33	10.59	12.64
ABCA7	10.17	10.3	10.61	10.26	10.19	10.14	10.16	9.99	8.67	10.11	9.88	9.04	9.55	11.85	9.97	9.27	9.86	9.53	9.24	9.48	9.31	9.44	9.55	9.15	9.72	10.41	10.4	10.13	10.61	9.56	8.87	9.14	10.11	8.97	8.73	9.05	9.9	9.25	9.15	9.59	9.78	9.76	9.69	9.45	8.81	9.57	9.12	9.3	10.12
ABCA8	10.42	8.46	9.96	8.89	9.99	10.33	12.64	9.46	10.69	11.24	11.06	11.54	11.1	10.05	10.52	11.03	10.73	10.45	10.37	10.17	11.08	9.59	10.77	11.27	11.13	11.67	9.09	10.74	10.83	12.47	10.01	12.6	13.09	10.57	10.78	10.83	12.5	10.82	10.82	11.21	10.44	10.57	11.78	11.19	10.9	9.87	10.87	11.33	12.75
ABCA9	10.18	8.87	10.11	9.65	9.81	10.6	11.49	10.11	10.5	10.57	10.84	10.81	10.7	9.46	10.29	10.37	10.31	9.93	10.31	9.97	10.16	9.83	10.49	11.35	10.45	10.7	9.25	10.26	10.93	11.6	9.38	11.48	11.8	10.38	10.55	10.5	11.15	10.39	10.59	10.99	10.69	10.26	11.2	10.72	10.16	9.74	10.55	10.15	11.3
ABCA9-AS1	1.61	0	0	1.2	0	1.71	3.29	0	1.03	0.94	1.1	1.62	2.32	0	0.91	1.02	1.58	1.33	2.16	1.36	0	0	2.01	2.81	0	2.01	0	0	0.92	0.96	0	0.86	2.02	1.16	1.53	1.74	1.03	0.96	1.83	0	1.03	0.91	1.29	1.12	0	0.85	0	0	2.15
ABCB1	9.51	7.69	9.98	9.64	9.69	9.44	11.04	9.05	8.28	7.73	9.68	11.53	11.23	8.99	9.66	10.58	10.46	9.91	9.92	10.03	9.88	9.72	9.67	9.4	9.16	8.89	7.07	7.31	7.45	11.31	9.9	10.74	10.03	10.32	11.07	10.52	9.8	10.06	10.31	10.77	10.52	9.92	9.32	9.63	9.65	9.66	9.99	9.5	10.86
ABCB10	9.83	9.94	9.2	9.6	9.78	9.72	9.59	9.84	9.38	9.44	9.91	9.79	9.72	9.54	10.41	10	9.84	9.46	9.68	9.63	9.49	9.5	9.71	9.96	9.32	9.18	9.35	9.37	9.34	9.65	9.6	9.68	9.61	9.55	9.61	9.44	9.27	9.77	9.65	9.54	9.56	9.96	9.32	9.47	9.48	9.88	9.86	9.54	9.83
ABCB11	7.18	6.42	0	3.77	7.03	4.4	5.97	5.3	5.22	4.2	1.71	2.55	1.99	0	4.27	5.57	5.77	2.8	2.83	3.38	2.7	2.59	2.88	4.91	0	2.82	4.55	4.93	3.64	4	4.35	4.48	4.02	3.17	2.24	1.74	4.14	3.82	4.02	3.33	3.05	4.86	3.04	2.18	3.05	4.21	5.62	3.63	7.39
ABCB4	7.7	6.79	5.11	5.77	7.59	7.21	8.51	7.04	6.53	6.54	7.32	7.7	7.81	3.79	7.69	6.73	6.67	6.26	6.49	6.74	6.35	6.38	6.9	6.96	5.73	5.54	8.21	8.03	7.56	7.44	7.27	7.52	7.85	6.71	7.02	6.76	7.09	7.34	7.55	7.6	6.83	6.87	5.43	6.23	6.13	7.81	8.03	6.36	9.3
ABCB5	7.37	6.49	8.38	7.04	7.12	5.91	7.51	5.44	6.28	6.7	8.21	6.17	6.26	6.05	7.19	6.02	6.63	6.55	6.67	6.25	6.29	6.67	6.52	7.31	5.82	5.71	6	6.9	7.14	6.4	5.87	7.58	8.43	6.02	6.5	5.99	8.48	5.88	5.85	6.13	7.55	6.12	6.51	6.7	4.67	6.22	6.52	6.56	7.49
ABCB6	7.83	8.09	8.94	8.76	7.77	7.88	8.85	7.87	8.1	8.06	8.57	8.58	8.66	9.66	8.08	8.28	8.58	8.51	7.82	8.61	8.37	8.24	9.22	8.86	8.67	8.81	8.03	8.17	7.92	8.52	8.79	8.37	8.66	7.97	8.24	8.22	9.31	8.43	8.63	8.4	7.82	8.1	8.63	8.3	8.06	8.72	8.81	8.65	8.31
ABCB7	9.62	10.16	9.1	9.49	9.82	9.82	9.99	9.94	9.81	9.79	9.87	9.86	9.79	8.53	9.54	9.71	9.6	9.59	9.74	9.64	9.72	9.6	9.62	9.65	9.41	9.23	9.38	9.23	9.21	9.5	9.86	9.83	9.49	9.61	9.73	9.67	9.43	9.55	9.6	9.57	9.54	9.66	9.62	9.4	9.64	9.33	9.73	9.52	9.79
ABCB8	9.3	10.07	9.15	9.04	9.65	9.48	9.05	9.19	9.28	9.56	9.17	8.7	8.93	10.34	9.22	9.08	9.45	8.9	8.84	8.89	8.89	9.13	9.42	9.45	9.11	9.61	9.28	9.02	9.51	9.16	8.68	8.88	9.1	8.95	8.86	8.81	9.32	9.01	9.12	9.08	8.98	8.99	8.8	9.01	8.68	9.61	9.39	9.13	8.81
ABCB9	8.57	8.46	8.27	8.24	8.79	6.69	5.2	6.37	7.03	6	6.19	7.5	7.36	9.3	6.67	7.33	7.2	7.92	7.24	7.82	7.75	7.74	7.29	6.98	7.78	8.06	7.7	7.54	7.7	7.43	7.34	7.1	7.54	7.38	7.15	7.66	6.82	7.44	7.37	7.5	7.55	7.47	7.35	7.39	7.12	8.16	7.91	7.78	6.91
ABCC1	11.17	11.48	12.78	11.04	11.2	11.02	11.37	11.08	11.38	11.54	11.42	10.7	10.81	11.41	11.33	10.6	11.14	10.78	10.92	10.46	10.7	10.97	11.24	11.48	10.71	11.14	11.1	10.93	11.55	10.7	10.79	10.16	11.03	10.79	10.55	11.24	11.37	10.89	10.37	10.7	11.05	10.81	10.87	10.85	11.05	11.28	10.88	10.82	10.86
ABCC10	10.07	10.13	9.43	9.8	9.95	9.84	9.87	9.5	9.33	9.73	9.71	9.3	9.64	11.15	9.27	8.96	9.32	9.62	9.74	9.26	9.7	9.69	9.68	9.75	10.14	10.47	10.05	9.92	10.32	9.56	9.32	9.28	9.84	10.09	9.22	9.9	9.74	9.5	9.27	9.45	10.04	9.37	9.94	9.96	9.56	9.88	9.58	9.65	9.49
ABCC11	5.46	5.11	5.49	5.5	5.53	4.77	4.22	5.45	4.85	4.96	4.56	6.07	6.17	5.18	5.01	5.43	5.41	5.33	5.66	5.18	5.6	5.78	4.99	5.48	6	5.73	5.47	5.1	4.39	3.92	4.84	4.73	4.65	5.46	5.29	5.9	4.51	5.11	4.23	4.6	5.12	5.22	5.98	5.67	5.59	5.02	4.56	6.33	5.83
ABCC12	0	0	0	0	0	0	0	0	0	0	0	0.76	0	2.89	0	0	0	1.69	2.42	1.36	3.3	0	0.93	1.44	5.03	5.16	0.87	0	0	0	1.43	0	0	1.79	0	1.74	0	0	0	1.01	1.03	0	3.48	4.55	3.78	0	0	4.41	0
ABCC13	2.61	0.83	3.38	1.37	0	3.29	0	4.06	3.37	1.5	2.8	1.25	0.98	0	2.16	0	0	1.37	0.49	1.81	0	0.84	2.52	3.22	3.24	3.33	2.37	3.77	3.01	2.92	0.9	1.6	1.6	1.24	0.95	0	2.63	0.89	1.43	0	2.13	1.46	1.29	0	1.5	1.76	0.99	0	0
ABCC2	6.2	5.34	6.87	6.69	6.37	5.3	7.21	5.85	4.86	5.9	5.77	6.09	5.44	6.29	5.85	4.63	5.28	5.58	5.93	5.66	6.18	5.51	5.62	7.67	7.11	7.07	5.52	6.64	5.77	6.84	5.44	6.19	6.36	5.58	6.15	6.01	6.14	5.23	5.52	5.94	6.4	5.14	7.47	6.99	6.52	6.9	7.27	6.99	6.57
ABCC3	12.79	13.17	7.44	13.11	13.02	12.99	11.36	12.72	10.88	11.27	10.23	12.66	12.61	12.88	12.53	13.16	13.46	12.72	12.78	12.31	12.72	13.03	12.53	12.14	11.6	11.77	12.79	12.66	12.2	11.88	12.85	10.98	9.71	12.21	12.18	12.58	9.94	13.03	12.58	12.76	12.94	12.97	12.41	12.7	12.65	10.67	10	12.3	7.93
ABCC4	9.57	9.33	10.11	9.98	9.32	10.55	10.45	10.2	10.21	10.18	11.07	10.23	10.17	8.8	10.44	9.84	9.74	10.12	10.39	10.26	10.21	10.13	10	10.51	10.06	9.81	9.96	9.92	10.27	10.48	10.21	10.4	10.31	10.8	10.96	10.71	10.74	10.39	10.22	10.34	10.42	10.58	9.88	10.25	9.9	9.92	10.13	10.02	10.17
ABCC5	11.36	11.21	10.14	11.02	11.44	10.35	11.09	10.43	11.29	11.65	11.57	10.97	11.13	10.84	11.7	10.91	11.03	11.38	11.36	11.46	11.22	11.35	11.63	11.78	10.98	11.3	11.13	11.43	11.7	11.55	11.05	11.64	11.7	11.37	11.47	11.59	11.34	10.76	11.08	11.05	11.22	10.99	10.49	11.34	10.81	10.59	10.95	10.78	11.29
ABCC5-AS1	1.18	0.82	0	1.18	1.58	0.7	0	0.9	1.03	0	1.1	1.62	1.99	0	1.85	2.36	0	0.8	0.9	0.83	0	0.88	2.21	1.44	1.64	0	0	0.93	1.46	0	0	1.4	0	1.79	0.95	0	0	1.52	1.82	1.59	0	2.17	0	0	0	0.85	1.98	2.26	1.44
ABCC6	8.51	7.89	6.61	9.75	8.48	7.33	8.25	7.08	5.86	6.49	6.67	8.65	8.18	11.81	7.58	7.57	7.29	9.69	9.88	9.05	10.39	9.89	6.05	5.69	10.46	10.85	6.57	7.04	6.64	7.41	7.3	7.1	6.19	8.98	8.91	9.73	7.72	6.74	6.84	7.27	9.93	8	10.54	10.61	10.35	5.71	5.58	10.16	5.95
ABCC6P1	5.37	3.05	2.2	5.49	4.77	4.14	4.32	3.09	2.31	0	0	4.81	3.23	7.04	4.11	4.67	4.1	6.91	7.35	6.44	7.82	7.19	3.86	2.28	8.13	7.8	4.01	3.55	2.75	5.13	4.36	4.42	2.6	5.39	5.82	6.23	3.13	3.17	3.37	3.1	6.23	5.01	7.42	6.76	7.29	3.61	3.19	6.29	3.51
ABCC6P2	4.15	3.8	2.88	5.16	4.04	3.86	5.03	2.67	3.24	0	0	4.69	4.45	7.12	4.98	4.95	4.22	5.79	5.5	5.17	6.04	4.96	3.38	2.24	6.61	5.38	4.06	2.99	3.58	3.36	4.02	3.32	2.84	5.03	4.34	4.85	3.32	3.78	4.2	3.49	4.28	4.92	6.49	5.62	5.75	3.56	3.55	5.5	4.42
ABCC8	12.81	11.04	6.25	13.22	12.94	8.11	8.07	6.33	10.25	8.81	10.18	11.37	10.93	12.97	10.31	10.52	9.94	11.41	10.51	10.78	11.03	11.4	9.68	2.4	11.74	12.42	1.41	2.45	0	11.18	9.85	12.11	11.91	10.92	12.09	11.08	8.29	11.69	11.94	12.55	10.56	9.75	10.23	9.13	9.88	10.04	10.19	11.36	12.64
ABCC9	14.14	13.4	13.8	14.12	13.93	13.04	13.87	13	13.63	13.48	13.86	13.9	13.49	13.14	13.51	13.58	13.47	13.73	14.09	13.4	13.97	13.87	13.42	13.82	13.54	13.87	13.2	13.76	13.4	13.94	13.34	13.98	14.15	13.61	13.99	14.01	14.02	13.54	13.72	13.69	13.97	13.24	14.03	14.14	13.52	13.09	13.4	14.01	14.44
ABCD1	9.27	9.34	9.14	8.53	9.03	8.12	8.43	8.03	8.32	8.47	8.91	7.84	8.2	11.27	8.37	8.13	8.6	9.36	8.65	9.1	9.35	9.06	9.01	8.58	9.12	9.66	8.38	8.17	9	8.17	8.07	7.79	8.66	8.8	8.36	8.83	9.18	7.94	7.49	7.83	9.11	8.68	9.14	9.27	8.94	9.24	8.3	9.22	7.98
ABCD2	7.65	6.28	7.24	7.07	7.11	8.12	9.53	7.55	8.02	8.09	7.13	8.39	8.21	6.42	9.05	7.34	7.52	7.39	6.65	7.33	7.66	6.44	8.17	8.79	7.02	7.12	6.97	7.58	7.99	8.44	7.58	8.9	9.08	7.55	7.66	7.66	8.84	7.71	7.78	8.05	7.79	7.48	6.5	7.4	6.58	8.03	8.42	6.8	9.94
ABCD3	10.42	10.77	9.09	11.25	10.72	10.81	11.17	10.58	10.31	10.09	10.37	11.59	11.31	9.9	11.35	11.62	11.37	11.2	11.5	11.3	11.47	11.17	10.69	10.62	11.51	10.94	11	10.87	10.43	10.86	11.76	10.88	10.46	11.24	11.35	11.11	10.33	11.67	11.6	11.41	10.96	11.46	11.45	10.93	11.43	10.53	10.69	11.26	10.63
ABCD4	9.78	9.81	9.6	9.62	9.8	9.74	10.02	10.03	9.48	9.78	10.09	9.46	9.88	10.72	9.55	9.6	9.74	9.55	9.86	9.55	9.85	9.79	9.74	9.98	9.81	10.21	10.26	10.21	10.3	9.78	9.6	9.83	10.21	9.56	9.6	9.95	10.42	9.61	9.7	9.8	9.82	9.57	9.85	9.91	9.63	9.37	9.5	9.67	9.73
ABCE1	10.5	10.83	11.74	10.64	10.54	11.37	11.1	11.56	11.46	10.75	11.41	11.22	10.85	9.34	11.31	11.33	10.92	10.91	11.01	10.96	11.01	10.84	11.05	11.22	10.79	10.36	11.19	11.17	10.91	10.79	11.38	11.08	10.78	11.34	11.24	10.92	11.39	11.28	11.21	11.1	10.97	11.33	11.22	10.8	11.1	11.31	11.5	11.02	11.37
ABCF1	10.61	11.17	11.84	10.53	10.73	10.96	10.44	11.04	10.5	10.67	10.99	10.43	10.59	11.36	10.46	10	10.11	10.66	10.69	10.78	10.7	10.68	10.5	10.57	10.5	10.81	11.16	11.25	11.24	10.46	10.62	10.61	10.39	10.56	10.66	10.61	11	10.53	10.76	10.45	10.6	10.25	10.72	10.55	10.34	11.15	11.13	10.81	10.29
ABCF1-DT	1.21	1.72	0	0	1.03	1.17	0	0	1.69	0	0	1.3	1.01	0	0	1.12	0	1.69	0.9	0	2.53	0.91	0	1.87	1.69	0	1.41	1.52	0	0.96	0	0.89	2.08	2.06	0	1.82	0	0	0.9	0	0	1.9	0	0	0	0.88	0	2.98	0
ABCF2	10.18	10.52	11.72	10.1	10.39	10.3	10.59	10.54	10.69	10.73	10.97	10.15	10.11	10.61	10.32	10.05	10.34	9.97	10.09	10.3	9.94	10.16	10.47	10.71	10.05	10.08	10.13	10.16	10.48	10.38	10.03	10.35	10.23	10.14	10.25	10.14	10.86	10.13	10.42	10.22	10.06	10.07	10.32	9.99	10	10.56	10.74	10.1	10.1
ABCF3	10.39	10.45	11	10.25	10.42	10.26	10.51	10.27	9.99	10.2	10.35	10.09	10.2	11.44	9.95	9.71	10.04	9.99	10.01	10.28	10.19	9.96	10.55	10.45	10.57	10.82	10.37	10.29	10.35	10.12	9.89	10.04	10.09	9.95	9.93	10.1	10.36	9.93	10.16	10.01	10	9.88	10.53	10.2	10.24	10.13	10.32	10.6	9.92
ABCG1	11.3	11.21	11.48	10.76	11.45	11.2	10.68	11.26	10.09	10.89	11.7	10.51	10.5	9.27	11.25	10.49	10.94	10.7	10.26	10.94	10.22	10.35	10.97	10.9	9.82	10.31	10.81	10.8	10.78	10.19	11.2	10.8	11.09	10.49	10.46	10.48	11.57	11.03	10.65	10.59	10.33	11.43	9.37	10.32	10.13	10.68	10.58	9.26	10.84
ABCG2	7.31	7.05	8.74	7.15	7.41	7.71	9	7.45	8.25	7.94	8.17	9.04	8.82	5.52	8.08	8.68	8.67	7.52	7.38	7.61	7.5	6.84	8.33	8.55	7.32	7.58	6.94	7.24	7.04	8.92	8.22	8.74	8.57	8.12	8.09	7.83	8.27	7.95	8.04	8.26	7.39	8.17	7.16	7.52	7.38	6.23	7.34	7.14	8.58
ABCG4	3.91	3.34	0	3.1	2.99	2.05	2.7	2.64	2.63	3.47	3.17	1.91	2.79	0	1.85	2.03	2.8	2.63	3.14	2.7	2.11	2.78	4.12	3.6	3.24	3.33	3.22	2.45	4.15	3.82	3.24	3.33	2.6	2.41	3.08	2.29	4.22	2.24	1.43	1.01	2.05	3.73	1.96	1.12	2.21	3.03	1.98	2.26	2.63
ABCG5	3.64	3.45	2.05	4.01	2.99	3.09	4.45	2.99	2.85	3.21	0	5.18	5.31	2.89	2.64	3.21	2.58	3.92	3.9	3.73	2.93	4.08	3.05	2.81	3.77	3.33	6.52	6.81	5.6	5.23	3.37	3.2	3.34	3.52	3.61	3.75	2.63	3.61	2.83	3.33	2.37	3.41	3.28	3.21	4.12	2.96	2.98	3.47	3.61
ABCG8	3.64	2.97	2.05	4.01	4.24	2.73	1.68	1.86	2.75	0	1.71	5.42	5.11	2.07	2.16	2.03	2.99	4.29	3.4	3.8	2.7	3.58	3.19	3.26	3.98	3.71	6.2	6.54	5.97	4.67	2.6	2.99	2.82	2.04	3.81	3.14	1.7	3.72	4.4	3.01	3.22	3.41	2.76	2.51	0	2.96	3.15	2.87	3.13
ABHD1	4.31	3.25	5.18	5.18	4.01	4.57	5.83	4.46	4.59	5.16	4.56	5.1	4.81	6.24	3.21	4.87	3.66	5.22	4.6	3.88	4.38	4.81	5.14	4.89	5.31	5.44	4.68	4.25	4.4	4.1	4.25	4.67	5.57	4.81	4.77	5.14	4.31	4.62	4.14	4.01	4.16	3.24	5.76	4.82	4.2	4.41	4.59	4.24	5.5
ABHD10	9.27	9.12	7.87	9.17	9.18	9.85	9.64	10.07	9.99	9.55	9.13	9.84	9.6	8.36	9.79	9.84	9.54	9.5	9.55	9.54	9.67	9.26	9.79	9.76	9.7	9.47	9.24	9.24	9.07	9.64	9.71	9.76	9.63	9.63	9.83	9.5	9.2	9.73	9.88	9.93	9.48	9.61	10.02	9.55	9.91	9.35	9.63	9.64	10.22
ABHD11	9.11	9.21	8.17	9.57	9.28	9.97	8.54	10.04	8.84	8.28	7.88	8.25	8.47	10.07	10.32	9.65	9.54	9.07	9.24	9.14	8.64	9.46	8.93	8.63	9.22	9.07	9.51	9.39	9.01	8.85	9.32	8.71	8.13	9.22	8.9	8.85	8.01	9.49	9.23	9.09	9.37	9.08	9.46	9.05	9.14	9.45	8.85	9.53	8.12
ABHD11-AS1	5.2	5.5	3.38	4.01	5.45	5.98	4.83	6.31	3.63	3.34	1.1	2.85	2.31	5.05	7.47	6.13	5.83	4.45	4.67	3.76	2.44	4.46	5.54	4.87	2.38	3.33	4.5	3.66	2.18	3.5	5.57	3.44	3.72	4.57	3.61	3.37	3.22	5.69	5.38	5.47	2.05	7.27	1.29	4.13	5.22	5.17	4.68	2.6	0.9
ABHD12	10.61	10.55	9.93	10.3	10.48	10.79	10.07	10.78	10.04	10.05	10.8	9.95	10	11.31	10.22	10.35	10.26	10.62	10.46	10.91	10.73	10.64	10.48	10.23	10.64	10.7	10.13	10	10.39	9.89	9.76	10.13	10.17	10.43	10.21	10.35	10	10.41	10.39	10.23	10.71	10.41	11.15	10.58	10.79	10.11	9.98	10.75	9.91
ABHD12B	3.74	3.88	0	3.45	3.57	2.86	4.89	4.21	4.02	4.05	4.5	3.67	2.79	0	2.45	4.04	3.69	3.51	3.9	3.58	2.93	4.15	4.23	4.31	3.53	3.26	3.84	3.88	3.62	3.62	4.1	3.54	4.1	4.09	3.9	3.37	3.96	3.82	2.79	3.59	3.26	3.77	3.48	3.01	3.04	3.67	3.31	4.01	4.19
ABHD13	10.14	9.91	9.39	9.74	9.88	10.15	10.1	9.54	10.15	9.7	10.17	10.37	10.09	8.6	10.41	10.46	10.15	10.09	10.36	9.86	10.25	9.79	10.06	10.35	10.11	9.61	10.6	10.39	10.08	10.16	10.36	10.3	10.42	10.37	10.27	10.23	9.91	10.57	10.16	10.28	9.96	10.45	9.64	9.87	10.17	9.66	9.8	9.52	10.83
ABHD14A	7.26	7.24	7.47	8.01	7.47	7.43	7.43	6.7	7.9	7.78	7.64	8	7.71	9.53	7.67	7.97	7.55	8.25	7.66	7.99	8.39	7.89	7.67	6.95	8.72	8.72	7.21	7.07	7.15	8.12	7.79	8.21	7.97	7.79	8.04	7.62	8.29	8.52	8.23	8.43	7.76	7.38	8.22	7.71	7.8	7.44	7.77	8.35	8.52
ABHD14A-ACY1	3.64	3.05	0	3.63	0	0	0	0	0	6.59	0	0	0	0	4.3	5.33	4.96	0	0	3.85	0	0	0	0	0	5.54	3.81	0	0	5.78	4.56	0	0	0	3.49	0	0	5.15	4.53	0	0	0	4.38	4.04	0	0	0	5.09	3.46
ABHD14B	9.87	10.09	10.43	10.04	9.94	10.28	9.96	9.83	10.15	9.95	10.01	10.2	9.9	10.81	10.01	10.44	10.32	10.15	10.02	10.25	10.17	10.11	9.9	9.36	10.75	10.53	9.8	9.74	9.85	10.05	11.07	10.37	9.98	9.93	10.03	9.94	10.33	10.55	10.64	10.37	10.1	10.11	10.89	10.41	10.65	9.86	9.88	10.44	10.13
ABHD15	9.68	9.75	9.02	9.32	9.7	9.45	9.77	9.52	9.28	9.62	10.08	9.67	9.9	10.3	9.44	9.36	9.57	9.8	9.63	9.68	9.81	9.69	9.69	9.63	9.27	9.54	9.22	9.19	9.51	9.62	9.85	9.52	9.92	9.83	9.43	9.62	10.12	9.58	9.25	9.62	9.55	9.81	9.25	9.52	9.01	9.68	9.38	9.17	10.09
ABHD16A	9.64	10.12	9.24	9.66	10.05	11.33	10.11	11.33	9.73	10.14	10.74	10.1	10.16	10.48	10.01	9.59	9.85	9.96	9.97	10.35	9.94	10.12	9.7	9.71	10.03	10	10.26	10.2	10.31	10.04	10.31	10.2	9.98	10.12	10.07	9.81	10.36	10.3	10.48	10.25	9.78	9.79	9.77	9.63	9.6	10.14	10.28	9.97	10.01
ABHD16B	7.77	7.25	7.56	6.96	7.05	6.58	7.1	6.83	6.26	6.84	6.7	6.28	6.66	9.22	6.49	7.22	7.45	6.87	6.12	6.5	6.43	6.69	6.78	5.99	5.86	6.49	7.47	7.02	7.63	6.54	6.76	6.06	7.14	7.33	6.09	6.04	7.53	7.02	6.42	6.42	7.22	6.22	7.02	6.89	6.01	7.79	6.67	6.42	7.01
ABHD17A	10.62	10.42	11.02	10.27	10.18	9.91	10.68	9.6	10.01	10.58	10.04	9.77	10.17	11.74	10.01	10.46	10.52	10.23	9.52	10.35	9.9	10.12	10.3	9.63	9.84	10.07	9.82	9.84	10.35	10.34	10.11	10.37	10.91	10.54	10.05	9.31	11.06	10.14	9.85	9.97	10.47	10.23	10.47	10.14	9.56	10.68	10.34	10.42	10.77
ABHD17B	8.69	8.67	9.54	8.79	8.63	9.44	9.4	9.34	9.11	9.11	9.22	8.9	8.93	8.02	9.19	9.44	9.21	8.79	8.77	8.73	8.82	8.73	8.78	8.93	8.47	8.36	8.53	8.51	8.59	9.07	9	9.01	9.21	9.09	8.97	8.94	9.09	9.23	8.95	8.82	8.86	9.23	8.69	8.53	8.78	8.69	8.62	8.4	9.4
ABHD17C	10.17	10.93	9.27	7.68	10.29	9.75	7.65	10.63	8.69	8.12	8.03	9.31	9.37	7.09	10.62	10.59	10.55	8.34	8.02	8.16	8.07	7.82	9.53	9.29	8.08	7.65	9.68	9.55	8.51	7.31	10.79	7.53	7.77	8.47	6.86	7.66	6.85	11.02	10.14	10.05	7.72	10.19	8.19	7.86	9.06	8.97	8.22	7.31	6.93
ABHD18	9.73	9.52	9.46	10.14	9.76	9.45	9.87	9.71	9.21	9.31	9.55	9.42	9.39	9.69	9.53	9.4	9.4	9.65	10.07	9.59	10.19	9.97	9.29	9.54	10.25	9.82	9.57	9.72	9.46	9.53	9.47	9.75	9.73	9.6	9.87	9.98	9.45	9.34	9.64	9.55	9.83	9.5	10.49	10.09	9.97	9.41	9.57	10.01	10.01
ABHD2	14.13	14.77	12.56	13.54	14.41	13.84	13.58	13.86	12.97	12.97	13.35	14.06	13.95	13.76	14.23	14.18	14.29	13.25	13.52	13.25	13.31	13.77	14.32	14.12	13.37	13.35	13.29	13.09	13.01	13.67	14.73	13.12	12.71	13.68	13.49	13.85	12.97	14.89	14.47	14.23	13.67	14.13	13.78	13.47	13.83	13.38	13.23	13.77	12.51
ABHD3	8.8	9.19	7.87	8.94	9.12	9.73	9.48	9.62	10.7	10.32	9.59	9.19	9.41	7.94	10.11	9.69	9.53	8.74	9	9.31	8.89	8.64	9.42	9.72	8.87	8.65	10.03	10.15	9.33	9.2	9.54	9.2	9.12	9.24	8.89	9.21	8.81	8.65	8.86	8.66	9.02	9.38	8.33	8.8	9.07	9.58	9.66	8.27	9.42
ABHD4	9.32	9.94	9.11	10.01	9.48	9.79	8.73	9.32	9.83	9.83	9.12	9.82	9.45	9.79	9.9	9.2	8.8	9.62	9.36	9.03	9.52	9.49	10.24	9.99	9.68	9.77	10.29	9.76	9.91	9.44	10.23	9.05	9.35	9.61	9.26	9.78	9.44	9.02	8.46	8.74	9.31	9.43	9.09	9.33	9.46	9.52	9.01	9.34	8.44
ABHD5	9.42	9.14	11.24	9.72	9.29	10.14	10.18	10.28	10.35	10.22	11.14	9.69	9.6	8.51	10.65	9.92	9.75	9.73	10.17	9.98	9.53	10.04	9.33	9.63	9.53	9.17	9.61	9.78	9.3	9.48	9.7	9.71	9.47	9.8	10.07	9.67	10.68	10.1	10.12	9.89	10.06	10.22	9.63	9.52	9.76	9.77	9.93	9.62	9.72
ABHD6	7.37	7.36	7.33	7.22	7.37	8	7.95	7.69	7.97	7.72	8.59	7.72	7.71	7.37	8.02	8.11	8.21	7.96	7.64	8.23	7.5	7.91	8.07	8.07	7.54	7.3	8	8.26	7.8	8.11	8.02	8.45	8.42	7.88	7.84	7.78	8.55	7.79	8.21	7.86	7.2	8.19	6.97	7.17	7.3	7.43	7.91	7.05	7.85
ABHD8	7.64	7.57	7.54	7.6	7.28	7.53	7.25	7.22	7.73	7.93	7.33	7.5	7.48	9.19	7.07	7.55	7.59	7.86	7.37	7.93	7.67	7.55	8.33	7.37	7.49	8.13	8.32	7.71	8.27	7.97	7.4	7.61	7.96	8.01	7.4	7.2	8.12	7.53	7.09	7.24	7.86	7.64	7.86	7.61	7.14	7.96	7.37	7.68	7.63
ABI1	10.95	11.24	11.37	10.97	11.05	11.36	11.17	11.53	11.5	11.14	11.45	11.03	11.04	9.54	11.56	11.28	11.07	10.99	11.11	11.27	10.99	10.99	11.02	11.09	10.76	10.58	11.72	11.8	11.27	10.9	11.26	11.24	11.01	11.43	11.2	11.18	10.92	11.19	11.3	10.97	11.06	11.66	10.72	10.91	11.16	11.04	11.23	10.88	11.41
ABI2	11.01	10.9	11.72	11.33	10.95	11.02	11.13	11.23	11.53	11.39	11.7	11.81	11.84	10.38	10.98	11.26	11.32	11.2	11.41	10.91	11.31	11.21	11.31	11.51	11.09	11.01	11.5	11.5	11.58	11.77	11.54	11.37	11.46	11.31	11.54	11.64	11.32	11.29	11.19	11.5	11.13	11.2	10.76	11.09	10.84	11.08	10.95	11.15	11.38
ABI3	8.54	8.51	8.77	8.49	8.3	8.96	9.35	8.38	8.54	8.47	8.52	8.01	8.1	7.62	8.67	7.97	8.23	8.76	8.37	8.92	8.2	8.44	9.58	8.92	6.97	7.68	8.11	8.15	9.48	9.04	8.1	9.06	9.13	9.04	8.84	8.84	9.12	8.02	8.21	8.23	9.2	8.81	7.14	8.2	7.58	8.91	8.48	7.68	8.96
ABI3BP	10.21	7.92	12	10.1	9.69	10.01	11.75	9.76	11.24	11.12	11.99	11.69	10.82	10.06	10.52	10.36	9.8	10.58	10.6	9.03	10.9	9.66	10.38	10.77	10.39	10.82	7.96	9.35	10.13	12.16	10.53	11.1	12.2	10.4	10.01	10.88	11.69	10.86	9.99	10.82	11.16	9.31	10.26	10.57	10.4	10.61	10.36	10.63	11.77
ABL1	11.39	11.92	13.39	11.55	11.4	10.93	11.56	10.77	11.31	11.75	12.74	11.03	11.16	12.24	11.5	10.96	11.51	11.1	11.08	10.93	10.98	11.24	11.61	11.66	10.97	11.42	10.97	10.87	11.73	11.62	10.98	11.08	11.67	11.16	11.22	11.39	12.66	10.85	10.75	10.8	11.15	10.86	11.24	11.13	10.95	11.38	10.98	11.39	11.03
ABL2	11.99	12.32	15.31	12.74	12.32	11.53	12.57	12.36	12.59	12.76	14.72	11.73	11.83	11.73	12.19	11.2	11.37	11.74	12.06	11.56	11.93	11.84	11.89	12.46	11.63	11.68	11.8	11.87	12.07	12.14	11.48	11.97	12.39	11.82	12.41	11.98	14.39	11.87	12.03	11.92	12.21	12.07	12.26	12.8	12.09	12.44	12.54	12.2	12.88
ABLIM1	12.88	13.28	12.76	13.24	12.99	12.18	12.85	11.62	11.75	11.78	11.3	12.8	12.52	12.35	12.55	12.87	12.92	12.68	12.82	12.51	12.83	12.95	12.47	12.38	12.64	12.44	12.73	12.69	12.56	13.24	13.35	12.83	12.74	12.68	13.14	12.93	12.81	13.49	13.4	13.25	12.59	12.74	12.77	12.54	12.7	13.24	13.21	13.21	12.74
ABLIM2	9.24	9.31	9.94	8.53	9.27	8.82	7.76	8.99	6.51	6.4	7.82	8.26	8.1	9.29	7.31	8.23	8.4	8.58	8.41	8.42	8.05	8.76	9.4	8.99	8.75	8.9	6.04	6.58	6.32	7.88	9.14	8.4	8.48	7.87	8.19	7.86	8.28	7.91	8.05	8.41	8.56	8.61	8.85	8.97	8.58	8.08	8.04	8.48	8.33
ABLIM3	11.03	11.45	11.56	9.69	11.56	10.31	9.53	11.47	10.65	9.91	9.57	9.36	9.49	8.39	9.58	10.14	10.47	8.85	8.53	8.97	8.37	8.66	10.67	10.79	7.74	8.43	9.14	9.33	9.51	9.35	10.33	9.42	9.94	8.14	8.74	8.72	10.41	9.86	9.88	9.78	8.63	10.76	8.66	9.32	9.55	11.36	11.09	8.86	9.3
ABO	8.23	8.34	5.39	6.08	7.83	6.78	3.71	6.5	5.37	6.06	4.18	4.87	4.94	9.27	6.85	7.81	8.29	6.32	6.85	5.59	7.05	6.63	5.87	5.54	6.18	6.37	6.16	6.13	5.9	4.24	6.9	4.25	4.93	5.8	4.99	6.02	5.51	5.93	5.7	5.57	6.79	7.74	7.71	7.76	7.57	4.54	3.3	6.58	4.65
ABR	12.05	12.1	12.53	11.92	11.92	11.64	11.45	11.56	11.56	11.99	12.54	11.41	11.62	11.62	12.28	11.29	11.63	11.75	11.4	11.87	11.26	11.58	12.23	12.14	10.97	11.46	11.8	11.64	12.21	11.93	11.48	11.71	12.05	11.74	11.53	11.93	11.99	11.99	11.76	11.88	11.58	11.72	10.58	11.08	10.84	12.06	11.63	11.03	11.26
ABRA	3.91	1.33	4.06	3.47	3.58	1.81	2.7	2.42	2.36	0	2.48	2.98	3.57	0	2.16	4.56	4.32	2.24	3.98	1.74	1.07	3.67	5.36	5.27	3.53	3.53	2.37	2.45	1.46	3.09	3.11	4.25	5.23	3.98	3.23	4.51	4.44	3.72	2.13	3.33	4.15	3.63	5.43	4.13	3.57	3.94	3.44	4.78	5.08
ABRACL	8.15	8.45	8.99	7.91	8.29	9.32	8.75	9.14	9.66	8.93	9.01	8.49	8.49	6.03	9.61	8.59	8.13	8.5	8.4	9.08	7.77	8.4	9.09	9.07	7.44	7.25	9.62	9.5	9.3	8.17	9	8.92	8.28	8.69	8.55	8.58	8.42	8.63	8.71	8.19	8.3	8.46	6.76	7.69	7.75	8.49	8.46	7.08	8.52
ABRAXAS1	8.47	8.71	8.43	8.47	8.38	8.74	9.17	8.98	9.11	8.34	8.78	8.73	8.73	6.94	8.74	8.97	8.63	8.74	9.31	8.69	9.2	8.79	8.59	8.79	9.15	8.44	8.79	8.78	8.54	8.86	8.75	9.28	9.14	9.03	9.07	9.06	8.93	8.97	8.99	8.94	9.03	8.73	9.29	9.04	9.53	8.65	8.77	8.84	9.54
ABRAXAS2	9.26	9.51	9.32	8.86	9.41	9.76	9.5	9.92	9.99	9.53	9.66	9.63	9.54	8.44	9.72	9.9	9.44	9.32	9.38	9.61	9.35	9.18	9.33	9.45	8.77	8.96	10.09	9.91	9.64	9.47	10.02	9.63	9.45	9.48	9.58	9.4	9.29	9.89	9.76	9.65	9.26	9.81	9.1	9.1	9.25	9.92	10.15	9.1	9.78
ABT1	9.11	9.31	10.04	8.84	9.2	9.32	9.31	9.13	9.24	8.99	9.37	9.39	9.14	8.78	9.25	9.11	9.05	8.85	8.88	9.18	8.89	8.78	9.02	8.84	9	8.77	9.91	9.63	9.33	9.11	9.42	9.37	9.15	9.22	9.01	8.83	9.33	9.51	9.5	9.43	8.86	9.16	9.04	8.79	8.92	9.39	9.65	9	9.67
ABTB1	9.53	9.39	9.87	9.33	9.35	9.59	9.51	9.14	8.67	9.37	9.33	9.07	9.15	11	9.14	8.8	9.24	8.97	9.11	8.57	9.09	8.78	9.77	9.21	9.6	10.23	9.46	9.15	9.39	9.15	8.97	8.83	9.8	9.19	8.2	9.39	9.28	9.11	8.55	9.02	9.29	8.97	9.39	9.52	9.54	9.03	8.46	9.18	9.32
ABTB2	8.67	8.99	8.07	8.85	8.82	8.99	7.78	8.79	8.86	8.46	7.77	8.71	8.78	9.5	8.51	9.19	9.61	8.43	7.89	8.38	7.96	8.45	8.99	8.87	7.8	8.39	9.21	8.79	9.23	8.44	8.89	7.5	8.17	8.55	7.44	8.13	7.84	8.28	8.09	8.31	8.69	9.14	7.55	8.11	8.29	9.12	8.48	8.51	7.34
ACAA1	9.76	9.8	9.88	10.47	9.8	10.71	10	10.3	9.89	10.14	10.23	10.26	10.21	11.65	10.4	10.3	10.13	10.47	10.66	10.54	10.6	10.5	10.08	9.62	10.87	10.96	10.25	9.98	10.42	9.88	10.46	9.99	10.09	10.34	10.19	10.45	9.99	10.6	10.62	10.44	10.62	10.51	10.87	10.78	10.83	9.52	9.66	10.86	9.88
ACAA2	9.52	9.89	10.75	11	9.74	11.56	10.56	11.56	10.54	10.66	10.82	10.94	10.9	10.6	11.29	10.71	10.62	10.82	11.06	11.12	11	10.95	10.74	10.67	11.07	10.89	10.41	10.7	10.73	10.85	11.09	10.93	10.37	11.3	11.24	11.05	11.2	10.91	11.3	10.99	10.88	11.36	11.3	11.08	11.35	10.24	10.48	11.12	10.52
ACACA	11.31	11.46	11.84	11.39	11.42	11.44	11.21	11.67	11.23	11.44	11.3	11.94	12	10.91	11.54	11.58	11.87	11.67	11.54	11.66	11.47	11.6	11.65	11.92	11.42	11.23	11.53	11.63	11.56	11.4	12.28	11.2	11.18	11.34	11.52	11.39	11.55	11.54	11.62	11.67	11.11	11.07	11.23	10.89	10.99	11.41	11.63	11.23	11.14
ACACB	12.05	10.7	10.84	12.08	11.49	10.02	11.18	9.73	9.99	10.35	10.24	10.62	10.6	13.46	10.06	10.74	11.22	11.28	11.28	10.63	11.94	11.31	10.1	10.42	12.83	13.12	9.59	9.91	10.32	11.27	10.02	10.77	11.15	10.67	11.35	11.5	12.85	10.79	10.82	11.14	11.53	10.6	13.13	12.28	12.11	9.95	10.2	12.86	11.71
ACAD10	9.69	9.58	9.61	10.24	9.83	9.43	9.68	9.61	9.17	9.82	9.38	9.22	9.4	11.08	9.45	9.23	9.6	9.54	9.78	9.54	9.96	9.88	9.08	9.34	10.23	10.37	9.36	9.47	9.6	9.56	8.96	9.32	9.66	9.41	9.5	9.79	9.56	9.23	9.38	9.51	10.07	9.27	10.4	10.3	10.1	9.52	9.67	10.21	9.39
ACAD11	10.38	9.96	9.78	10.4	10.13	9.7	10.55	10.14	10.35	10.59	10.37	9.95	10.44	10.35	9.76	10.03	10.33	10.24	10.59	10.39	10.68	10.31	10.07	10.48	11.2	11.05	9.75	10.3	10.16	10.58	9.99	10.65	10.42	10.2	10.58	10.57	10.15	9.99	10.44	10.46	10.59	10.02	11.2	10.77	10.79	9.68	10.4	11.02	10.54
ACAD8	9.32	9.11	9.51	9.83	9.28	9.38	9.52	9.44	9.13	9.74	9.12	9.44	9.69	10.62	9.24	9.03	9.24	9.41	9.77	9.59	9.98	9.79	9.02	9.31	10.39	10.38	9.85	9.93	9.76	9.22	9.26	9.52	9.5	9.45	9.71	9.91	9.16	9.32	9.62	9.44	9.81	9.26	10.5	10.11	10.2	8.94	9.37	10.28	9.5
ACAD9	10.24	10.12	10.2	9.97	10.22	9.85	9.71	10.02	10.08	10.16	10.07	9.65	9.65	11.06	9.84	9.7	9.77	9.86	9.92	9.99	9.93	9.96	10.3	10.26	10.11	10.27	10.01	9.99	10.12	9.96	9.74	9.95	9.92	9.69	9.97	9.94	10.08	9.77	9.88	9.73	10.01	9.62	10.21	10.08	10	9.85	9.8	10.2	9.68
ACADL	5.47	4.71	0	8.68	5.55	6.14	7.91	5.02	4.63	5.83	5.23	7.56	7.11	10.41	4.2	7.19	6.42	8.67	9.76	8.33	9.55	9.66	6.8	6.25	10.05	9.75	3.92	5.27	4.47	7.05	5.85	7.65	7.33	8.44	8.68	9.17	6.81	6.66	6.82	6.99	9.78	7.66	10.95	10.71	10.61	4.44	4.88	10.35	6.71
ACADM	9.21	9.37	9.79	10.07	9.32	9.71	10.25	9.63	9.82	9.54	9.87	10.44	10.27	9.63	10.12	10.16	9.98	10.23	10.5	10.31	10.56	10.19	9.73	9.76	10.83	10.46	9.97	9.83	9.76	10.17	10.49	10.28	9.89	10.25	10.38	10.3	10.08	10.38	10.28	10.3	10.11	10.24	10.94	10.31	10.82	9.68	10.02	10.47	10.26
ACADS	8.39	8.31	8.34	9.16	8.41	9.2	8.81	8.68	8.02	8.45	8.26	8.68	8.52	11.06	9.08	9.21	9.22	8.98	8.88	9.23	9.2	9.2	8.26	7.78	9.67	9.79	8.8	8.64	8.74	8.73	8.68	8.54	8.58	8.89	8.94	8.56	9.86	9.37	9.26	8.97	9.07	9.45	9.78	9.26	9.41	8.54	8.44	9.72	8.3
ACADSB	10.3	9.88	9.3	10.72	10.33	9.95	10.37	10	10.08	10.08	10.05	10.35	10.19	10.36	10.09	10.27	10.2	10.47	10.6	10.31	10.72	10.59	9.89	9.99	11	10.57	9.83	10.25	9.65	10.2	10.12	10.42	10.28	10.23	10.59	10.36	10.01	9.99	10.17	10.18	10.34	9.83	11.09	10.42	10.93	9.92	10.04	10.9	10.57
ACADVL	11.86	11.74	13.22	12.72	11.83	11.61	11.88	11.36	12.1	12.29	12.06	11.98	12.01	14.61	12.67	11.76	11.67	12.56	12.9	12.54	12.97	13.05	11.56	11.54	13.24	13.63	12.28	12.57	12.55	12.04	11.68	12.19	11.98	12.34	12.53	12.49	12.77	12.5	12.58	12.21	12.95	11.77	13.6	13.04	12.91	12.03	12.15	13.62	11.92
ACAN	7.6	10.22	8.64	7.33	7.69	6.21	2.1	6.43	6.75	6.04	9.45	3.59	4.57	5.31	5.66	6.06	7.04	5.01	5.2	5.36	3.72	6.86	8.83	8.37	4.93	7.73	8	7.01	6.46	7.53	5.44	9.45	10.29	7.6	7.33	7.36	8.88	7.74	7.18	7.21	6.25	6.79	6.81	6.66	4.91	8.31	7.3	5.88	6.97
ACAP1	9.37	7.97	9.64	9.12	8.56	8.85	10.53	8.68	8.38	9.53	9.12	8.28	8.91	8.38	9.27	8.37	8.29	8.57	7.48	8.72	8.6	7.63	9.13	9.2	7.23	8.14	7.63	8.18	9.53	9.26	8.18	9.63	10.35	8.24	8.17	8.03	9.44	8.44	8.73	8.72	8.92	8.37	7.23	8.23	7.4	9.56	9.94	7.59	10.79
ACAP2	11.7	11.61	11.18	11.23	11.54	11.93	12	12.03	12.18	12.11	12.24	12.07	11.99	9.99	12.16	12.11	11.85	11.64	11.78	11.81	11.77	11.36	11.74	12.12	11.23	11.09	11.94	11.94	11.86	11.9	12.12	12.07	12.06	11.78	11.81	11.67	11.98	11.97	11.9	11.95	11.68	12.12	11.07	11.46	11.36	11.68	11.89	11.29	12.38
ACAP3	10.5	10.35	11.41	10.42	10.27	9.28	9.53	9.11	9.52	10.31	9.78	9.34	9.7	11.89	9.21	9.58	9.92	9.78	9.68	9.67	9.65	9.97	10.31	9.9	9.7	10.66	9.79	9.65	10.37	10.35	9.64	9.81	10.47	9.93	9.88	9.54	10.37	9.99	9.8	10.08	9.93	9.59	9.6	9.81	8.81	10.09	9.54	9.74	9.92
ACAT1	9.05	9.33	9.57	9.79	9.26	9.87	10.13	9.87	10.16	10.14	10.18	10.16	9.93	10.76	9.96	10.29	10.07	10.76	11.45	10.87	11.49	11.05	9.55	9.73	11.79	11.34	8.99	9.3	9.4	9.94	10	10.49	10.28	10.78	11	10.98	10.5	9.8	10.12	10.24	10.81	10.16	12.07	11.41	11.93	9.38	9.87	11.52	10.37
ACAT2	7.87	8.8	8.19	8.68	8.21	9.8	9.28	9.56	8.42	8.64	8.49	9.99	9.93	8.01	9.6	9.24	8.81	9.22	9.25	9.93	8.51	9.01	8.57	8.66	8.32	8.07	8.99	9.05	8.59	9.11	9.18	9.02	8.15	9.08	9.13	8.98	8.23	8.75	8.97	8.84	8.51	8.39	8.18	8.18	8.57	8.76	9.13	8.69	8.56
ACBD3	11.53	12.07	11.49	10.87	11.54	11.63	11.05	11.65	11.99	11.45	11.57	11.52	11.38	10.42	12.19	11.85	11.4	11.12	11.29	11.37	11.23	10.88	11.67	11.82	10.91	10.65	11.75	11.59	11.28	11.18	11.72	11.31	11.04	11.3	11.35	10.98	11.45	12.08	11.9	11.67	10.99	11.7	11.01	11.05	11.1	11.83	11.86	11.11	11.54
ACBD3-AS1	5.71	5.31	5.25	4.61	5.13	3.94	4.96	3.98	4.46	5.6	5.16	3.67	4.64	4.47	4.76	4.71	4.78	3.89	4.91	4.55	4.45	4.62	4.22	4.56	4.1	4.82	3.16	4.67	4.48	4.36	4.47	4.56	4.58	4.11	4.84	4.36	4.26	4.16	5.1	4.5	3.42	3.32	5.23	4.78	4.35	4.26	4.44	5.09	4.97
ACBD4	8.71	8.27	8.34	8.86	8.38	8.66	8.81	8.9	7.94	8.61	7.8	8.44	8.84	10.51	7.87	8.38	8.72	8.69	8.75	8.61	8.95	8.89	8.32	7.85	9.38	9.63	9	9.05	8.82	8.55	9.05	8.68	8.73	8.55	8.58	8.66	8.45	8.46	8.61	8.58	8.98	8.14	9.55	9.29	9.05	8.85	8.72	9.18	8.53
ACBD5	10.67	11.05	9.34	10.43	10.79	10.88	10.62	11.32	10.62	10.38	10.41	10.62	10.64	9.95	11.24	11.18	10.91	10.49	10.65	10.53	10.58	10.52	10.23	10.35	10.43	10.11	11.22	11.15	10.71	10.62	11.13	10.61	10.36	11.09	10.77	10.68	10.21	10.92	10.89	10.8	10.4	11.05	9.92	10.22	10.25	10.17	10.37	10.42	10.33
ACBD6	10.41	10.39	9.93	10.28	10.27	9.87	9.81	10.03	10.05	10.09	9.79	9.84	10.06	10.98	10	9.99	9.79	10.11	9.97	10.13	10.13	10.09	10.06	10.02	10.36	10.46	9.95	9.94	9.86	9.98	9.91	10.12	10.18	10	10.19	10.06	10.08	9.93	9.97	9.9	10.1	9.7	10.27	10.19	10.12	9.93	10.06	10.22	10.26
ACBD7	8.51	7.99	8.28	8.54	8.47	7.73	7.77	8.21	7.95	8.16	7.77	7.75	8	8.37	7.7	8.2	7.91	8.07	8.11	7.97	7.99	8.38	7.8	7.99	8.29	7.99	8.17	8.47	7.82	7.67	8.15	7.94	8.14	8.03	8.23	7.98	7.34	7.62	7.99	7.67	8.01	7.59	8.22	8.26	7.6	7.94	7.95	8.33	7.98
ACBD7-DCLRE1CP1	0	1.35	0	0	0	0	0	3.04	0	0	0	0	0	0	0	0	0	0	0	0	0	0	0	0	0	0	0	0	0	0	0	0	0	0	0	0.79	0	0	0	0	0	0	0	0	0	0	0	0	0
ACCS	9.91	9.62	9.89	10.18	10.07	8.16	9.25	8.59	8.8	9.55	9.48	9.42	10	11.25	8.91	8.78	9.25	8.94	9.22	9.07	9.42	9.36	8.8	9.19	10.39	10.67	8.48	9.04	9.08	9.27	8.96	9.33	9.61	9.42	9.85	10.15	9.51	9.65	10.29	10.21	10.64	9.57	10.58	10.53	10.53	9.2	9.76	10.31	9.85
ACCSL	1.18	0.82	3.38	1.18	1.58	1.17	0	0	0	1.5	0	0	0.99	0	1.45	0	0	1.32	0	0.83	0	0	0	1.84	1.64	1.33	0	0.93	0	0	1.43	0.86	1.01	1.16	0	1.74	0	0.96	1.43	1.59	1.03	0	2.42	2.78	2.21	2.53	1.57	1.82	0.9
ACD	7.61	8.38	8.33	8	7.92	7.53	7.51	7.5	7.42	7.54	7.71	7.5	8.19	8.82	7.2	7.21	7.85	7.41	6.85	8.08	7.2	7.55	7.95	7.33	7.71	7.87	7.45	7.79	7.88	7.83	7.3	7.93	7.76	7.45	7.83	7.22	8.24	7.16	7.84	7.61	7.42	7.65	7.86	7.78	7.9	8.11	8.15	7.83	7.58
ACE	10.23	10.34	10.14	10.69	10.28	10.51	8.97	10.07	9.32	9.5	10.03	10.15	9.95	10.53	9.98	9.75	10.25	9.56	9.11	9.06	9.56	9.18	10.74	10.26	9.77	10.4	9.95	9.44	10.13	9.71	9.85	9.13	9.88	9.52	9.01	9.89	9.96	9.65	8.66	9.15	9.14	9.91	8.96	9.8	9.71	10.58	9.67	9.04	9.12
ACE2	9.63	9.46	5.15	11.02	10.68	8.21	10.22	7.85	5.6	4.68	5.92	9.15	8.15	7.96	7.49	10.13	9.38	8.18	8.12	7.55	8.22	7.85	7.41	7.29	7.56	7.59	3.84	7.26	4.28	9.67	7.73	8.74	7.08	7.67	7.78	7.35	6.7	7.2	8	8.8	8.3	10.95	6.76	7.57	9.52	5.75	6.51	8.75	7.35
ACER1	5.07	4.51	2.87	4.47	5.06	4.46	5.35	4.04	4.8	4.93	4.18	4.29	4.56	4.14	3.4	4.88	4.12	4.86	4.45	4.15	3.65	4.83	4.67	4.47	3.28	3.54	4.34	4.63	4.16	4.14	4.18	4.26	3.86	4.32	4.26	3.05	3.77	3.92	4.1	3.13	3.9	4.08	4.03	4.9	1.5	4.64	3.4	4.89	4.58
ACER2	8.28	8.74	7.87	8.05	8.67	8.87	9.17	9.11	8	7.92	8.69	9.14	9.13	9.13	11.18	10.39	10.36	8.63	8.89	8.4	8.63	8.69	8.59	8.49	9.29	9.09	10.64	10.42	8.69	8.58	9.72	8.61	8.68	8.99	8.35	8.81	9.27	9.1	9	8.7	8.69	7.98	9.82	8.65	9.37	7.7	8.09	9.08	8.82
ACER3	11.13	10.91	10.65	10.71	11.12	10.91	10.8	11.01	11.18	11.02	11.45	11	10.93	10.18	11.26	11.56	11.4	10.99	11.09	11.06	10.79	10.84	11	11.01	10.24	10.13	10.9	10.86	10.79	10.89	11.01	10.95	10.93	10.9	10.93	10.89	10.85	10.82	10.78	10.76	11.03	11.49	10.5	10.83	10.51	10.68	10.62	10.49	10.91
ACHE	7.09	6.18	6.25	7.9	6.95	8.81	6.8	9.4	5.09	3.97	5.19	7.06	7.07	6.7	9.96	7.35	7.44	6.6	6.87	6.49	5.57	8.14	6.62	5.61	4.16	4.82	8.15	7.68	7.45	7.8	6.66	6.42	5.66	7.2	5.46	6.09	3.75	9.12	7.84	8.33	7.27	7.19	3.95	5.76	6.09	7.32	6.16	5.58	5.98
ACIN1	12.08	12.02	12.63	12.17	12.17	11.62	11.94	11.7	11.94	12.07	11.92	11.69	11.72	12.9	11.75	11.58	11.67	12	11.9	12	11.89	12.02	12.11	11.92	12.05	12.43	12.22	12.29	12.29	11.95	11.73	11.83	11.95	11.72	11.89	12.05	11.91	11.38	11.52	11.42	11.96	11.61	12.03	11.97	11.88	11.86	11.87	11.99	11.74
ACKR1	8.25	6.69	10.9	9.87	7.91	7.54	10.76	4.62	5.64	7.03	8.69	8.11	7.7	7.47	8.85	8.93	9.33	8.23	7.33	8.38	9.01	7.6	8.62	8.92	8.05	8.24	3.46	8.77	7.54	9.97	7.05	10.69	10.72	8.05	9.51	7.95	11.88	8.93	9.98	9.88	9.1	7.49	9.38	8.72	8.25	8.59	9.44	9.8	10.89
ACKR2	5.21	4.41	5.27	4.78	4.82	5.75	6.2	5.36	6.56	6.02	7.36	6.01	6.34	6.15	5.68	5.59	5.98	6.41	5.2	6.21	5.76	5.17	5.21	5.85	5.91	5.83	8.48	8.34	8.02	7.44	6.89	6.61	7.13	5.72	5.67	6.23	7.62	6.52	6.36	6.6	6.13	6.26	6.74	6.42	6.09	5.49	5.78	5.76	6.46
ACKR3	8.66	9.65	11.13	8.29	8.88	9.43	9.49	8.74	10.78	10.94	10.37	9.7	9.4	10.58	9.27	8.38	8.19	9.37	9.32	9.28	9.63	9.31	9.99	10.11	10.81	10.71	9.71	9.82	9.52	9.3	9.74	9.94	10.12	9.16	9.4	8.97	10.85	8.72	8.48	8.02	9.11	8.71	10.18	9.08	8.97	8.8	8.96	9.64	8.54
ACKR4	8.01	7.65	7.41	7.42	8	8.37	7.7	8.31	7.46	7.59	7.86	7.49	7.32	6.74	8.62	8.91	8.37	7.47	7.83	7.19	8.19	7.51	8.66	8.63	7.92	7.85	7.32	7.54	7.37	7.76	8.51	8.42	8.57	7.41	7.5	7.64	7.63	7.84	7.88	7.64	7.77	8.69	8.5	8.18	8.32	8.1	8.11	7.89	7.49
ACLY	12.1	12.5	13.69	12.48	12.35	12.47	12.06	12.3	12.93	12.71	12.7	12.55	12.46	12.91	12.6	11.91	12.05	12.58	12.24	12.74	12.43	12.52	12.1	12.06	12.36	12.43	12.41	12.48	12.64	12.4	12.36	12.38	12.22	12.32	12.64	12.55	12.88	12.19	12.48	12.36	12.06	12.1	12.31	12.14	12.39	12.55	12.51	12.55	12.47
ACMSD	5.96	4.27	2.86	6.76	5.42	3.38	5.04	4.72	3.85	3.88	3.34	6.07	5.51	6.23	4.27	5.09	4.08	5.28	5.26	5.21	5.57	5.37	4.26	4.99	5.28	5.94	4.45	4.31	3.73	5.84	4.41	6.13	5.02	5.35	5.81	5.48	3.75	4.96	5.67	6.47	5.58	8.53	6.11	6.12	6.76	3.94	3.98	5.88	5
ACO1	9.96	10.31	10.68	10.31	10.03	10.95	10.89	11.61	10.73	10.84	11.12	10.67	10.44	11.88	10.83	10.82	10.91	10.8	11.12	10.99	11.13	11.1	10.22	10.54	11.67	11.48	10.31	10.53	10.42	10.61	10.6	10.77	10.61	11.01	11.35	11.17	12.05	10.84	11.08	10.74	10.88	10.87	11.82	11.32	11.56	9.79	10.2	11.35	10.4
ACO2	10.75	11.48	11.03	11.08	11.06	10.64	10.58	10.47	11	10.95	11.16	10.53	10.56	12.32	11.04	10.27	10.76	10.86	10.78	11.05	11.04	10.98	11.07	10.91	11.68	11.76	11.1	11.01	11.24	10.83	10.93	10.64	10.72	10.63	10.78	10.96	11.33	10.87	10.93	10.66	10.84	10.35	11.5	10.77	11.15	11.18	11.13	11.52	10.6
ACOD1	0	0.82	0	1.18	0	1.53	0	1.45	0	0	0	0	0	0	0	0	2.32	0	0.9	2.86	0	2.12	0.93	1.44	0	0	2.37	1.88	1.86	1.53	2.6	1.4	0	0.69	0.95	0	0	0	0	0	0	1.86	0	0	0	0.85	1.98	0	0
ACOT1	7.13	7.54	7.21	7.19	7.27	7.04	6.51	6.8	6.97	7.77	7.76	7.58	7.57	7.82	6.87	7.54	7.63	6.63	6.63	6.87	6.81	6.68	6.96	7.22	6.3	6.23	7.08	6.67	6.56	6.37	6.55	7.33	6.84	7.25	7.01	6.65	7.32	6.93	7.36	7.11	7.11	6.72	7.18	6.89	6.58	7.1	7.2	7.4	6.82
ACOT11	9.2	9.16	6	9.1	9.44	8.94	8.03	8.91	8.25	8.22	8.49	8.58	8.81	9.74	9	9.31	9.92	8.34	8.25	8.54	8.36	8.33	8.63	8.44	9.17	9.35	9.55	9.47	9.08	8.06	9.25	8.13	8.24	8.24	8.03	7.92	7.06	9.08	8.93	8.96	8.37	9.6	8.87	8.91	8.96	8.4	8.21	8.6	8.24
ACOT12	5.25	4.67	3.38	4.32	5.2	4.06	5.22	4.85	5.09	4.52	5.23	5.31	4.98	4.09	5.09	4.85	4.8	4.76	5.23	4.19	4.46	4.76	3.87	5.54	4.93	4.47	4	4.55	3.99	3.82	4.72	4.89	5.15	4.84	4.99	5.56	4.05	4.61	4.23	4.33	4.92	4.21	4.76	4.69	4.51	5.14	5.47	5.08	5.41
ACOT13	9.21	9.25	9.15	9.34	9.34	9.35	9.59	9.26	9.59	9.34	9.71	9.97	9.84	9.65	9.36	9.26	9.05	9.66	9.8	9.67	9.87	9.66	9.29	9.35	10.24	9.95	9.57	9.53	9.2	9.44	10.06	9.74	9.58	9.46	9.77	9.73	9.2	9.66	9.67	9.63	9.43	9.35	9.72	9.35	9.82	9.44	9.8	9.61	9.63
ACOT2	8.99	9.17	8.73	8.65	8.87	8.69	8.36	8.92	9.01	9.16	9.29	8.5	8.42	9.78	7.62	9.17	9.4	7.75	7.37	8.09	7.28	7.45	8.89	8.56	8.84	8.56	9.2	9.2	9.17	8.77	8.74	8.79	8.59	9.09	8.8	8.43	9.34	9.08	8.8	8.61	8.76	8.64	8.51	8.44	8.68	8.97	8.8	8.77	8.45
ACOT4	6.63	7.17	4.52	5.61	6.85	7.38	6.14	7.7	5.93	6.36	5.92	5.92	6.03	4.34	6.23	7.55	7.35	6.12	6.2	6.69	6.35	6.44	7.13	6.77	5.57	5.33	6.31	6.52	6.01	5.3	6.87	6.04	4.97	6.07	5.85	5.65	6.1	7.17	7.08	6.91	6.6	7.2	6.2	6.38	7.21	7.17	6.96	6.19	6
ACOT6	2.61	2.83	0	2.6	2.99	2.73	0	2.99	1.62	0	2.15	1.91	2.31	4.74	2.16	1.61	1	2.94	2.16	2.51	3.45	3.85	2.47	1.84	2.87	2.82	2.11	1.48	3.16	2.25	2.13	2.75	1.6	2.71	2.91	2.69	3.22	1.93	2.39	0	3.22	2.17	4.31	3.68	3.33	1.76	1.57	3.77	1.44
ACOT7	8.66	9.24	8.36	7.53	8.97	8.85	7.34	7.98	8.81	8.53	8.48	8.26	8.1	8.52	7.79	8.86	8.98	8.41	7.15	8.74	7.45	7.63	9.24	8.54	7.2	7.52	8.79	8.61	8.98	7.98	8.33	7.59	7.95	8.56	7.17	7.64	7.4	7.93	7.72	7.7	7.22	8.14	6.96	7.43	7.48	9.4	8.98	7.52	7.56
ACOT8	7.64	8.04	7.92	7.97	8.04	8.81	7.23	8.61	8.28	8.19	7.73	8.01	7.75	8.79	8.45	8.19	8.18	8.04	7.93	8.51	7.96	8.04	8.17	7.82	8.53	8.8	8.89	8.62	8.38	7.98	8.24	8.36	7.99	8.51	7.98	7.7	7.8	8.33	8.5	8.35	7.89	8.45	8.44	8.24	8.57	8.16	8.29	8.35	7.97
ACOT9	10.58	11.13	11.56	10.31	10.77	10.51	10.52	11.12	10.82	11	11.4	10.1	10.44	9.65	10.68	10.45	10.67	10.14	10.43	10.65	10.04	10.39	10.48	10.77	9.78	9.66	10.42	10.53	10.53	10.6	10.66	10.61	10.55	10.34	10.6	10.3	10.78	10.41	10.71	10.43	10.36	11.02	10.14	10.43	10.1	10.71	10.88	10.25	10.29
ACOX1	11.41	11.71	11.33	11.91	11.6	11.37	11.91	11.42	11.9	11.74	11.87	12.21	12.19	12.45	12.46	11.96	12.19	12.1	12.49	12.28	12.4	12.53	11.64	11.9	12.76	12.34	12.56	12.61	12.27	11.79	12.18	11.9	11.57	12.2	12.36	12.34	12.21	12.27	12.4	12.15	12.26	11.99	13.09	12.43	13.01	11.72	11.94	12.5	11.38
ACOX2	6.23	5.84	6.79	6.79	6.12	6.8	8.28	6.88	7.79	7.48	7.83	7.49	7.52	8.52	6.8	7.43	7.6	7.66	7.58	7.34	8.01	7.59	7.65	7.9	8.08	8.62	7.14	7.36	7.22	8.32	7.7	8	8.28	7.43	7.94	8.02	8.14	7.16	7.46	7.61	7.42	7.03	9.35	8.24	8.83	6.32	6.93	8.49	7.63
ACOX3	9.2	9.33	9.85	9.53	9.25	9.21	9.7	9.13	9.35	9.77	9.65	9.07	9.02	11.54	8.81	9.26	9.62	9.99	10.46	9.61	10.31	10.57	9.18	9.34	10.47	10.75	9.25	9.22	9.7	9.53	9.09	9.38	9.59	10.03	9.86	10.35	10.01	8.77	8.73	8.86	9.95	9.59	10.26	10.75	10.42	9.16	9.1	10.31	9.07
ACOXL	6.85	6.15	9.57	7.75	6.84	6.9	6.69	6.67	6.34	7.24	6.07	6.12	6.17	8.62	6.62	5.43	5.58	6.47	5.78	6.27	6.29	6.15	6.06	5.71	6.79	7.35	6.77	6.91	7.52	7	5.65	6.09	6.83	6.29	6.38	6.5	5.67	5.81	6.03	6.7	6.33	5.6	6.5	6.09	6.27	6.89	6.87	6.6	6.88
ACOXL-AS1	3.49	2.48	7.24	5.08	3.45	3.62	0	3.72	3.51	3.34	1.71	2.71	3.44	4.34	2.99	1.61	0	2.8	2.16	3.27	2.44	2.78	2.21	2.15	3.53	3.1	3.22	3.44	3.53	3.5	2.6	2.1	3.02	3.26	2.72	3.37	0	1.93	2.39	3.33	2.86	1.86	1.96	2.78	2.21	3.61	3.56	3.47	3.8
ACP1	9.98	10.18	10.47	10.47	9.9	10.98	10.56	11.26	10.89	10.46	10.42	11.1	10.93	10.6	10.82	11.03	10.83	10.55	10.68	10.86	10.82	10.5	10.43	10.57	11.12	10.73	10.81	10.78	10.36	10.22	10.78	10.66	10.14	10.69	10.81	10.51	10.19	10.96	10.94	10.79	10.58	10.74	11.22	10.72	11.16	10.31	10.85	11.06	10.61
ACP2	9.74	10.13	9.88	9.95	10.11	10.44	9.55	10.43	9.94	10.1	10.62	9.83	10.02	11.72	10.13	9.4	9.64	10.19	9.93	10.58	10.16	10.21	10.18	10.14	10.46	10.76	10.5	10.51	10.7	9.86	9.65	10.06	9.84	10.1	9.96	10.23	10.14	9.8	9.89	9.67	9.98	10.08	10.4	10.21	10.61	10.45	10.4	10.34	9.46
ACP4	1.83	0.82	2.86	1.82	0	1.17	1.07	0.9	0	1.9	1.71	1.62	2.31	4.34	1.45	2.03	2	1.69	0	1.74	1.68	2.12	1.5	0	0	2.47	0	0	0.91	1.93	1.43	1.79	2.01	1.51	1.93	0.83	1.03	0.96	1.82	0	1.63	0.91	1.96	1.75	2.21	1.76	0	1.82	0.9
ACP5	10.51	10.55	8.91	8.79	10.44	11.65	9.94	11.26	9.9	10.33	12.8	8.96	9.09	8.57	12.23	9.89	10.29	11.39	9.43	12.52	10.62	9.66	11.65	10.96	9.36	10.2	10.77	10.71	10.88	10.3	10.12	11	10.28	9.63	9.35	9.54	9.48	9.6	9.76	9.31	9.98	10.75	8.15	9.3	9.12	10.52	10.53	8.28	9.68
ACP6	11.2	10.82	10.82	11.2	11.12	10.42	10.31	11	10.58	10.7	10.03	10.42	10.6	11.72	10.47	10.57	10.71	10.61	10.73	10.42	10.65	10.86	10.3	10.37	10.28	10.58	10.52	10.56	10.46	10.31	10.66	10.28	10.66	10.28	10.4	10.36	10.15	10.38	10.44	10.57	10.67	10.02	10.93	10.61	9.94	10.21	10.03	10.74	10.28
ACP7	5.17	3.92	5.03	5.09	4.82	3.22	4.52	2.83	4.02	4.13	4.21	4.65	5.05	6.4	3.72	3.49	3.36	5.11	4.12	4.04	3.62	5.21	3.78	4	2.87	3.42	5.79	5.66	5.06	3.82	3.94	4.07	4.27	4.18	3.24	2.69	3.75	3.72	3.71	4.29	4.44	3.69	3.79	4.03	3.68	4.75	3.88	3.62	4.32
ACPP	7.35	6.93	4.71	9.01	7.75	7.15	7.35	6.52	7.6	6.85	7.19	7.44	7.24	7.09	8.73	8.12	7.57	8.09	7.66	8.03	7.86	7.82	7.03	7.38	7.71	7.17	6.82	7.12	7.41	7.74	7.48	8.31	7.88	7.55	8.03	7.84	6.65	8.28	8.58	8.61	7.82	8.32	6.43	7.65	7.7	7.06	7.37	7.43	7.5
ACR	1.18	2.27	4.71	2.26	2.32	1.17	0	1.86	1.62	0	0	2.36	1.58	0	0.9	0	0	1.69	1.45	0	1.07	1.82	0.93	2.15	2.38	2.47	1.41	1.48	1.86	1.53	0.89	1.4	1.6	1.79	0	2.69	1.03	0	0	0	2.64	0	2.42	0	0	0.85	0	2.26	1.84
ACRBP	5.43	4.67	6.13	6	4.95	5.61	6.22	5.39	5.41	5.68	6.6	5.63	5.38	6.83	5.76	5.13	4.69	6.18	5.64	6.41	6.18	5.92	5.75	5.69	6.55	6.54	6.2	6.13	6.1	5.79	6.1	6.45	6.27	5.7	6.19	6.54	6.39	5.43	5.7	5.74	6.15	5.34	6.17	5.91	6.43	6.15	5.65	6.33	6.02
ACRV1	2.88	0.82	0	1.18	1	3.2	0	1.45	0	0	1.1	2.16	0	0	0.9	1.61	2	0.8	1.85	3.01	1.07	2.59	0.93	2.15	0	1.33	5.83	6.11	4.35	0	0.89	1.4	1.6	0.69	1.52	0	1.03	1.93	1.82	1.01	0	0	0	1.12	0	1.76	3.15	1.18	0.9
ACSBG1	5.86	5.17	4.62	5.19	5.72	4.87	5.93	5.34	4.93	4.79	5.65	5.04	4.86	4.35	5.31	5.93	5.73	5.12	5.56	5.04	4.85	5.4	4.76	5.7	5.54	5.05	4.7	4.73	4.31	6.22	5.58	5.44	5.58	5.21	5.63	5.4	5.65	5.29	5.36	5.28	4.9	5.28	5.36	5.49	5.11	4.83	4.9	5.8	6.13
ACSBG2	3.91	2.66	2.05	3.77	3.58	3.09	1.68	2.17	3.04	2.22	2.75	2.71	1.99	4.09	1.85	3.36	1.58	3.51	3.14	2.86	3.13	2.78	3.46	3.79	4.6	4.26	2.94	3.56	2.84	2.25	2.96	1.79	3.02	2.41	3.81	3.48	2.85	1.93	2.39	2.01	2.86	2.17	3.48	3.38	3.57	3.29	2.98	4.85	2.98
ACSF2	8.86	9.01	7.83	9.46	8.67	9.02	8.58	9.52	8.75	8.69	8.54	9.08	9.27	9.7	8.59	8.11	8.48	9.08	8.77	9.34	9.04	8.76	9.27	9.28	9.24	9.31	10.29	10.15	9.86	9.26	9.89	8.95	8.61	9.04	9.1	9.04	9.31	9	9.43	9.1	9.06	8.88	9.2	9.01	9.03	9.27	9.49	9.14	8.3
ACSF3	10.09	9.94	10.2	9.8	9.96	9.65	10.21	9.82	9.24	9.77	9.6	9.33	9.59	11.53	9.49	9.49	9.79	9.73	9.6	9.61	9.86	9.71	9.78	9.73	10.05	10.33	9.72	9.5	10.03	9.85	9.35	9.43	10.15	9.6	9.29	9.71	9.95	9.54	9.25	9.52	9.92	9.76	10.49	10.26	10.14	9.94	9.65	9.71	9.81
ACSL1	11.97	11.74	13.87	12.23	12.21	12.12	12.69	12.15	11.58	11.83	13.99	12.63	12.79	10.98	12.51	11.57	11.51	11.5	11.74	11.84	11.33	11.66	11.58	11.92	11.1	11.03	10.92	11.15	11.4	11.28	11.36	11.55	11.3	11.89	12.32	11.76	13.72	11.77	11.92	12.02	12.12	12.52	11.94	11.9	11.57	12.33	12.62	12.13	12.5
ACSL3	11.05	11.55	10.36	10.57	11.4	12.4	11	12.42	11.8	11.4	12.12	12.05	12.01	9.78	11.8	12.38	12.1	11.55	11.34	11.9	11.19	11.07	11.67	12.04	10.75	10.36	11.39	11.39	11.06	11.27	12.03	11.31	11.05	11.35	11.29	11	11.36	12.09	11.93	11.72	10.94	12.01	10.77	10.92	11.02	11.25	11.35	10.81	11.26
ACSL4	11.26	11.89	12.98	11.53	11.31	12.08	11.75	11.91	12.56	12.12	13.04	11.85	11.72	9.23	12.13	11.62	11.41	11.51	11.68	11.63	11.42	11.32	11.65	11.87	10.45	10.2	11.45	11.32	11.32	11.54	11.9	11.58	11.45	11.67	11.83	11.54	12.49	11.61	11.58	11.57	11.3	12.19	10.7	11.43	11.38	11.65	11.78	10.92	11.58
ACSL5	12.42	12.71	9.91	10.57	12.59	12.74	11.1	13.42	11.27	10.91	10.36	10.94	10.74	8.52	12.46	12.29	12.2	10.78	9.54	11.15	9.95	9.65	10.95	10.96	8.92	8.85	12.69	12.46	11.88	10.51	12.34	10.47	10.36	10.76	9.97	9.97	10.59	11.93	11.67	11.25	9.75	12.43	9.5	10.51	10.8	11.3	11.38	9.44	10.55
ACSL6	8.46	6.95	7.33	8.83	8.15	7.44	9.02	7.09	6.76	7.42	7.46	8.15	8.04	8.2	7.49	7.15	7.2	8	7.89	7.65	8.49	7.88	7.42	7.6	8.49	8.15	6.77	7.22	7.33	7.33	7.15	7.96	8.33	7.64	7.76	7.24	7.63	7.41	7.4	7.6	7.8	7.26	8.6	8.42	8.32	7.79	7.9	8.44	9.74
ACSM1	6.1	4.67	3.76	8.83	6.5	6.08	7.47	5.71	7.57	8.31	5.09	8.18	7.78	8.81	5.95	7.71	6.92	8.81	10.3	8.23	9.07	10.76	6.58	6.52	8.87	8.75	6.42	6.54	6.52	6.97	7.31	7.61	5.34	8.85	9.6	9.66	5.3	7.31	7.48	7.38	10.61	8.1	8.89	9.2	8.72	5.54	5.62	9.14	5.98
ACSM2A	2.92	0.82	2.05	1.81	2	1.28	0	0.7	1.62	0	1.71	2.97	1.97	4.34	1.45	1.02	1.99	2.52	2.83	1.41	2.11	1.81	2.59	1.44	1.64	1.49	2.37	1.48	0.91	0.96	1.43	2.18	2.34	1.16	2	2.56	1.77	2.34	2.34	1.01	2.95	0.91	2.76	1.97	0	0.86	0	2.35	1.44
ACSM2B	2.61	1.33	0	3.32	1	1.74	3.29	1.79	1.62	1.5	0	1.62	2.57	4.09	0.9	3.04	0	1.51	2.16	0.77	1.07	2.12	1.5	0	3.24	3.04	0.87	1.88	0.91	0	0.89	1.79	2.6	2.96	2.68	2.97	1.45	1.8	2.19	1.59	2.24	0.91	1.96	3.14	2.69	1.38	1.57	2.81	1.84
ACSM3	7.8	6.65	6.13	9.99	7.73	9.06	8.65	8.77	7.96	8.33	6.76	8.93	8.62	10	9.25	9.05	8.5	9.59	11.13	9.42	10.28	11.31	7.34	7.5	10.23	9.96	8.17	7.92	7.35	7.95	8.97	8.72	6.78	9.74	10.5	10.46	7.15	8.56	8.56	8.68	10.78	9.28	10.91	10.22	10.71	7.93	7.93	10.09	7.94
ACSM4	1.18	0	0	2.32	2	1.53	0	0.9	0	0	0	0.77	0	2.89	0	2.03	1.58	3.17	3.31	2.41	3.03	5.5	0.97	0.9	1.64	3.26	0	0	2.18	1.53	1.58	1.82	0	2.72	3.32	3.13	0	0	0.9	0	4.57	1.46	2.42	2.78	2.21	0	0	2.4	0.9
ACSM5	5.7	4.71	5.92	6.26	5.32	5.68	5.59	4.9	5.83	6.1	7.26	5.95	6.43	5.31	5.78	5.82	5.32	6.42	6.33	7	6.46	6.23	6.8	6.64	6.01	7.16	5.44	6.4	6.61	7.19	5.81	7.89	7.53	6.97	7.53	7.15	8.59	5.55	5.97	6.28	6.76	6.74	5.85	7.08	6.55	5.96	6.66	6.69	7.66
ACSM6	3.49	1.33	2.05	3.9	3.8	1.53	2.7	0	2.63	1.5	2.75	3.42	2.79	5.52	2.64	2.36	1.58	4.24	4.4	3.92	5.42	4.67	2.21	2.81	6.14	6.31	0.87	2.2	1.86	3.24	2.79	3.98	4.51	3.26	2.91	2.51	3.37	3.61	3.48	3.18	4.82	2.43	6.41	4.69	5.15	3.03	1.98	6.19	3.39
ACSS1	9.28	9.04	10.39	11.8	9.36	9.83	10.38	9.45	8.71	9.72	9.76	10.49	10.17	12.8	10.28	10.54	10.75	11.17	11.33	10.97	11.73	11.36	9.07	9.15	12.23	12.37	9.94	10.01	9.7	10.12	9.67	10.11	10.08	10.44	11	11.13	10.04	10.16	10.29	10.42	11.59	9.51	11.98	11.64	11.58	9.03	9.38	12.07	9.83
ACSS2	9.5	9.79	9.4	9.99	9.75	9.9	9.89	9.43	9.17	9.38	9.74	10.03	9.64	10.61	10.54	10.57	10.36	10.23	9.92	10.42	10.09	10.03	9.73	9.68	10.08	10.27	9.72	9.83	9.55	10.08	9.22	9.85	9.65	10.15	9.94	9.75	10.51	9.4	9.77	9.6	9.9	9.79	10.52	9.95	9.99	9.68	9.88	10.3	9.38
ACSS3	8.45	7.96	8.52	8.8	7.98	8.71	9.68	8.23	9.52	9.71	9.45	9.53	9.9	8.18	9.27	9.19	9	9.53	10.07	9.49	9.96	9.69	9.14	9.47	9.07	8.86	9.64	9.62	9.47	10.11	9.33	9.74	9.8	9.33	9.68	9.53	10.21	9.27	9.44	9.79	9.91	9.29	10.74	10.48	10.34	8.51	8.94	9.64	9.94
ACTA1	2.27	2.03	2.05	2.87	2.8	1.17	0	0	0	0	0	0.76	0.99	0	0	1.02	3.32	0	0.9	0	1.68	0.88	0.93	0	3.24	2.47	1.41	1.88	2.18	0.96	0	4.31	4.34	1.16	1.93	0	0	0	2.79	1.01	2.05	1.46	4.08	1.75	2.21	0.85	2.3	1.82	2.63
ACTA2	13.47	14.6	13.91	12.57	13.46	13.74	12.84	14.21	15.78	15.78	14.78	12.97	13.53	11.52	14.03	13.42	13.72	13.33	12.93	14.09	11.72	13.33	14.71	14.58	11.78	12.75	14.8	14.42	14.85	13.21	13.9	14.72	14.6	14.02	14.41	13.89	14.96	13.95	13.98	13.46	12.31	14.45	13.43	13.82	12.97	13.6	13.86	12.79	12.65
ACTA2-AS1	7.14	7.46	5.68	5.7	7.16	5.59	6.54	7.27	7.82	8.59	7.43	4.94	5.41	4.65	6.08	6.13	7.14	5.34	4.96	6.62	5.05	4.99	8.44	8.57	6.57	7.92	6.36	7.14	6.96	6.54	7.13	8.23	8.57	6.65	7.8	6.53	7.98	6.53	6.9	6.3	6.12	7.33	6.01	7	6.13	6.55	7.33	6.54	7.48
ACTB	16.16	17.2	17	15.32	16.42	15.95	15.29	16.02	16.8	16.94	17.11	15.24	15.66	15.26	16.37	15.34	15.94	15.46	15.1	15.86	14.73	15.61	16.4	16.49	14.27	14.85	16.53	16.55	16.89	15.87	15.82	16	16.16	15.87	15.74	15.77	16.92	15.78	15.82	15.45	15.26	15.96	14.52	15.24	15.03	16.8	16.35	15.08	15.49
ACTBL2	6.87	8.61	2.86	2.26	7.41	7.02	0	6.66	5.54	5.12	4.35	3.75	2.99	0	6.07	3.95	3.9	1.99	3.4	4.13	2.93	3.1	5.04	5.45	3.24	2.47	5.55	5.2	4.63	3.38	4.94	3.07	3.6	3.98	3.37	2.86	2.36	2.92	2.6	3.92	2.86	5.9	1.96	4.31	4.51	7.3	7.24	2.87	1.84
ACTC1	5.2	3.34	0	5.37	4.16	1.81	0	0.9	4.22	1.9	3.63	5.12	3.89	5.18	3.9	4.21	4.95	4.35	3.9	3.84	4.46	4.46	6.04	2.4	4.83	5.62	1.81	1.88	0.91	5.23	3.11	7.72	7.49	4.68	5.49	4.51	4.3	5.19	5.6	5.77	2.71	3.41	5.88	2.78	3.05	3.17	4.14	4.97	5.86
ACTG1	15.19	16.39	16.7	14.86	15.57	14.58	14.85	14.88	16.15	16.06	16.27	14.49	15.04	14.86	15.44	14.8	15.18	14.6	15	15.3	14.61	15.36	15.29	15.35	14.41	14.68	15.67	15.8	15.95	15.39	14.53	15.35	15.19	14.94	15.13	14.97	16.26	15.01	15.44	14.96	15.08	14.92	15.04	15.08	15.02	15.8	15.72	14.87	14.78
ACTG1P17	7.2	6.62	6.19	6.99	6.94	6.22	6.71	6.03	6.61	6.96	6.23	6.1	6.09	6.61	6.24	6.06	6.24	6.41	6.27	6.08	6.32	6.88	6.49	6.37	6.36	6.15	6.43	6.37	6.44	6.34	6.08	6.72	6.52	6.33	6.03	5.52	6.24	6.2	5.87	6.09	6.52	6.26	6.46	5.99	5.11	6.75	5.72	6.65	6.79
ACTG1P20	7.61	7.13	8.16	7.86	7.67	6.9	7.33	7.35	6.79	7.2	7.12	6.95	7.04	7.59	6.9	7.02	7.03	7.18	7.52	7.15	7.42	7.73	7.12	7.22	7.69	7.68	7.12	7.3	6.81	6.96	6.8	7.25	7.45	7.27	7.35	7.47	7.12	6.6	6.55	6.91	7.64	6.78	7.71	7.46	7.64	7.06	7.07	7.71	7.63
ACTG1P4	6.77	6.35	3.76	6.79	7.13	5.27	6.97	5.42	5	5.3	4.5	5.09	5.74	8.51	5.02	5.5	5.88	6.06	6.85	6.21	7.12	6.45	4.87	5.51	8.82	8.78	4.99	5.91	5.1	5.79	4.81	6.54	5.77	5.83	6.59	6.46	4.86	5.33	6.17	5.9	7.62	5.43	8.4	7.61	7.65	5.49	5.62	7.91	6.54
ACTG2	9.17	10.81	8.85	7.46	9.32	7.53	5.78	6.23	8.93	8.41	11.3	6.6	8.57	7.53	5.8	12.28	13.96	7.96	6.26	8.92	5.27	6.88	10.5	10.41	5.91	7.81	9.83	9.01	7.44	5.79	9.45	9.65	9.96	7.47	7.77	7.06	8.23	6.74	6.48	5.74	3.97	9.4	10.65	8.75	7.06	9.17	8.43	12.96	7.49
ACTL10	6.32	6.63	5.59	5.5	6.24	6.06	6.66	6.09	5.6	5.9	4.94	5.76	6.19	8.62	5.59	6.31	6.67	6.2	6.18	6.45	5.92	6.56	6	5.4	5.57	5.9	5.74	5.75	5.75	5.84	5.69	5.37	6.15	6.79	5.99	5.63	5.64	6.71	6.42	5.94	6.82	6.04	6.2	6.73	6.24	6.82	5.76	6.79	6.2
ACTL6A	9.64	10.09	9.41	9.04	9.8	10.62	9.62	10.85	10.6	10.34	9.65	10.37	10.46	7.98	10.07	10.25	10.24	9.74	9.87	10.19	9.73	9.59	10.32	10.23	9.47	9.15	10.55	10.51	10.07	9.8	10.39	9.72	9.49	9.96	10.02	9.8	9.6	10.25	10.31	9.96	9.47	10.23	9.57	9.47	9.91	10.02	10.29	9.45	9.6
ACTL6B	5.51	3.54	0	5.33	5.52	1.81	3.29	0	3.51	0	3.34	4.87	4.51	5.42	2.64	2.84	3.32	4.5	2.64	4.62	4.22	4.15	2.69	0	4.6	4.82	0	0	0	4.82	3.37	4.93	4.19	2.96	5.26	3.75	2.04	4.61	5.44	5.57	2.64	3.15	4.31	2.78	3.57	3.4	3.98	4.64	6.11
ACTL7A	1.18	2.27	0	3.63	2.32	1.17	2.93	0	2.04	0	2.97	0.76	1.99	0	1.85	1.02	1	1.69	2.64	1.36	1.68	1.42	2.88	2.62	1.64	1.33	0	0.93	0	0.96	0.89	2.35	2.82	1.16	1.52	0.83	2.63	1.52	1.82	3.18	1.63	0.91	1.96	2.18	2.21	1.76	1.98	2.6	3.5
ACTL7B	2.27	0.82	3.76	0	2.8	0	2.1	0.9	2.04	0.93	1.1	0	0.99	2.89	0	1.61	1.58	0.8	0.9	0	0	1.42	0	0	0	0	0	1.88	0	2.25	0.89	0	0	0	0	0	1.62	1.93	0.89	0	1.63	0	1.96	1.12	1.5	0.85	0	1.18	0.9
ACTL8	0	4.09	0	1.18	1	0	0	0	3.22	1.5	0	0	0	0	2.16	0	0	0	0	0	0	0	0	0	0	0	0	0	0	0	0	0	0	0	0	0	0	0	0	0	0	0.91	0	0	0	0	0.99	0	0
ACTL9	0	0	0	0	0	0	0	0	0	0	0	0	0	0	0	0	0	0	0	0	0	0	0.93	0	0	0	0	0	0	0	0.89	0	1.6	0	0	0	1.03	0	0	0	0	0	0	0	0	0.85	0	0	1.84
ACTN1	12.99	14.1	14.32	12.28	13.1	12.58	11.76	12.6	13.64	13.76	14.05	12.36	12.54	12.34	13.02	12.34	13.06	12.46	12.45	12.41	11.86	12.67	13.51	13.54	11.53	12.02	13.57	13.11	13.7	12.64	13.02	12.48	12.84	12.93	12.46	13	13.52	12.62	12.28	12.19	12.5	13.28	11.96	12.74	12.35	13.98	13.25	12.08	11.41
ACTN1-AS1	0	1.33	2.05	1.18	1.58	0	2.1	1.45	1.03	4.13	1.1	1.25	0	0	0	1.02	0	0.8	0	2.3	0	1.82	1.5	0	0	1.33	1.81	0.93	0.91	1.53	2.39	0.86	0	0.69	2.5	0.83	2.36	0.96	1.43	1.01	1.63	1.46	1.29	1.12	0	1.38	2.3	0	0.9
ACTN2	4.42	4.27	8.24	5.54	3.99	3.54	3.45	4.94	4.8	4.63	4.27	5.26	5.34	6.7	3.72	5.21	5.16	5.49	5.78	5.52	6.21	6	3.87	3.5	6.55	6.76	6.4	6.11	6.49	5.37	4.47	5.67	6.29	4.96	4.9	5.11	4.69	3.37	3.68	4.26	6.75	4.21	7.9	7.25	6.63	3.78	3.98	8.26	4.44
ACTN3	2.88	2.27	3.38	2.26	2.32	1.53	2.1	2.17	3.04	3.58	4.09	2.16	0.99	0	2.42	2.84	2	1.99	2.42	2.51	1.07	1.42	2.88	3.38	2.38	3.1	2.11	1.48	1.46	4	2.6	4.73	5.69	2.71	2.72	3.91	5.54	1.52	2.13	3.82	1.63	0.91	1.96	2.51	0	3.29	2.78	2.6	5.41
ACTN4	13.62	14.36	13.8	13.09	13.76	13.31	12.13	13.23	13.97	13.68	13.22	13.75	13.7	13.93	13.14	13.16	13.46	13.28	12.91	13.47	12.91	13.29	13.47	13.2	12.6	13.12	14.86	14.68	14.59	13.05	13.75	13.16	13.41	13.34	12.99	13.26	13.56	14.02	13.82	13.51	13.2	13.34	13.1	13.06	12.81	14.68	14.36	13.11	11.96
ACTR10	9.49	10.16	9.57	9.52	9.8	10.47	10.11	10.6	10.66	10.44	10.32	10.32	10.35	8.24	10.23	10.37	10.19	10.12	10.01	10.5	9.97	10	10.33	10.24	9.92	9.38	10.69	10.67	10.29	10.21	10.48	10.46	10.13	10.38	10.33	9.89	10.18	10.33	10.48	10.31	9.76	10.49	9.79	9.68	9.94	10.16	10.44	9.95	10.2
ACTR1A	11.01	11.61	11.61	10.92	11.28	11.32	11.27	11.54	12.15	12.09	12.04	11.27	11.4	11.52	11.72	11.38	11.5	11.19	11.32	11.68	11.09	11.48	11.31	11.52	11.06	11.16	11.94	11.89	11.99	11.6	11.48	11.7	11.5	11.35	11.59	11.31	11.98	11.48	11.78	11.46	11.33	11.67	11.15	11.22	11.13	11.75	11.91	11.19	11.16
ACTR1B	10.1	10.17	10.73	10.54	10.22	10.51	10.46	10.82	10.18	10.3	10.59	10.54	10.75	11.6	10.29	10.54	10.78	10.24	10.59	10.49	10.59	10.77	10.3	10.15	10.85	10.92	10.55	10.47	10.49	10.39	10.68	10.47	10.38	10.32	10.46	10.36	10.53	10.74	10.78	10.69	10.61	10.45	10.86	10.58	10.79	10.24	10.4	10.85	10.15
ACTR2	12.71	13.13	13.38	12.56	12.7	13.65	13.01	13.42	13.69	13.42	13.75	13.44	13.29	11.11	13.62	13.23	12.88	13.04	13.17	13.11	12.9	12.74	13.53	13.45	12.59	12.33	13.75	13.43	13.37	12.81	13.33	12.99	12.99	13.21	12.85	13.21	13.04	13.23	13	12.89	12.75	13.51	11.97	12.59	12.83	13.26	13.17	12.17	13.25
ACTR3	12.38	13.04	13.11	11.94	12.6	13.22	12.65	13.4	13.49	13.15	13.57	12.89	12.99	10.3	13.33	13.03	12.77	12.6	12.79	13.03	12.41	12.53	13.08	13.23	11.59	11.31	13.3	13.24	13.09	12.54	12.98	12.9	12.67	12.91	12.82	12.51	12.99	12.88	12.93	12.7	12.5	13.36	11.63	12.41	12.22	13.15	13.35	11.93	13.01
ACTR3B	7.9	7.74	7.73	8.28	8.05	7.04	7.78	7.33	7.34	7.97	7.24	7.49	7.61	8.88	7.26	7.89	7.92	7.93	8.27	7.47	8.53	8.18	7.3	7.51	8.93	8.65	6.77	6.49	7.22	7.71	7.43	7.72	7.73	7.83	7.93	8.36	7.51	7.62	7.66	7.61	8.43	7.37	8.94	8.53	8.39	7.5	7.15	8.64	7.81
ACTR3BP2	2.28	0	0	3.04	2.71	0	4.45	1.45	1.62	0.19	1.1	2.04	0.99	2.07	0.9	1.23	1.83	1.32	2.09	0.89	2.71	2.32	0.93	0	0	1.93	1.41	0	1.86	2.37	1.57	2.92	1.75	2.58	2.94	2.04	1.03	1.31	1.82	3.22	2.64	0	1.96	3.71	2.21	1.38	2.57	3.18	3.66
ACTR3BP5	1.82	1.33	0	2.35	2.68	1.81	4.38	1.45	1.03	2.18	2.48	1.77	0	0	2.16	2.78	1.77	1.99	3.03	1.72	2.7	2.19	0.93	1.44	2.87	2.52	0	1.88	2.65	2.84	2.04	2.92	2.75	1.46	3.06	2.29	0	1.22	2.13	2.96	4.06	0.91	1.96	2.44	1.5	0	2.78	2.48	3.33
ACTR3C	12.39	11.65	10.21	13.01	12.41	11.39	11.74	11.61	10.9	10.94	10.34	11.57	11.16	12.57	11.43	11.82	11.74	12.52	12.97	12.22	13.14	12.55	11.59	11.69	13.17	12.79	11.32	11.48	11.05	11.21	11.59	11.57	10.99	11.9	11.89	12.43	10.26	10.99	11.75	11.56	12.7	11.95	12.88	12.97	12.59	10.92	11.01	12.49	11.23
ACTR5	8.52	8.79	8.34	7.99	8.51	8.07	8.32	8.38	7.95	8.22	8.09	7.72	7.71	8.36	8.01	8.19	8.4	7.77	7.88	8.02	7.9	7.73	7.82	8.2	7.62	7.81	7.87	8.23	8.05	7.97	8.09	8.22	8.42	8.13	7.96	7.72	8.13	7.81	8.03	8.04	8.15	7.96	8.22	8.14	7.88	8.49	8.75	7.82	8.14
ACTR6	8.02	8.06	8.03	8.31	8.25	9.36	8.86	9.71	8.76	8.08	8.74	9	8.75	6.29	8.73	9.08	8.82	8.61	8.71	8.81	8.78	8.43	8.54	8.48	8.26	8.09	8.85	8.73	8.42	8.51	8.67	8.98	8.53	8.74	8.85	8.39	8.38	8.98	8.91	8.78	8.31	9.01	8.08	8.15	8.54	8.63	8.83	8.36	9.21
ACTR8	10.04	9.9	10.11	10.47	9.99	10.84	10.86	10.93	10.84	10.77	10.93	10.78	10.67	10.39	10.75	10.55	10.51	10.88	11.23	10.88	10.97	11.17	10.53	10.73	11.04	10.84	10.85	10.69	10.74	10.77	10.69	10.74	10.62	10.88	11.03	11.04	10.55	10.67	10.73	10.66	10.74	10.65	10.37	10.53	10.48	10.23	10.45	10.79	10.77
ACTRT1	0	0.82	0	0	1	0.7	0	0	0	0	0	0.76	0	0	0	0	1	0	0	0	0	0	1.5	0	0	0	0.87	2.67	1.46	0	0	0	0	0	0	0	0	0	0.89	0	0	0.91	0	0	0	0.85	0	0	0
ACTRT2	0	0	0	0	0	0	0	0	0	0	0	0	0	0	0	0	0	0	0	0	0	0	0	0	0	0	0	0	0	0	0	0	0	0	0	0	0	0	0	0	0	0	0	0	0	0	0	0	0
ACTRT3	6.04	6.42	5.49	5.37	6.08	6.21	6.42	5.87	6.14	5.78	5.61	5.67	5.87	6.03	5.56	5.87	6.16	5.56	5.78	5.41	5.31	5.37	6.74	6.7	5.12	4.96	6.76	6.41	6.39	6.04	6.3	5.87	5.6	6.83	5.71	5.63	6.2	6.49	6.39	5.99	5.42	6.62	4.51	5.85	5.64	5.79	5.88	4.85	5.81
ACVR1	10.3	10.97	10.4	10.02	10.67	10.44	10.54	10.65	10.99	11.18	11.19	11.3	11.18	9.49	10.94	10.47	10.5	10.42	10.7	10.07	10.35	10.33	11.33	11.43	10	10.07	11	10.75	10.97	11.03	11.15	10.23	10.67	10.72	10.39	11.01	10.64	10.82	10.24	10.72	10.64	11.09	9.36	10.5	10.41	10.68	10.41	9.87	10.06
ACVR1B	10.24	10	10.36	11.32	10.48	10.6	10.27	10.06	9.68	10	10.47	10.74	10.72	12.21	9.98	10.39	10.48	10.9	10.85	10.81	11.17	11.02	9.52	9.48	11.19	11.46	10.61	10.67	10.21	10.34	9.86	10.03	9.98	10.52	10.82	11.09	10.68	10	10.22	10.19	10.78	10.28	11.67	11.34	11.58	9.95	9.95	11.6	9.93
ACVR1C	7.77	6.07	3.38	6.82	7.42	5.95	6.35	5.56	7.61	6.21	6.02	8.11	7.38	6.98	7.08	7.39	6.68	7.69	7.82	7.53	7.81	7.61	6.33	6.41	8.65	8.31	5.33	6.47	5.43	6.82	6.89	8	7.61	7.17	8.53	7.15	9.79	7.36	7.64	8.1	7.17	7.21	8.19	7.39	7.61	7.4	7.45	8.06	10.02
ACVR2A	9.94	9.67	9.65	9.6	9.8	10.08	10.49	10.59	11.59	11.52	10.27	11.05	11.03	8.44	9.62	10.59	10.76	10.6	10.68	10.35	11.08	10.21	10.3	10.8	10.52	10.64	10.52	10.47	10.45	11.41	10.56	10.8	10.8	10.63	10.91	10.84	11.15	10.84	10.44	10.81	10.53	10.86	9.74	10.38	10.3	9.11	9.37	10.23	10.68
ACVR2B	10	9.72	9.06	10.01	10.03	9.75	9.89	10.39	9.43	9.76	9.44	10.2	10.11	10.82	9.48	9.63	9.77	10.49	10.99	10.29	10.93	10.9	9.42	9.76	11.04	10.93	10.2	10.32	9.81	10.25	9.78	10.16	10.19	10.45	10.58	10.98	9.59	9.49	9.64	9.68	10.54	9.6	11.37	10.82	10.9	9.21	9.48	10.94	9.99
ACVR2B-AS1	6.11	5.63	5.02	6.18	6	5.48	5.46	6.52	4.78	3.79	4.48	5.1	4.92	6.62	3.72	5.55	4.99	5.96	6.01	5.63	6.63	6.19	5.34	4.41	7.2	6.25	5.03	4.27	4.55	5.37	6.05	5.13	5.18	6.02	5.89	6.47	4.21	4.91	5.19	4.83	6.77	5.27	8.15	6.76	7.1	4.36	4.57	6.88	4.92
ACVRL1	9.71	9.72	10.87	9.57	9.53	10.37	10.99	9.71	10.6	10.78	11.83	10.71	10.62	10.09	10.57	9.87	10.01	10.15	9.97	10.28	10.04	9.97	10.28	10.47	9.16	9.76	9.72	9.59	10.09	11.05	10.2	11.01	11.12	10.19	10.12	9.93	11.67	10.1	10.34	10.37	10.28	10.1	10.08	10.25	9.76	10.38	10.46	10.17	10.75
ACY1	8.55	9.01	8.07	8.22	8.96	9.72	8	10.08	8.81	8.58	8.38	9.03	9.06	9.11	10.03	10.02	10.09	8.25	8.11	8.85	7.88	8.36	8.68	8.13	8.15	8.17	10.12	10.19	9.8	8.35	9.86	8.57	8.49	8.45	8.19	7.86	8.72	10.69	10.66	10.14	8.48	10.42	8.67	8.67	8.96	8.69	8.8	8.21	7.49
ACY3	5.8	6.76	2.05	6.82	6.32	5.3	5.13	5.51	4.57	3.05	3.17	6.67	6.17	8.52	6.21	6.69	6.52	7.07	6.79	7.22	6.92	7.17	6.19	5.34	8.04	7.61	5.62	5.65	4.58	5.89	7.28	6.32	4.02	6.36	7.01	6.73	4.69	7.18	7.15	6.54	7.13	7.22	8.7	7.06	7.81	6.15	5.67	8.67	4.19
ACYP1	6.93	6.87	3.38	6.14	6.58	7.33	5.75	7.31	6.71	6.93	5.54	7.28	7.01	6.1	6.66	7.11	7.21	6.85	6.33	6.79	6.74	6.42	6.77	6.78	6.76	6.2	6.77	6.9	6.34	6.62	7.59	6.78	6.27	6.57	6.36	6.2	6.07	6.58	6.84	6.98	6.29	6.47	6.05	5.69	6.17	6.83	6.82	6.19	6.79
ACYP2	8.65	7.57	7.83	8.63	7.99	7.77	8.15	7.97	8.1	8.08	7.89	7.96	8.24	9.23	7.78	8.28	8.25	8.65	8.27	8.13	8.35	8.72	8.07	7.82	8.81	8.7	7.95	7.68	7.82	8.36	8.24	8.31	8.49	8.39	8.43	8.31	8.04	8.24	8.13	8.34	8.73	7.9	8.91	8.64	8.61	7.95	7.81	8.58	8.62
ADA	7.31	7.2	9.1	7.51	7.44	8.03	7.99	7.94	8.31	8.05	7.8	7.33	7.55	5.42	8.19	7.31	7.13	7.36	7.37	7.63	7.19	6.91	8.33	8.03	6.49	7.22	7.52	8.16	8.25	7.37	7.62	7.7	8.27	7.06	7.02	6.65	8.58	7.31	7.44	7.46	6.83	7.55	6.87	6.96	6.94	8.17	8.34	6.56	8.07
ADA2	10.66	9.97	12.07	11.35	10.48	11.36	11.47	11.07	10.63	11.61	12.37	10.69	10.67	9.89	11.3	10.56	10.46	11.56	10.65	11.36	10.99	10.58	11.19	11.01	11.42	11.6	10.02	10	11.04	11.14	9.87	11.36	11.53	11.08	10.87	11.66	10.98	10.49	10.21	10.75	11.35	10.66	8.2	10.05	9.7	11.14	10.8	10.05	11.29
ADAD1	1.18	0	0	0	0	0	0	0	0	0	1.1	0	0	0	0	0	0	0	0	0	0	0	0	0	0	0	0	0	0.91	0	0	0	0	0.69	0	0	0	0	0	0	0	0	0	0	0	0.85	0.99	0	1.44
ADAD2	1.83	1.72	2.05	1.18	1.58	0	2.43	0	0	0	2.97	1.91	3.99	3.41	0	1.37	0	0.8	1.45	1.36	1.07	0.88	2.21	1.84	2.38	2.82	0.87	1.48	1.46	2.37	2.13	2.85	3.82	0	1.52	0.83	1.62	0.96	3.45	3.18	2.86	0.91	1.29	2.18	0	1.76	0.99	0	2.09
ADAL	8.01	7.96	8.07	7.8	7.98	7.45	8.57	8.11	7.93	8.11	8.18	8.06	8.32	8.28	7.89	8.05	8.18	7.49	8	7.67	8.07	7.6	8.09	8.58	8.51	8.25	7.63	8	7.98	8.38	8.13	8.41	8.36	7.82	8.2	8.08	8.33	7.99	8.23	8.34	8.02	7.11	7.91	7.59	7.63	7.45	7.68	7.62	7.67
ADAM10	12.59	13.02	11.47	11.93	12.79	12.81	12.17	13.25	13	12.7	13	12.77	12.71	10.79	13.25	12.84	12.69	12.37	12.67	12.57	12.35	12.47	12.88	12.95	11.66	11.45	12.84	12.73	12.43	12.19	13.04	12.17	12.02	12.44	12.39	12.45	12.15	12.74	12.5	12.51	12.42	13.4	11.5	12.22	12.22	12.57	12.7	11.8	12.42
ADAM11	4.33	4.48	6.52	4.49	4.32	3.95	5.09	5.59	3.37	4.63	3.5	4.14	3.99	4.55	3.72	4.04	4.45	3.92	3.9	3.27	4.04	3.47	4.96	4.43	4.16	5.03	3.56	4.02	4.95	5.16	4.63	4.37	5.38	3.86	3.71	3.84	5.57	3.24	3.24	4.66	4.45	4.07	4.08	5.04	4.26	4.27	3.98	4.64	4.75
ADAM12	10.64	12.28	12.43	9.35	10.84	10.55	11.6	10.93	12.21	13.21	13.25	9.64	10.52	8.07	11.61	8.26	8.61	9.88	9.91	10.39	8.85	10.22	11.39	11.7	7.95	8.15	11.88	11.62	12.62	10.12	10.06	10.72	11.43	11.24	11.86	11.02	13.89	9.41	9.19	8.47	10.17	10.71	7.14	10.91	9.46	12.16	11.87	8.16	11.03
ADAM15	11.82	12.66	11.65	10.72	12.19	11.85	11.06	11.3	10.92	10.61	11.33	11.02	10.8	11.21	11.95	11.96	12.01	10.87	10.27	11.05	10.24	10.39	12.07	11.75	10.43	10.8	10.77	10.75	10.91	10.92	11.52	11.16	11.53	10.73	10.35	10.17	11.86	11	10.78	10.69	10.6	11.35	10.79	10.75	10.47	11.33	11.27	10.79	10.64
ADAM17	10.79	10.81	11.78	10.96	10.63	11.12	11.17	11.42	11.56	11.32	11.77	11.17	11.51	9.37	11.36	10.65	10.67	10.77	10.91	11.17	10.55	10.77	11.27	11.45	10.16	10.07	11.65	11.79	11.51	10.9	11	10.95	10.94	10.9	11.1	10.78	11.55	10.98	11.12	10.93	10.98	11.44	10.46	11.01	10.66	11.48	11.75	10.86	11.49
ADAM18	0	0	0	0	0	0.7	0	0	0	0	0	0	0	0	0	0	1	0	0	0	0	0	0	0	0	0	1.81	1.48	0	0	0.89	0	0	1.51	0	0	0	0	0	0	0	0	0	0	0	0	0	0	0
ADAM19	11.15	11.74	12.33	10.43	11.02	10.45	11.06	10.8	12.15	12.24	12.32	10.26	10.58	8.32	11.52	9.76	10.52	10.06	9.77	10.27	9.13	9.85	11.45	11.93	8.21	9.13	11.11	11.1	11.84	10.63	10.38	10.76	11.32	10.54	10.31	10.51	11.14	10.6	10.86	10.52	9.64	11.32	7.95	10.5	9.82	12.13	11.72	8.76	11.09
ADAM1A	0	0	0	0	0	0	6.84	1.79	0	0	0	0	3.09	0	0	4.89	6.33	0	3.67	0	3.87	0	0	0	5.12	6.15	0	0	0	0	0	4.66	6.28	0	0	5.79	2.5	0	0	0	2.96	0	1.91	5.86	6.81	0	3.56	5.46	0
ADAM2	0	0	0	0	0	0.7	0	3.4	0	0	0	0	0	0	0	0	0	0	0	0	0	0	0	0	0	0	0	0.93	0	0	0	0	0	0	0	0	0	0	0	0	0	0	0	0	0	0	0	0	0
ADAM20	9.83	9.03	7.98	9.46	9.8	9	9.71	9.71	9.28	9.34	8.59	9.26	9.03	9.32	9.25	9.02	9	9.34	9.75	9.14	9.54	9.77	9.19	9.68	10.32	9.99	9.16	9.73	8.69	9.35	9.18	9.8	9.81	9.39	9.95	10.03	8.29	9.43	9.74	9.54	9.65	8.57	9.56	9.38	9.3	8.93	9.44	9.51	9.44
ADAM20P1	7.08	6.09	5.02	6.25	7.3	6.07	6.88	7.05	6.11	6.43	5.68	6.04	6.17	6.98	6.45	5.9	6.24	6.69	6.95	6.52	6.41	6.85	6.44	7.16	7.47	7.22	6.1	6.41	5.95	6.48	6.32	6.92	7.04	6.71	6.97	6.89	5.81	6.49	7	7.02	7.01	5.57	6.43	6.37	6.19	6.05	6.28	5.94	5.78
ADAM21	6.03	5.86	4.52	5.68	6.35	5.06	5.78	5.41	5.43	5.73	5.3	5.49	5.78	5.18	5.6	5	4.58	6.08	5.93	5.84	6.16	6.22	5.92	6.68	7.05	6.78	7.2	7.26	6.46	5.94	5.74	5.94	5.77	5.9	6.62	6.18	4.57	5.93	6.27	6.23	6.32	4.44	5.83	5.17	4.99	5.27	6.05	5.58	5.75
ADAM21P1	3.38	2.25	0	3.49	3.04	2.16	2.09	1.18	2.91	3.32	1.9	3.06	2.65	2.12	1.59	0	0	1.62	2.64	0.93	2.78	3.2	3.4	3.33	3.93	3.07	3.66	3.4	2.89	2.16	2.64	1.53	3.83	1.83	3.3	3.34	0	3.7	3.68	2.49	4.4	3.34	2.92	3.05	1.5	0	2.44	3.1	2.38
ADAM22	10.14	9.74	7.77	8.8	9.89	10.12	10.27	10.67	11.96	12.32	9.64	11.05	11.34	7.57	10.66	10.82	10.76	10.48	9.78	10.61	9.85	9.55	11.18	11.31	8.97	8.91	10.98	10.42	11.21	10.47	10.46	10.26	10.4	10.73	10.82	10.43	10.16	11.28	10.82	11.04	9.69	11.18	8.59	10.26	9.5	9.33	9.83	8.89	10.7
ADAM23	7.02	6.61	7.47	6.82	6.92	8.99	9	9.55	9.12	9.45	8.44	8.41	8.48	5.42	8.36	8.24	8.6	8.28	8.03	8.15	7.99	7.23	8.57	9.13	7	7.05	6.99	7.3	8.48	9.24	8.07	8.94	9.46	8.24	8.27	8.57	9.19	7.97	7.91	8.14	8.15	8	6.41	7.82	7.19	7.82	7.92	7.39	8.98
ADAM28	11.3	10.76	9.12	11.22	11.17	12.36	11.68	13.7	10.54	10.11	10.68	11.59	11.29	8.89	12.25	13.06	12.71	10.85	10.76	11.16	10.27	10.54	10.63	10.23	9.25	8.69	9.4	9.64	9.98	11.05	12.18	11.17	10.69	10.66	10.74	10.99	9.73	11.31	11.19	11	10.52	11.61	10.21	10.34	10.62	10.62	10.91	9.58	11.21
ADAM29	0	2.02	0	2.26	2.32	0.7	0	0.9	0	0.93	0	3.1	0	2.89	1.85	4.04	2.58	1.32	1.45	2.3	1.07	1.42	2.47	0.9	2.87	0	2.37	2.2	1.86	2.25	3.24	2.75	1.6	0.69	0	1.36	0	2.92	4.3	4.41	2.64	1.86	0	1.12	2.69	3.17	3.15	1.18	5.11
ADAM30	0	0	0	0	0	0.7	0	0	0	0	0	0	0	0	1.45	0	0	0	0	0	0	0	0	0	0	0	0.87	0	0.91	0	0	0	0	0.69	0	0	0	0	0	0	0	0.91	0	0	0	0	0	0	0
ADAM32	6.02	6.38	6.83	6.56	5.88	6.29	6.18	6.3	7.03	6.83	7.08	7.06	6.83	7.37	5.93	7.44	7.54	5.42	6.18	5.79	6.55	5.59	5.7	6.3	7.02	6.76	4.33	5.4	5.21	6.18	5.99	6.43	6.15	7.27	6.98	6.96	7.39	7.42	7.44	7.42	7.49	6.73	8.11	7.83	8.09	5.72	6.37	7.57	7.15
ADAM33	9.12	7.73	10.92	8.97	8.32	7.35	10.31	6.49	8.99	9.71	9.82	8.79	9.15	9.36	8.11	9.1	9.69	8.64	8.48	8.25	8.63	7.73	8.52	8.82	8.45	9.56	6.76	7.6	8.59	10.26	8.83	9.71	10.75	8.7	8.82	9.12	10.36	9.08	9.01	9.52	9.02	7.03	8.96	8.29	7.91	8.79	8.67	9.06	9.7
ADAM3A	0	1.33	0	1.82	1.58	0	0	0	0	0	0	2.68	2.79	2.07	0.9	2.98	2	2.24	2.64	2.51	2.7	2.78	0	0	0	0	0	0	0	0	0	0	0	3.06	2.5	2.22	1.03	2.53	2.57	2.82	2.73	1.86	1.96	2.51	0	2.91	3.56	2.87	3.7
ADAM3B	3.11	2.48	2.86	3.77	3.69	2.98	0	0	1.62	4.73	2.97	3.34	3.44	2.89	2.99	2.91	3.32	3.92	4.67	2.86	4.13	3.23	3.68	4.64	4.6	4.37	3.46	2.86	3.64	4.24	2.96	3.54	4.66	3.98	3.61	4.53	4.3	3.71	1.88	3.71	4.2	3.53	3.28	4.31	4.12	2.49	2.78	3.9	3.15
ADAM5	0	0.82	0	0	0	0	0	0	1.03	0	1.1	0	0	0	0	0	0	0.8	0	0	0	0	1.5	0	0	0	1.41	0.93	0	0	0	0	1.01	1.16	0	0	0	0	0.89	0	1.63	0	0	0	0	0	0.99	0	0
ADAM6	0	0.82	0	0	0	0.7	0	2.42	0	0	0	0.76	1.58	0	0	0	0	0	0	1.36	1.07	1.42	0.93	1.44	0	0	0.87	0.93	0	0	2.96	1.79	0	0	0	0	0	0.96	0	0	1.03	0	0	0	0	1.76	0	1.18	0
ADAM7	1.18	0.82	0	5.33	2.32	1.17	4.94	0	0	0	0	3.42	0	6.1	0	2.77	1	5.38	6.3	4.83	7.53	5.88	0	0.9	8.62	8.14	2.44	3.66	1.86	0.96	2.13	3.07	0	5.01	5.26	6.17	0	0	2.13	0	6.58	3.53	7.8	7.49	7.24	1.38	0.99	8.13	0
ADAM8	10.77	10.9	9.16	8.95	10.85	10	9.78	10.45	9.28	9.69	11.5	9.93	10.52	9.51	11.11	10.44	10.89	10.37	8.56	11.33	8.93	9.06	10.63	10.33	7.41	7.98	12.03	11.94	12.04	9.31	10.86	9.4	10.14	9	8.15	8.18	9.53	9.97	9.54	9.54	8.98	11.27	7.58	9.44	9.11	11.7	11.16	7.69	9.28
ADAM9	12.35	12.92	12.17	11.8	12.62	14.03	12.75	14.49	13.58	12.83	13.24	13.24	13.27	10.85	14.06	13.86	13.62	12.5	13.09	12.97	12.14	12.99	13.06	13	11.08	10.97	13.72	13.73	12.97	12.53	14.04	12.74	12.34	13.87	12.78	12.64	12.89	13.4	13.23	12.92	12.7	13.53	11.15	12.1	11.94	13.79	13.96	11.73	11.96
ADAMDEC1	7.73	6.28	7.24	7.07	7.76	10.46	8.83	10.36	6.68	5.55	7.66	7.65	7.18	3.41	8	6.86	6.16	8.24	6.67	9.04	7.55	6.68	9.38	7.37	4.93	4.26	5.3	6.6	7.25	4.72	5.44	7.3	7.13	7.66	6.84	6.68	6.05	7.53	7.41	7.14	7.57	8.07	3.28	6.61	6.71	8.36	9.23	4.22	9.34
ADAMTS1	11.33	10.91	14.89	12.67	11.12	10.42	12.74	9.49	11.36	11.32	14.17	11.05	10.73	11.38	12.24	10.59	10.67	11.91	11.97	11.51	11.71	11.83	10.73	11.34	10.44	11.23	9.57	11.22	10.97	13.38	10.22	12.97	13.74	11.51	11.89	11.09	14.12	10.96	11.09	11.08	11.31	9.66	12.55	11.34	11.04	10.52	11.1	11.81	12.7
ADAMTS10	9.6	9.57	9.52	10.06	9.27	8.09	9.33	8.14	9.32	9.97	9.03	8.79	9.46	10.17	8.52	9.06	9.11	9.65	10.06	9.41	9.59	10.4	9.52	9.38	8.61	9.35	8.62	8.62	9.99	10.19	8.68	9.71	10.34	10.04	10.57	10.19	10.59	9.41	9.36	9.78	10.78	9.3	8.59	9.79	8.6	9	8.85	9.14	9.25
ADAMTS12	11.8	13.2	10.79	9.11	11.96	11.68	10.69	12.17	13.09	13.37	12.49	11.52	11.87	7.78	13.06	10.67	10.85	11.38	11.11	11.71	9.98	11.04	12.68	13.28	8.52	9.09	12.55	11.93	12.8	11.82	12.11	10.97	10.99	12.34	12.1	11.95	11.97	11.5	11.25	10.98	10.63	12.72	7.86	11.6	10.48	12.33	11.96	8.63	9.46
ADAMTS13	7.63	7.62	8.31	8.17	7.6	6.68	6.84	7.29	6.92	7.48	7.18	6.87	7.32	9.64	6.53	7.44	7.48	7.24	7.11	6.68	7.45	7.13	6.83	7.14	7.85	8.69	6.49	6.5	7.22	7.49	6.95	6.64	7.25	6.7	6.38	7.11	7.42	7.02	6.68	7.32	7.39	6.37	7.59	7.73	7.47	6.65	6.43	7.06	7.02
ADAMTS14	9.24	10.38	9.5	7.14	9.62	7.32	7.95	7.83	8.82	9.56	9.89	8.34	8.96	6.79	9.92	7.57	8.03	8.32	8.07	8.18	7.31	8.4	9.64	9.9	5.2	6.39	9.02	9.05	10.65	8.69	8.98	8.36	9.12	8.58	8.09	8.32	9.03	7.64	7.78	7.41	8.02	7.46	3.95	7.72	6.76	10.07	9.28	6	7.11
ADAMTS15	8.34	7.23	10.03	7.86	7.79	7.49	10.99	5.97	9.71	8.75	9.18	8.11	7.96	8.38	8.27	8.06	8.46	8.17	8.37	6.99	8.2	7.94	8.28	9.27	5.75	7.28	5.65	8	7.75	9.14	7.56	9.05	10.75	8.03	8.63	8.5	11.68	7.57	7.75	8.3	7.5	8.57	8.58	7.89	7.8	7.34	7.76	8.21	9.07
ADAMTS16	8.16	9.26	11.81	9.05	8.13	6.28	10.78	7.4	7.86	9.35	8.38	5.09	6.58	9.97	8.1	5.69	5.67	7.05	7.19	6.96	7.45	7.44	8.18	8.8	9.97	9.92	8.49	8.5	8.48	6.85	6.68	8.13	9.56	7.6	9.45	7.76	12.41	6.15	6.56	4.87	7.4	6.21	7.73	8.76	7.74	6.82	7.47	8.65	8.2
ADAMTS17	7.63	7.36	8.21	8.34	7.08	6.76	8.38	6.42	6.92	8.11	7.76	7.51	7.2	11.68	7.51	7.99	7.88	9.46	9.54	8.93	10.1	9.61	6.98	7.61	11.22	11.26	7.62	7.62	8.33	7.88	7.37	7.91	8.48	8.7	8.94	9.62	8.69	6.87	6.86	7.04	9.89	7.9	11.67	10.9	10.74	6.42	6.75	10.45	7.9
ADAMTS18	5.73	4.38	9.28	6.89	5.61	6.51	7.73	4.72	4.96	6.6	7.99	5.15	6.15	6.4	6.91	4.56	5.16	5.01	4.81	5.83	4.66	5.31	6.31	7.65	4.93	4.01	6.57	7.6	6.64	4.61	5.95	6.42	5.8	4.96	7.61	5.27	9.15	5.66	6.22	5.94	4.45	5.88	2.42	4.13	4.39	4.54	5.4	5.65	7.36
ADAMTS19	3.31	2.02	0	3.77	2.99	2.73	4.38	2.17	1.62	3.69	2.75	0	1.58	4.74	2.99	1.61	2.99	4.24	4.06	2.86	4.66	3.93	3.46	3.26	2.38	2.01	1.41	2.86	2.84	4	1.82	3.44	4.27	3.52	3.08	2.86	2.85	1.52	2.13	1.01	4.58	1.86	4.51	4.4	2.69	2.07	0.99	4.85	2.82
ADAMTS19-AS1	0	0.82	0	1.18	0	0	0	0	0	0	0	0	0	0	0	0	0	0	0	0	2.11	0.88	0	0	0	0	0	0	0	0	0	0	1.6	1.16	0	0.83	0	0	0	0	0	0	0	1.12	0	0.85	0	1.18	0
ADAMTS2	12.11	13.2	13.22	10.99	12.18	11.98	12.08	12.28	13.47	13.64	13.17	12.3	12.68	10.3	12.82	11.03	11.47	12	12	11.85	11	11.87	12.54	12.92	9.72	10.7	11.96	11.59	13.03	12.92	11.86	11.65	12.46	12.68	12.15	12.55	13.55	11.93	11.53	12.01	11.43	12.49	8.27	11.92	10.76	13.07	12.35	9.61	10.57
ADAMTS20	1.83	2.48	0	1.18	3.69	1.53	0	1.86	1.03	3.97	1.71	2.16	0.99	0	1.85	0	1	1.32	0	0	0	0.88	2.88	3.5	0	0	1.81	2.67	4.15	1.53	2.96	0.86	0	3.92	1.93	1.36	0	1.52	0.89	2.01	0	0.91	0	0	0	0	1.57	0	1.44
ADAMTS3	6.87	6.24	8.28	6.76	6.35	6.55	8.46	5.42	7.28	7.45	8.83	8.01	7.68	6.91	7.49	7.54	7.33	7.32	7.11	6.97	7.07	6.48	7.4	7.88	5.96	6.87	6.57	7.17	6.96	8.4	7.39	8.39	8.9	7.51	7.58	7.39	9.1	7.65	7.71	8.28	7.21	6.76	6.68	7.36	6.8	7.02	7.76	7.64	9.14
ADAMTS4	10.54	10.83	13.88	11.62	10.43	9.83	10.63	9.43	11.2	11.31	14.41	10.06	9.88	8.43	12.57	9.44	9.66	11.13	11.15	10.89	10.87	11.22	10.04	10.36	7.64	8.55	9.91	10.32	10.64	10.72	9.59	10.54	11	10.69	10.43	9.99	12.43	9.63	9.74	9.54	9.73	9.31	10.15	9.18	8.33	10.68	10.37	9.19	9.46
ADAMTS5	8.29	8.95	10.64	7.79	8.21	8.76	9.86	7.3	9.31	9.48	11.01	9.41	8.66	8.07	9.51	8.09	8.19	8.45	9.37	7.67	8.11	8.97	8.6	9.79	7.97	8.33	9.98	9.44	9.81	9.19	9.57	9.36	10.33	9.16	8.92	8.97	10.57	8.93	8.32	8.81	8.08	7.15	8.68	7.77	7.77	8.05	8.02	8.34	9.26
ADAMTS6	9.35	10.01	9.69	8.75	9.44	9.05	8.01	9.45	10.95	10.74	9.89	8.22	8.64	4.55	9.49	9.14	9.31	7.65	7.29	8.42	6.68	7.12	9.15	9.82	5.43	6.17	9.79	9.82	9.76	8.48	8.21	8.85	8.79	8.34	8.63	8.06	8.93	8.15	8.74	8.38	6.89	9.79	6.02	8.81	7.92	8.36	8.74	6.87	8.83
ADAMTS7	9.4	10.58	9.36	7.23	9.21	7.91	7.76	7.77	8.51	9.72	10.04	7.81	8.26	7.39	8.37	7.14	8.06	7.62	7.25	7.35	6.31	7.3	9.01	9.02	5.12	7.1	9.4	8.67	10.08	8.28	8.4	7.17	8.64	8.21	7.15	7.58	9.11	7.8	7.02	7.41	7.13	8.35	5.69	7.74	6.46	9.62	8.13	5.75	6.71
ADAMTS7P1	3.12	1.99	4.71	3.1	2.8	2.86	1.63	2.41	3.5	2.23	3.16	2.37	2.8	3.45	3.15	3.51	2.99	2.45	1.45	2.07	2.72	2.82	3.05	2.46	1.64	2.01	0.87	1.95	3.01	3.51	2.79	3.45	4.43	3.17	0.95	3.71	3.63	3.37	2.62	3.72	3.96	0.91	1.29	1.18	1.5	3.17	3.57	2.62	4.5
ADAMTS8	6.52	5.92	6.42	6.5	6.14	6.35	8.77	3.28	7.08	6.56	9.05	7.86	7.66	7.67	5.85	7.44	8.21	8.44	8.43	7.59	8.49	7.82	7.54	5.73	5.75	6.86	3.92	3.76	3.83	9.52	7.92	8.45	8.26	8.72	8.31	9.21	8.01	6.96	7.21	7.79	8.26	6.35	7.07	7.81	6.92	6.77	6.37	7.8	6.85
ADAMTS9	11.2	11.19	15.28	12.82	11.58	9.66	11.85	9.84	11.7	11.52	13.15	11.41	11.29	10.42	12.27	10.53	10.78	11.58	11.68	11.59	11.7	11.82	10.87	11.35	11.26	11.35	10.61	11.6	10.9	11.08	10.52	11.34	11.58	10.75	11.7	10.78	13.22	9.76	10.43	10.49	11.23	10.15	11.82	11.44	10.86	10.72	11.08	11.12	10.86
ADAMTS9-AS1	7.52	6.31	11.4	9.61	7.26	6.02	7.91	6.04	8.33	7.94	8.97	7.48	7.37	5.06	8.32	7.04	6.89	8.38	8.36	7.94	8.05	8.42	7.02	7.55	8.04	7.67	6.6	8	6.99	7.03	6.51	7.47	7.59	7.21	8.05	7.29	8.78	6.68	7.02	7.1	7.31	6.83	8.28	7.76	7.32	6.25	7.19	7.87	7.81
ADAMTS9-AS2	7.82	6.44	8.63	9.24	7.56	6.9	8	6.37	7.33	6.88	7.42	8.37	8.08	7.98	6.52	8.22	8.18	8.36	8.35	7.67	8.99	8.15	7.08	7.18	8.88	8.85	6.6	6.84	6.31	8.93	8.6	8.28	8.43	8.39	8.96	8.83	7.76	8.1	8.22	8.6	8.6	7.71	9.14	9	8.85	6.58	6.92	8.65	8.06
ADAMTSL1	9.12	8.89	10.86	9.18	8.9	7.56	9.92	7	8.93	10.23	11.04	8.28	8.39	8.4	8.35	7.68	8.54	7.96	8.57	7.87	7.91	8.65	9.02	9.84	8.41	9.09	8.94	8.65	9.49	9.94	8.11	9.87	10.61	8.75	9.2	9.11	10.42	8.25	8.45	8.39	8.68	7.59	7.97	8.57	7.47	8.59	8.97	8.97	10.18
ADAMTSL2	10.3	9.66	7.24	9.5	10.51	9.14	9.7	8.64	9.65	9.84	10.64	10.76	11.01	10.76	8.69	10.75	10.91	10.9	10.06	10.43	10.48	10.06	9.97	9.02	8.98	9.68	9.54	8.66	9.14	11.71	10.92	10.12	10.32	10.1	9.92	9.88	10.06	11.19	11.01	11.61	9.84	10.47	8.55	9.94	9.36	9.77	9.56	9.56	10.85
ADAMTSL3	8.16	6.85	7.81	8.76	7.96	9.2	9.77	7.95	8.86	8.85	11.24	10.32	10.17	11.62	8.56	10.9	11.17	10.6	10.74	10.08	11.45	10.35	8.51	9.48	11.6	11.82	7.98	8.13	8.14	11.2	9.92	10.53	10.76	10.92	11.16	11.54	11.77	10.43	10.49	11	10.71	9.07	12.44	11.88	12.02	8.61	9.32	11.54	10.61
ADAMTSL4	10	10.54	11.78	9.53	10.22	8.89	9.2	8.99	10.07	11.07	11.16	8.09	8.54	10.06	9.49	9.06	9.38	8.64	8.76	8.53	8.07	8.64	10.06	9.88	8.91	10	9.56	9.37	10.19	9.8	9.82	9.16	10.3	8.86	8.66	9.11	10.54	9.12	8.57	8.84	9.05	9.95	9.05	9.08	8.85	11.69	10.36	8.77	8.86
ADAMTSL4-AS1	6.79	6.11	9.25	7.04	6.42	5.24	5.53	5.48	6.09	5.58	7.59	4.45	4.85	6.02	5.54	5.1	5.52	5.47	6.49	5.54	5.35	6.28	6.17	6.03	6.73	6.47	4.61	4.72	5.07	7.33	5.33	6.98	7.5	6	6.39	6.32	7.3	5.16	5.12	5.18	6.53	5.9	6.61	5.55	5.75	6.25	5.93	5.42	6.74
ADAMTSL5	6.32	6.86	5.59	3.3	6.45	5.91	3.71	5.66	5	5.3	4.94	4.91	4.23	5.52	6.53	6.43	6.65	5.58	3.9	5.02	2.44	4.35	6.45	5.71	3.77	3.71	6.42	6.53	6.19	4.77	6.25	4.25	5.48	5.59	3.99	4.12	3.51	5.69	5.02	5.34	4.38	6.27	4.51	4.4	4.51	6.63	5.3	5.18	3.8
ADAP1	10.15	10.35	9.15	8.53	9.99	10.14	7.93	10.65	8.38	8.83	8.65	9.59	9.43	9.95	9.87	11.22	11.29	9.2	8.21	9.63	8.39	8.44	9.3	8.85	8.36	8.59	9.23	8.85	8.91	8.46	9.93	8.57	8.63	9.5	8.16	7.97	8.56	10.55	10.04	9.91	8.51	10.04	8.93	8.72	8.6	9.32	8.86	8.88	7.97
ADAP2	9.15	9.13	9.98	9.09	9.04	9.24	8.96	9.42	9.54	9.96	10.83	8.65	8.66	8.33	9.63	8.93	8.71	10.02	9.98	10.28	9.71	9.97	10.2	10.23	8.6	9.06	9.81	9.96	10.58	10.22	8.79	10.2	10.36	10.06	10.05	10.15	11.03	9.02	9.06	9.08	9.84	9.64	7.81	9.2	8.36	9.93	9.73	8.5	9.8
ADAR	13.94	14.21	13.5	13.17	14.07	13.78	13.37	13.73	13.83	13.83	13.73	13.66	13.5	12.88	14.09	13.1	13.08	13.8	13.18	13.68	13.6	13.28	13.93	13.96	12.89	12.99	13.87	13.83	14.09	13.45	13.2	13.15	13.24	13.18	13.2	13.41	13.38	13.32	13.1	13.15	13.18	13.43	12.81	13.1	13.01	14.07	13.88	12.94	13.44
ADARB1	9.93	10.5	10.58	9.77	9.58	9.54	10.05	9.77	10.1	10.98	11.59	9.35	9.57	10.35	9.38	9.46	9.67	9.69	9.84	9	9.9	9.58	10.03	10.41	9.99	10.48	9.82	9.42	10.2	10.72	9.47	10.16	11.21	9.69	9.65	10.2	11.13	9.82	9.31	9.96	10.08	9.2	10.35	10.02	9.64	10.12	9.86	9.93	10.63
ADARB2	5.26	4.32	2.86	7.74	5.13	5.38	6.37	4.39	1.05	2.22	3.17	7.11	6.25	8.61	0.9	5.9	5.49	6.91	6.43	6.22	7.34	6.06	2.82	3.9	6.9	7.22	4.07	3.35	3.9	5.82	2.96	4.17	4.18	6.38	6.69	6.99	5.18	5.98	6.22	6.58	7.06	6.25	8.24	8.31	8.49	4.55	3.44	7.86	5.15
ADARB2-AS1	0	0	0	1.18	0	0	0	0	0	0	0	0.76	0	0	0	1.02	1.58	1.32	1.45	0.83	2.11	0.88	0	0	2.38	1.33	0	0	0	1.93	0.89	1.4	0	0	0	0.83	0	0	0.89	0	1.03	0	0	0	0	0.85	0	1.18	0
ADAT1	10.9	10.9	10.63	10.69	10.99	10.43	10.94	10.69	10.64	10.88	10.68	10.46	10.35	10.02	10.74	10.28	10.28	10.4	10.56	10.33	10.5	10.57	10.57	10.7	9.9	9.95	10.62	10.55	10.7	10.39	10.5	10.38	10.63	10.3	10.24	10.25	10.41	10.48	10.41	10.5	10.53	10.87	10.37	10.35	10.11	10.58	10.5	10.34	10.69
ADAT2	9.45	8.93	9.31	9.81	9.46	9.07	9.6	9.15	8.86	8.89	8.84	8.65	9.01	9.03	9.01	8.64	8.58	9.24	9.45	9.31	9.61	9.42	8.53	8.94	9.62	9.42	8.81	9.47	9.12	8.79	8.59	9.16	9.19	9.08	9.38	9.62	8.76	8.4	8.76	8.61	9.39	8.26	9.59	9.36	9.3	8.83	9.16	9.37	9.27
ADAT3	7.07	6.93	7.64	6.08	6.32	4.84	4.52	4.27	4.44	5.78	5.09	4.8	4.89	8.75	4.51	6.52	6.65	5.79	4.45	5.15	4.78	5.78	5.23	3.79	4.72	4.74	5.44	4.8	5.46	4.96	5.41	4.73	5.66	5.99	4.07	4.05	5.61	5.49	4.41	3.82	6.11	5.77	5.65	5.32	4.82	6.7	4.73	5.18	5.15
ADCK1	7.52	7.7	7.09	8.03	7.62	6.92	7.72	7.05	7.05	7.4	7.67	6.64	6.74	8.65	7.19	6.98	7.39	7.81	7.91	7.79	8.18	8.11	7.43	7.49	8.5	8.52	7.21	7.63	7.95	7.58	6.62	7.61	7.77	7.37	7.67	8.05	7.19	6.92	7.38	7.35	8.12	7.09	8.21	7.85	8.01	7.64	7.3	8.02	7.35
ADCK2	9.03	9.55	8.74	8.59	9.11	9.49	9.3	9.74	9.05	9.31	9.97	9.07	9.16	10.32	9.26	9.55	9.51	9.47	9.15	9.67	9.04	9.33	9.73	9.45	9	9.23	8.92	8.8	9.39	9.06	9.47	9.44	9.39	9.42	9.23	8.92	9.25	9.22	9.42	9.34	9.48	9.63	9.08	9.12	9.17	9.82	9.71	9.25	9.32
ADCK5	8.18	8.4	7.94	7.72	8.04	8.05	7.62	7.79	7.54	8.11	6.76	7.48	7.71	9.79	7.61	7.84	8.26	7.5	7.45	7.59	7.73	7.53	8.02	7.52	7.84	8.42	8.05	7.99	8.23	7.78	7.4	7.21	7.75	7.76	7.34	6.98	7.87	7.67	7.56	7.62	7.8	7.42	7.91	7.97	7.31	7.7	7.51	7.84	7.33
ADCY1	7.93	7.79	8.84	9.04	7.86	6.58	8.18	6.59	7.7	7.82	9.63	8.36	8.24	10.66	7.74	8.78	8.84	9.3	9.25	8.7	9.48	9.27	7.75	8.05	10.56	10.7	7.3	6.99	7.27	9.71	8.38	9.64	9.94	8.61	9.12	9.44	9.33	8.87	8.99	9.47	9	7.78	11.75	10.15	10.81	8.58	8.27	9.7	9.56
ADCY10	6.79	5.73	5.5	6.82	6.26	5.48	5.7	5.45	5.71	6.08	5.78	6.56	6.75	5.97	6.02	6.07	6.08	6.35	6.79	6.14	6.24	6.59	6.39	6.56	6.45	6.26	5.7	6.04	5.63	5.58	5.9	6.45	5.92	6.63	6.84	6.7	5.79	6.13	6.21	6.1	6.02	5.91	6.02	6.16	6.47	5.66	5.99	6.87	6.46
ADCY10P1	7.48	6.43	5.49	7.13	7.26	5.71	7.7	5.13	6.36	6.81	7.29	6.79	6.75	6.65	6.67	6.29	5.9	7.26	7.51	6.92	7.8	7.41	6.8	6.83	8.15	8.03	7	7.41	7	7.02	6.39	7.22	7.55	6.38	7.04	7.01	6.07	6.83	6.68	6.77	7.11	6.19	7.85	7.58	7.38	6.45	6.77	7.18	7.31
ADCY2	7.09	7.34	4.52	6.58	7.17	7.05	7.89	6.73	8.21	8.43	7.67	7.22	7.67	6.74	7.45	7.33	7.64	6.91	6.97	6.98	6.25	7.01	7.4	8.25	6.92	7	7.68	6.71	6.84	8.56	7.67	7.48	7.22	7.7	7.81	7.79	7.38	7.65	7.59	7.82	6.69	6.97	6.02	6.74	6.49	7.09	7.02	6.84	7.39
ADCY3	10.58	10.31	11.49	10.45	10.43	10.24	11.53	10.53	10.43	10.79	11.53	10.45	10.73	9.91	10.72	10.29	10.83	10.24	9.94	10.37	10.19	9.98	10.84	10.74	9.41	10.35	9.66	9.94	10.48	11.25	10.19	10.91	11.67	10.33	10.01	10.56	11.98	10.26	10.26	10.65	10.39	10.25	9.64	10.25	9.73	10.7	10.56	10	11.02
ADCY4	9.45	9.42	10.1	9.33	9.58	7.11	8.73	6.95	7.24	7.84	8.97	7.92	7.79	9.14	7.92	8.02	8.44	8.14	7.92	7.66	7.86	8	8.18	8.5	8.09	8.71	7.35	7.98	8.67	9.3	7.47	9.18	9.98	7.94	8.07	8.21	10.11	7.43	7.95	7.97	8.63	7.38	8.37	8.61	7.91	8.23	8.31	8.4	8.89
ADCY5	8.29	7.6	8.49	10.61	8.21	7.81	8.96	7.04	8.32	8.08	8.74	9.47	9.36	11.31	7.19	9.09	9.79	9.67	9.89	8.84	9.93	10.01	8.53	8.49	10.27	10.51	6.45	6.7	7.21	9.96	8.72	9.18	9.85	9.53	9.79	10.02	10.07	8.61	8.23	9.18	9.73	8.58	10.09	9.71	9.54	7.44	7.12	10.4	8.3
ADCY6	10.95	11.01	11.09	11.04	11.01	10.91	10.25	11.12	10.25	10.68	11.12	10.57	10.68	12.79	10.09	10.81	11.1	10.9	11.13	10.53	10.96	11.17	10.6	10.85	11.57	12.02	10.65	10.39	10.73	11.02	11.38	10.81	11.32	10.66	10.81	11.14	11.67	11.12	10.84	11	11.06	10.75	11.64	11.28	11.04	10.55	10.34	11.41	10.3
ADCY7	11.05	11.29	10.92	10.41	10.81	11.15	11.82	11.42	11.62	12.15	12.46	10.52	11.07	9.66	11.2	10.43	10.83	11.15	10.9	11.36	10.87	10.92	11.64	11.89	9.88	10.48	11.26	11.35	11.95	11.55	10.77	11.44	12	10.99	10.84	11.18	11.96	10.6	10.75	10.98	11.15	11.55	8.97	10.64	10.21	11.67	11.57	9.73	11.56
ADCY8	2.61	0	2.05	0	1.58	0.7	0	0.9	1.03	0	3.5	0	0.99	0	0	0	2	1.99	2.16	0.83	0	0	0.93	1.84	0	1.33	0	0	0	2.51	0	0	1.6	0.69	0	0.83	1.62	0	3.11	1.01	1.63	0	1.29	1.75	1.5	1.38	0	1.82	0
ADCY9	9.82	10.24	10.22	10.51	9.77	9.33	10.05	9.65	9.87	10.15	10.72	10.03	10.25	12.15	9.96	10.1	10.72	10.62	10.69	9.98	10.88	10.92	9.87	10.24	11.3	11.52	8.72	8.63	9.65	11.12	9.93	9.99	10.68	10.49	10.29	10.89	10.92	10.07	9.65	10.03	10.7	10.4	11.54	11.09	11.15	10.16	9.6	11.18	9.33
ADCYAP1	8.38	7.01	6.19	9.28	7.93	8.41	10.12	6.78	8.06	7.64	9.03	8.11	7.68	8.67	9.59	8.08	7.5	7.84	7.76	7.25	7.81	7.42	6.77	6.49	8.39	8.37	0	4.8	4.35	9.84	7.58	9.95	9.95	8.03	9.41	7.98	8.61	9.38	9.54	9.95	8.27	7.04	6.74	6.52	6.92	6.57	6.88	7.73	9.02
ADCYAP1R1	7.33	5.74	6.26	6.01	6.07	6.24	8.29	3.06	5.36	5.8	7.71	6.58	5.51	6.81	6.25	6.29	6.9	6.1	6	5.09	7.25	4.94	6.04	6.39	6.56	7.4	5.49	6.25	6.29	7.82	5.38	6.73	7.76	5.68	5.71	5.94	7.92	5.72	6.02	6.31	6.23	5.65	8.73	7.39	7.8	6.12	5.95	7.9	8.33
ADD1	12.28	12.66	12.92	12.26	12.35	12.27	12.5	12.59	12.46	12.75	12.88	12.38	12.48	12.83	12.34	12.2	12.55	12.36	12.17	12.41	12.28	12.38	12.47	12.59	12.18	12.52	12.47	12.51	12.75	12.92	12.35	12.75	12.89	12.41	12.46	12.6	13.19	12.46	12.56	12.47	12.33	12.44	12.41	12.43	12.24	12.44	12.44	12.49	12.56
ADD2	8.52	7.87	8.79	8.33	8.08	7.37	9.83	8.13	9.13	9.62	9.04	7.09	6.15	9.38	9.14	7.37	7.27	7.15	7.3	7.2	6.77	7.39	10.1	10.03	8.54	8.5	5.89	6.76	7.14	8.41	7.88	8.76	9.39	8.6	8.48	9.01	10.22	7.18	7.16	7.54	8.96	8	9.57	9.14	9.16	7.92	7.52	8.97	8.43
ADD3	12.18	12.02	12.03	12.25	12.24	12.6	13.3	12.72	12.82	12.55	12.16	13.08	12.95	11.83	12.66	13.18	12.98	12.48	12.68	12.67	12.77	12.37	12.4	12.85	12.89	12.53	12.98	13.08	12.58	12.94	13.3	12.95	12.9	12.38	12.56	12.4	12.55	12.77	12.93	12.91	12.58	12.87	12.87	12.22	12.58	12.45	12.9	12.56	13.39
ADD3-AS1	3.79	3.45	3.38	3.78	3	3.96	4.45	3.82	3.64	2.22	1.72	4.03	3.31	2.98	3.48	3.63	3.47	3.21	2.42	2.88	2.71	2.79	2.48	1.84	3.54	3.54	3.46	4.03	3.53	3.73	2.39	3.45	4.35	3.72	3.61	3.48	1.03	2.92	3.38	3.02	2.89	2.84	3.28	3.39	3.33	2.72	3.45	4.13	4.26
ADGB	3.49	2.27	0	1.82	1.58	1.81	0	0.9	2.04	1.5	2.48	1.69	3.44	2.88	2.42	1.61	1.58	2.94	2.64	2.3	2.65	1.42	3.2	3.5	2.87	0	1.8	2.2	3.16	3.5	2.6	3.64	4.34	2.71	1.93	2.86	3.22	3.81	4.1	2.33	3.96	2.84	1.29	3.21	3.57	2.07	2.56	1.82	3.13
ADGRA1	6.25	5.82	0	4.85	6.56	1.81	2.43	2.17	2.36	0	4.18	4.87	4.51	6.03	0.9	5.36	5.16	5.31	3.14	5.36	3.13	3.58	3.68	2.97	4.6	4.47	0.87	1.48	0	3.72	4.29	5.08	5.19	2.96	4.49	2.29	2.36	3.37	3.11	4.54	3.05	4.52	3.28	3.68	3.96	4.89	4.22	2.26	5.96
ADGRA1-AS1	0	0	0	0	0	0	0	0	0	0	0	0	0	0	0	0	0	0	0	0	0	0	0	0	0	0	0	0	0	0	0	0	0	0	0	0	0	0	0	0	0	0	0	0	0	0	0	0	0.9
ADGRA2	11.26	11.29	12.34	10.62	10.72	10.82	11.44	10.81	12.2	12.29	12.41	12.02	11.77	10.77	11.26	11.65	11.64	11.59	11.24	10.74	11.18	10.85	11.9	11.83	10.45	11.41	10.67	10.31	11.92	13.08	11.74	11.41	12.27	12.01	11.16	11.89	12.83	11.87	11.01	11.88	11.04	11.36	10.13	11.31	10.62	11.5	10.57	10.4	11.25
ADGRA3	10.65	11.13	9.45	11.19	10.78	10.79	10.65	11.14	10.46	10.45	10.19	11.2	11.01	10.86	10.99	10.73	10.83	11.04	11.6	11.04	11.46	11.48	11.45	11.62	11.62	11.38	10.93	10.94	10.76	10.96	12.22	10.76	10.32	11.38	11.53	11.32	10.24	10.92	10.93	10.9	11.31	11.18	11.69	11.33	11.41	11.43	11.54	11.57	9.7
ADGRB1	6.84	5.9	5.85	6.08	6.44	4.44	4.59	4.85	5.37	6.43	3.63	5.31	6.15	8.08	4.89	5.6	5.45	5.65	4.27	5.21	5.46	4.84	6.77	5.91	5.63	6.56	4.83	4.02	6.67	5.34	4.94	5.05	6.48	5.44	4.9	5.35	5.88	4.81	4.1	5.1	5.82	5.9	5.16	5.79	5.42	5.63	4.3	4.78	5.38
ADGRB2	7.46	7.94	9.7	7.32	6.83	6.51	7.69	7.13	8.46	9.37	8.1	7.24	7.62	7.12	7.47	6.77	7.23	6.83	5.97	6.78	5.5	6.04	8.46	8.37	5.8	6.68	7.4	6.92	8.61	7.94	7.61	7.02	8.08	7.5	7.3	7.25	8.72	7.04	6.74	7.1	6.57	7.93	4.76	6.96	5.93	7.73	7.06	5.42	6.77
ADGRB3	8.63	7.85	8.1	8.63	8.36	7.07	8.99	6.9	7.9	8.14	8.08	9.01	8.72	7.44	7.29	8.37	8.18	7.98	7.92	7.08	8.32	7.58	8.11	8.25	7.98	8.04	6.37	6.36	6.57	9.11	7.79	8.83	9.32	7.74	7.9	7.79	8.01	8.06	8.03	8.32	7.96	7.82	7.95	8.23	7.95	6.93	7.63	8.54	9.18
ADGRD1	9.67	8.62	10.02	8.74	9.53	9.41	10.83	9.24	9.55	10.06	10.25	10.73	10.91	10.7	8.7	10.03	10.57	9.37	9.34	9.08	9.34	8.91	9.08	9.6	10.51	10.77	8.24	8.72	9.93	11.15	9.79	10.18	11.02	9.48	9.36	9.95	10.24	10.1	9.95	10.41	9.29	9.44	9.74	9.7	9.45	8.95	9.07	10.09	9.91
ADGRD1-AS1	4.33	3.64	0	2.26	4.08	3.62	4.13	3.52	2.36	2.22	3.5	5.07	4.69	0	3.14	4.63	4.99	3.51	3.9	4.13	3.94	3.93	2.21	2.62	5.12	3.1	1.41	1.48	2.84	4.56	4.09	5.01	5.34	4.28	4.23	5.08	3.37	4.61	4.63	4.33	2.64	4.77	2.76	3.8	3.33	3.51	3.68	4.49	5.38
ADGRD2	0	0.82	0	0	0	0	0	0	1.03	0	0	0	0	0	0	0	0	0	0	0.83	0	0	0	0	0	2.01	0	0	1.86	0	0	0	0	0.69	0	0	0	0	0	0	0	0	1.29	1.12	0	0	0	1.18	0
ADGRE1	4.58	4.98	5.15	5.28	4.58	5.61	4.83	6.23	6.62	7.04	6.49	6.25	6.57	3.79	5.39	5.4	5.28	6.22	5.8	6.64	5.39	6.29	7.02	6.19	4.32	4.14	5.44	6.41	7.22	6	7.11	6.58	6.36	6.16	6.45	6.42	6.44	5.74	6.21	6.08	6.54	5.7	2.76	5.48	3.96	5.66	6	4.12	5.67
ADGRE2	8.5	8.21	9.51	8.71	8.6	9.7	9.32	9.34	8.91	8.37	10.87	8.37	8.31	6.77	9.57	7.89	7.74	9.22	9.45	9.16	8.45	9.4	9.64	9.05	7.25	7.37	8.55	8.51	9.32	9	8.04	8.38	8.83	9.63	9.14	9.8	9.98	8.55	7.9	8.31	9.31	8.91	6.63	8.35	8.09	10.12	9.65	7.79	8.49
ADGRE3	3.78	2.97	4.87	2.26	2.58	4.35	5.13	3.98	7.91	8.45	7.44	4.7	3.99	0	8.07	6.4	6.47	5.23	6.02	5.96	4.89	5.97	5.86	5.27	3.77	2.47	3.46	5.06	6.32	5.67	6.57	5.97	5.02	6.12	6.23	6.26	6.51	4.08	4.23	4.47	5.15	6.61	4.08	4.87	5.15	5.77	5.89	3.77	4.26
ADGRE4P	6.54	5.87	4.29	6	6.6	6.45	6.62	6.53	6.99	8.01	6.1	6	5.95	5.54	7.37	5.2	6.29	5.89	6.7	6.36	5.74	6.78	6.9	7.09	5.4	6.06	6.15	6.93	7.07	6.96	6.96	7.54	7.57	6.87	6.65	6.97	6.25	6.94	7.15	7.37	8.39	6.85	3.33	6.88	5.3	6.79	7	5.43	6.48
ADGRE5	11.14	11.79	11.45	10.28	11.41	11.21	10.66	10.72	10.52	10.83	11.57	10.22	10.53	11.21	11.53	11.04	11.34	10.21	9.96	10.16	10.07	10.19	11.16	10.77	9.87	10.2	10.85	10.72	11.02	10.46	10.67	9.96	10.7	9.98	9.47	10.01	10.73	10.21	9.76	10.19	10.38	11.24	10.28	10.42	10.69	11.61	11.1	10.17	10.72
ADGRF1	10	10.98	2.86	8.24	10.42	9.54	9.63	11.39	6.63	5.3	5.74	8.05	7.75	4.55	11.93	9.58	9.44	7.62	6.96	8.01	5.39	6.48	8.93	8.95	6.31	2.82	9.53	9.66	7.91	9.25	8.74	8.42	5.47	10.2	6.69	7.6	2.04	10.5	9.89	9.73	6.99	8.33	3.95	4.93	6.66	8.76	8.64	5.58	2.63
ADGRF2	5.39	5.18	6.71	5.62	5.67	4.63	0	5.87	4.27	3.88	2.76	7.2	7.69	6.03	2.81	4.13	4.13	3.06	2.91	4.38	4.15	4.26	5.27	4.78	3.24	3.82	8.45	8.6	6.2	4.55	4.63	4.17	3.02	5.47	4.76	3.21	1.62	3.42	4.74	3.28	3.59	3.92	3.35	4.26	3.05	4.23	4.9	4.12	3.38
ADGRF3	6.42	5.4	5.17	6.2	6.3	5.43	5.89	6.08	4.81	5.31	5.19	6.25	6.4	6.46	4.9	6.09	5.64	6.16	6.02	5.37	6.12	6.49	5.11	5.15	6.23	5.54	5.45	5.1	5.61	5.65	5.24	5.95	5.96	5.66	6	5.95	5.68	5.52	5.6	5.9	6.32	5.51	6.05	6.28	6.14	5.44	5.3	6.01	6.25
ADGRF4	8.23	8.07	8.54	6.78	8.87	7.89	7.64	9.35	7.24	6.44	5.77	7.56	8.11	4.74	5.87	7.21	7.14	5.65	4.51	6.6	3.72	4.15	7.86	7.95	0	2.01	10.66	10.5	9.64	7.2	8.68	5.55	5.19	7.77	6.27	5.01	4.91	6.87	7.32	7.06	4.15	8.17	1.96	6.14	6.13	8.08	8.2	3.77	6.16
ADGRF5	10.79	11.18	12.6	11.14	10.76	10.56	11.4	10.19	10.79	10.55	12.21	11.53	11.11	9.56	11	10.12	10	10.68	10.97	10.47	10.87	10.65	10.45	10.86	10.12	10.38	11.02	11.09	10.75	11.42	10.6	11.37	11.62	10.76	11.08	10.73	12.59	10.37	10.66	10.8	10.83	9.97	10.13	10.74	10.02	10.46	10.96	10.9	11.03
ADGRG1	11	11.02	11.5	11.14	11.37	10.59	9.93	10.04	10.93	10.37	9.54	10.85	10.72	12.72	10.5	10.97	11.28	11.21	11.18	10.56	11.21	11.12	11.72	11.2	11.46	11.68	11.44	11.03	11.19	10	11.35	9.57	9.74	10.99	10.15	11.46	10.13	11.34	10.56	10.87	10.77	12.16	10.87	11.48	11.82	11.57	10.73	10.97	9.13
ADGRG2	8.3	7.91	6.25	8.29	8.59	5.86	7.58	5.09	6.69	6.46	6.4	7.6	7.14	7.15	6.7	8.5	8.42	8.03	7.78	7.83	7.99	7.98	6.91	6.77	7.85	7.08	5.65	5.87	6.46	7.82	6.83	8.21	7.17	7.2	8.14	7.45	8.22	7.93	8.1	8.2	7.24	6.85	7.2	6.16	7.12	6.52	7.14	7.67	8.13
ADGRG3	4.85	3.48	6.57	5.75	5.16	5.81	6.24	4.62	5.13	4.57	8.25	5.65	5.23	3.52	8.79	5.3	5.05	4.91	6.49	6.32	5.25	6.32	5.1	5.14	5.19	4.89	5.61	6.44	5.76	5.48	5.58	5.22	5.41	6.33	6.13	6.45	7.37	5.24	5.25	4.95	6.32	6.72	6.39	5.97	6.11	7.17	6.89	5.6	5.08
ADGRG4	3.31	0.82	0	3.1	2.32	0.7	1.07	0	2.04	0	1.71	0.76	0.99	3.41	1.85	0	0	1.99	2.42	1.36	1.68	1.42	1.5	2.15	2.38	3.1	0	4.43	1.86	4.37	1.43	3.44	5.19	2.56	4.66	2.86	4.86	2.24	2.39	2.6	2.37	1.86	4.2	0	0	2.07	2.98	1.82	5.46
ADGRG5	7.54	6.31	7.94	7.22	7.42	7.08	8.1	6.87	6.92	7.39	6.19	7.02	6.97	7.12	7.36	6.76	6.83	7.31	6.39	7.16	6.43	6.63	7.39	7.37	6.95	7.17	6.97	6.95	8.13	7.57	6.72	7.01	7.88	6.94	6.63	7.22	6.49	6.53	6.87	7.4	6.99	6.53	6.08	6.64	6.05	7.64	7.58	6	8.17
ADGRG6	11.31	11.32	9.98	9.9	11.35	12.03	11.47	12.16	10.31	9.53	9.06	11.97	11.81	9.27	10.98	11.72	11.45	10.41	10.5	10.53	10.31	10.29	10.16	9.98	9.94	9.58	12.71	12.92	11.61	10.88	11.4	10.72	10.55	10.51	10.05	10.04	9.89	11.03	11.03	10.85	10.46	11.2	10.07	9.92	10.32	11.03	11.01	10.5	10.96
ADGRG7	6.82	4.83	0	3.63	6.24	7.46	3.94	6.11	0	0	1.71	4.49	3.31	0	4.33	9.6	9.15	5.58	3.98	6.22	3.72	2.95	6.47	5.4	1.64	0	2.77	5.09	1.46	4.87	5.05	4.05	0	4.23	1.52	3.48	0	2.92	2.79	3.6	3.22	7.23	1.29	3.01	4.82	6.56	5.5	2.6	1.44
ADGRL1	9.84	9.85	10.32	9.78	9.73	8.46	9.07	7.79	8.85	9.55	9.37	9.51	9.21	11.47	8.93	8.7	9.43	9.34	9.13	8.37	9.38	9.23	9.47	9.39	10.35	10.79	9.06	8.72	9.65	9.78	8.96	8.8	10.02	9.29	8.99	9.71	10.21	9.07	8.31	9.18	9.48	8.97	9.82	9.18	9.3	9.35	8.54	9.59	9.58
ADGRL2	10.81	11.23	11.67	11.34	10.87	11.87	12.19	11.14	11.56	11.44	12.15	12.36	12.18	10.52	11.31	11.66	11.52	11.7	11.97	11.56	11.99	11.55	11.16	11.55	11.18	11.11	11.11	10.98	11.17	12.29	11.63	11.64	11.82	12.01	12.02	11.73	12.11	11.94	11.73	12.13	11.48	11.35	11.31	11.65	11.32	11.05	11.39	11.21	11.95
ADGRL3	7.86	8.51	9.26	8.33	8.29	7	8.81	7.7	9.29	8.92	8.19	8.27	8.63	5.88	7.74	8.14	8.47	6.95	7.04	6.94	7.4	6.72	9.12	8.65	7.54	8.7	6.4	7.28	7.04	9.25	7.1	9.91	10.56	7.53	7.22	6.95	9.31	9.59	9.54	9.2	6.98	7.95	9.04	8.57	7.42	7.77	8.52	7.67	9.35
ADGRL3-AS1	0	0	0	0	0	0	0	0	0	0	0	0	0	0	0	0	0	0	0	0	0	0	0	0	0	0	0	0	0	0	0	0	0	0	0	0	0	0	0	0	0	0	0	0	0	0	0	0	0
ADGRL4	9.1	9.49	11.74	9.54	8.83	9.03	9.73	8.62	9.58	9.24	11.13	10.01	9.24	6.29	9.92	8.75	8.69	9.07	9.24	8.47	9.27	8.67	9.26	9.93	8.31	8.14	9.21	9.52	9.44	9.93	9	9.97	10.5	9.63	9.7	9.54	11.64	8.82	8.63	9.12	9.14	8.77	8.21	9.02	8.82	9.01	9.34	8.97	10.12
ADGRV1	10.91	8.83	2.05	10.86	10.87	7.43	9.22	5.36	9.13	7.34	8.73	10.87	10.16	11	8.35	9.21	8.35	10.46	11.16	10.41	11.35	10.87	7.61	5.24	11.19	10.89	4.45	4.71	3.73	9.48	8.19	10.46	9.76	10.31	11.32	10.96	6.58	9.37	10.24	10.56	10.83	9.33	11.86	11.57	11.61	8.2	8.88	11.1	11.3
ADH1A	2.9	1.73	4.52	5.86	3.04	4.53	7.76	0	3.64	4.15	3.28	3.84	3.45	3.42	2.15	2.62	3.44	5.32	4.78	3.98	5.47	4.76	3.19	2.27	5.69	4.69	1.81	3.22	2.49	5.27	3.32	5.09	4.68	4.28	4.51	4.12	4.48	3.45	3.99	3.98	2.7	2.63	4.09	3.72	3.79	1.26	3.48	2.75	4.06
ADH1B	10.15	7.5	11.28	9.92	9.05	11.05	13.54	7.46	11.29	9.72	12.35	10.41	10.28	10.22	10.8	10.88	10.61	11.49	11.39	11.25	12.5	10.86	11.14	11.77	12.62	12.64	4.09	10.83	10.71	13.77	10.48	13.77	13.91	11.4	12.77	11.86	14.97	12.04	12.42	12.59	11.15	9.57	13.1	11.99	12.26	9.43	11.24	12.02	13.38
ADH1C	7.63	6.91	7.69	10.04	8.52	8.3	10.22	5.56	7.55	6.63	6.78	9.47	9.08	7.92	7.3	10.72	10.31	9.13	9.34	8.95	9.24	8.71	9.57	8.79	9.94	9.09	4.69	7.24	7.51	10.17	9.46	10.15	8.71	10.03	10.02	10.03	9.73	9.38	9.79	10.22	9.36	10.97	9.56	8.77	9.32	7.25	8.32	10.23	9
ADH4	4.86	4.61	4.31	5.32	4.38	4.46	5.49	4.27	5.06	5.08	6.19	4.42	4.07	0	4.05	5.66	5.7	4.59	4.76	4.31	3.72	4.85	4.4	4.79	2.4	3.87	4.2	5.2	4.47	5.3	4.83	5.28	5.38	5.28	5.91	4.97	7.71	4.95	5.55	5.02	4.26	4.41	5.04	4.79	2.69	3.9	4.67	3.9	4.84
ADH5	10.59	11.28	11.36	10.87	10.87	12.01	11.84	12.21	11.89	11.91	11.78	11.87	11.95	10.1	11.48	12.02	12	11.23	11.4	11.51	11.43	11.11	11.59	11.69	11.23	11.09	11.68	11.59	11.37	11.83	12.01	11.99	11.76	11.62	11.7	11.46	11.86	11.91	11.9	11.78	11.16	11.84	11.19	11.19	11.36	11.59	11.86	11.16	11.69
ADH6	5.04	3.8	3.38	8.2	5.2	6.4	6.56	5.09	5.51	5.85	2.48	6.91	5.84	4.74	7.01	6.36	6.33	6.35	5.33	6.03	6.41	4.97	5.54	5.37	6.1	4.01	4.65	5.02	4.73	6.25	6.75	5.93	5.38	6.26	6.07	6.09	5.05	7.88	7.56	7.17	4.92	6.98	3.65	5.28	5.93	6.84	6.59	4.64	4.32
ADH7	0	0.82	0	1.18	0	0	0	0	1.03	0	0	0	0	4.09	0	2.36	0	0	0	0	0	0	0	0	0	0	0	0	0	0	0.89	0	0	0.69	0	0	0	0	2.13	0	0	0	0	0	0	0	0	0	0
ADHFE1	7.5	7.1	6.98	8.56	7.45	5.88	7.85	6.09	5.83	6.1	6.46	6.92	6.89	8.89	5.85	6.6	7.07	7.39	7.77	7.39	8.19	7.95	6.82	6.84	9.28	9.14	6.42	6.87	6.5	7.15	6.53	7.24	7.08	6.99	7.67	8	6.9	7.24	7.47	7.3	8.31	6.19	9.67	8.97	9.16	6.02	6.31	8.94	7.03
ADI1	10.5	10.6	11.32	11.16	10.57	10.96	10.92	11.12	11.04	11.06	11.17	11.03	11.13	10.89	10.93	10.92	11	10.92	11.02	10.99	10.99	10.99	11.01	10.96	11.21	11.17	10.97	11.09	10.64	10.85	11.3	11	10.83	10.89	10.89	10.94	10.64	11.22	11.26	10.95	10.67	10.64	10.79	10.61	10.7	10.59	10.69	10.98	10.59
ADIG	0	0.82	0	1.18	1.58	0.7	0	0	0	0	0	0.76	0	0	0	0	0	0	0	0	0	0.88	0.93	0	0	0	0	0	0	0	0	0	0	0	0	0	0	0.96	0.89	0	0	0	0	0	0	0	0.99	0	0
ADIPOQ	9.51	4.69	5.39	5.64	7.33	3.71	7.52	1.5	3.52	3.07	3.63	3.56	3.51	7.28	8.67	4.61	3.78	4.83	7.44	5.29	4.57	8.35	5.57	8.66	6.1	8.12	4	9.97	9.36	6.97	3.73	6.88	7.15	6.5	10.92	6.52	13.67	4.63	5.88	3.57	7.05	4.07	11.08	4.71	3.79	5.24	7.28	10.2	10.41
ADIPOQ-AS1	5.66	2.95	0	2.55	2.3	0.7	2.29	0	1.62	1.9	1.33	1.97	0	0	3.72	0	1.01	2.77	3.07	1.51	0	3.56	1.67	1.53	0	0	2.24	2.55	2.74	1.47	1.73	3.07	3.15	1.76	4.77	0	6.89	0	2.81	0	2.14	1.45	5	2.01	0	1.23	2.98	3.83	2.88
ADIPOR1	11.34	11.82	11.7	10.81	11.53	11.87	10.78	11.66	11.54	11.11	11.74	11.44	11.12	11.57	12.06	11.43	11.07	11.35	11.22	11.39	11.25	11.04	11.81	11.59	11.91	11.67	11.88	11.61	11.31	10.87	11.61	11.07	10.78	11.21	11.13	10.95	11.21	11.79	11.57	11.24	11.03	11.64	11.69	11.02	11.37	11.48	11.4	11.37	10.94
ADIPOR2	11.02	11.03	11	10.83	11.11	11.36	11.1	11.51	11.47	11.39	11.4	11.82	11.68	10.9	11.54	10.75	10.72	11.07	11.11	11	11.06	10.79	10.93	11.08	10.89	10.8	10.85	10.83	10.7	10.88	11.34	10.66	10.72	11.09	10.85	11.08	11.45	11.26	11.08	11.12	10.89	11.09	11.39	11.08	11.19	11.13	11.07	11.09	10.98
ADIRF	8.88	8.03	9.04	8.43	8.58	8.37	8.23	9.27	8.85	7.79	8.88	9.61	8.8	9.82	7.39	9.41	8.76	8.56	8.1	8.29	8.51	7.73	9.11	8.5	9.16	10.26	9.4	8.98	7.99	9.53	10.77	10.58	11.22	9.45	8.99	8.57	11.32	9.66	8.88	8.8	8.46	9.72	10.6	9.05	9.57	8.47	8.4	9.35	9.57
ADK	9.29	9.5	9.44	9.39	9.51	9.26	9.25	10.18	9.93	9.45	9.3	9.21	9.19	8.4	9.08	9.76	9.6	9.37	9.84	9.38	9.89	9.56	8.98	9.1	9.58	9.24	9.57	9.51	9.49	9.24	9.57	9.28	9.32	9.41	9.48	9.46	9.1	9.56	9.53	9.55	9.63	9.38	9.31	9.38	9.52	9.43	9.7	9.69	9.99
ADM	9.12	9.52	11.2	8.32	9.49	10.67	6.91	10.88	9.98	9.2	9.33	8.4	8.52	7.9	8.45	7.8	8.03	7.92	6.46	8.68	6.12	7.16	7.03	7.37	6.76	7.57	9.82	10.24	8.74	7.18	7.23	6.55	7.17	6.4	7.13	5.63	9.55	7.13	7.32	7	6.54	7.65	8.56	6.52	6.3	8.8	8.4	7.25	7.74
ADM2	8.27	9.02	7.65	6.72	8.75	6.88	6.15	5.85	6.39	7.21	5.62	6.86	7.11	11.71	7.53	6.38	6.42	8.34	8.39	7.5	8.76	8.53	8.24	7.36	10.13	10.42	9.18	8.51	8.93	6.26	6.83	6.18	6.57	7.13	6.59	7.88	4.91	8.67	7.89	7.81	8.59	7.61	9.71	8.29	8.77	7.54	6.21	9.54	4.79
ADM5	5.59	5.2	4.87	5.02	5.72	4.48	4.99	4.13	4.01	4.27	4.77	5.85	5.66	6.51	4.56	5.9	5.69	5.54	4.81	4.75	5.42	5.54	5.15	4.43	4.53	5.62	3.84	4.6	4.77	5.55	4.52	5.63	6.39	5.54	5.19	5.11	7.22	4.81	5.44	5.34	5.31	3.73	4.31	5.55	4.39	4.97	4.62	5.61	5.88
ADNP	12.19	12.33	12.13	11.97	12.25	11.99	12.08	12.15	12.21	12.26	12.33	12.37	12.09	11.66	12.24	12.04	12.02	12.06	12.33	11.38	12.18	12.02	12.13	12.41	12.09	12.04	12.67	12.58	12.58	12.29	12.19	11.79	12.21	12.28	11.97	12.34	11.9	12.36	11.8	12.3	12.25	12.25	12.06	12.1	12.07	12.34	12.15	11.96	12.27
ADNP-AS1	5.87	4.79	5.68	6.16	5.75	5.39	4.66	5.56	4.91	5.16	5.51	5.18	5.19	4.55	4.85	5.43	5.08	5.2	5.45	5.54	5.23	5.46	5.26	5.1	6.49	5.62	5.06	5.89	4.99	4.61	5.74	5.76	5.54	5.77	5.88	5.53	5.1	5.33	5.49	4.82	5.76	5.28	6.05	5.4	5.84	5.66	5.83	6.42	5.67
ADNP2	9.59	10.22	11.27	10.23	9.96	10.22	10.11	10.24	9.97	10.05	10.84	9.83	10.03	10.48	10.28	9.72	9.98	9.79	9.98	9.91	10.02	10.16	9.77	10.04	10.31	10.32	9.61	9.73	9.98	10.23	9.57	9.91	10.03	9.88	10.01	10	10.42	9.92	9.85	10.12	10.02	9.87	10.5	10.21	10.33	10.13	10.33	10.61	10.3
ADO	9.66	9.96	9.92	9.09	9.56	9.97	9.86	9.95	10.38	10.04	9.72	10.48	10.51	8.94	9.86	10.28	10.04	9.64	9.52	9.92	9.49	9.35	9.92	9.77	9.14	8.85	10.25	9.99	9.87	10.05	10.4	9.78	9.82	10.04	9.82	9.58	10.06	10.8	10.43	10.54	9.7	11.02	9.21	9.83	9.71	9.96	9.91	9.42	9.95
ADORA1	7.51	6.82	5.49	9.91	7.36	6.66	7.3	4.62	6.28	7.5	7.73	8.28	7.94	10.43	6.72	7.57	7.25	9.35	8.91	8.93	9.7	9.07	6.74	6.57	9.65	10.01	5.76	5.99	6.47	7.35	6.24	7.38	6.04	8.52	9.14	8.92	7.84	7.56	8.11	8.38	9.17	7.82	8.52	9	8.79	6.23	6.04	9.33	4.65
ADORA2A	3.68	4.32	7.21	4.3	3.96	5.4	4.63	4.66	4.72	5.81	5.13	3.77	5.65	0	5.66	3.17	4.89	3.56	0	5.43	4.75	3.28	4.55	5.27	3.23	5.12	2.4	3.16	4.93	4.8	1.57	5.95	7.23	4.51	3.52	3.28	6.79	3.06	4.78	4.65	3.73	3.58	0	3.58	3.46	6.33	6.3	4.22	7.22
ADORA2A-AS1	5.04	4.94	5.15	5.51	5.12	4.27	5.29	3.82	4.14	5.01	4.51	4.54	4.98	6.1	4.07	3.5	3.81	4.51	4.46	3.99	5.14	5.13	4.4	4.99	5.12	5.62	3.66	4.38	5.25	5.47	3.78	4.94	5.69	4.65	5.16	4.78	4.65	4.66	3.94	5.6	3.88	3.15	4.41	3.92	4.12	5.15	5.37	4.01	5.77
ADORA2B	7.82	8.14	8.13	7.1	8.28	8.35	7.57	8.77	7.63	7.47	7.59	7.38	7.6	6.1	8.18	7.75	7.64	6.63	7.09	6.9	6.52	7.06	7.02	6.88	6.55	6.26	6.98	6.95	6.63	6.81	8.05	6.58	6.06	6.48	6.09	6.23	5.86	8.9	8.67	8.39	7.11	7.27	7.15	6.83	7.17	7.77	7.67	6.21	6.23
ADORA3	8.45	8.67	7.61	7.62	8.53	10.06	8.58	9.85	7.92	7.91	9.19	8.74	8.81	5.71	7.49	8.17	7.62	9.21	8.8	9.44	8.8	8.66	9.01	8.59	6.62	7.05	9.34	8.68	9.27	8.42	7.41	8.51	8.07	9.03	9.14	9.17	8.89	8.79	8.77	8.79	9.32	9.55	5.79	8.3	8.04	8.62	8.56	7.34	8.38
ADPGK	11.29	11.02	11.06	11.05	11.21	10.95	11.49	11.49	11.24	11.62	11.78	10.97	11.15	10.99	11.36	11.04	11.05	11.11	11.27	11.47	11.09	11.25	11.22	11.47	10.96	10.84	10.89	11.06	11.32	11.08	10.87	11.27	11.23	11.01	11.14	11.27	11.15	11.09	11.26	11.09	11.41	11.26	11.21	11.29	10.98	11.24	11.54	11.2	11.42
ADPGK-AS1	6.07	5.51	6.31	5.43	5.95	5.34	6.04	5.21	5.41	5.64	6.03	5.51	5.46	6.57	6.17	5.38	5.45	6.22	6.04	6.13	5.44	6.1	6.1	5	5.11	4.97	4.67	5.5	5.6	5.56	5.18	6.07	5.81	5.69	5.92	5.01	5.9	4.99	5.7	5.36	6.33	5.4	5.93	5.14	5.33	6.28	6.02	6.3	5.65
ADPRH	8.77	9.12	9.23	8.96	8.77	9.11	9.19	8.91	9.4	9.63	10.76	9	9.03	8.32	9.35	8.71	8.75	9.32	9.64	9.67	9.3	9.43	9.14	9.38	8.99	9.01	9.23	9.16	9.41	9.39	8.83	9.47	9.43	8.84	8.97	9.14	9.32	8.69	8.69	8.94	9.42	9.19	9.02	9.28	9.2	9.18	9.19	8.88	9.25
ADPRHL1	6.28	7.37	5.27	6.16	6.58	4.9	5.34	4.27	5.51	5.52	4.64	6.28	6.01	7.8	5.59	6.23	6.72	5.36	6.16	5.54	5.97	6.21	5.93	6.1	6.82	7.22	6.16	5.8	6.28	5.34	7.05	5.63	5.51	4.99	5.39	5.35	4.64	5.23	5.52	5.63	6.19	5.06	7.46	6.46	6.58	4.49	3.98	6.84	4.44
ADPRHL2	8.61	9.42	9.45	8.69	8.84	9.45	9.22	9.26	9.01	9.31	9.49	8.9	9.23	9.65	9.12	9.1	9.41	9	8.63	9.52	8.81	8.96	9.46	9.21	8.52	8.75	9.64	9.55	9.77	9.09	9.24	9.18	9.14	8.91	9	8.65	9.34	9.31	9.41	9.23	8.88	9.4	8.77	8.8	9	9.7	9.76	9.14	8.84
ADPRM	8.03	7.47	7.64	8.48	7.53	7.85	8.95	7.92	7.84	7.93	8.12	8.68	8.44	6.62	7.94	8.3	8.18	8.21	8.63	8.02	8.59	8.2	7.67	8.16	8.96	8.53	7.66	7.87	7.72	8	7.53	8.31	8.37	7.87	8.28	8.34	7.66	8.51	8.49	8.69	8.6	8.01	8.66	8.2	8.76	7.68	8.25	8.34	9.19
ADRA1A	8.24	7.28	8.28	8.31	7.82	6.62	6.8	7.13	7.03	6.65	7.33	7.13	6.85	7.86	6.92	6.82	7.25	7.14	7.62	6.84	7.02	7.62	7.66	7.27	7.01	7.74	6.99	7.15	7.01	7.58	6.85	8.46	9.01	6.99	7.39	6.82	8.47	6.61	6.99	7.07	7.29	6.97	8.54	7.61	6.21	7.15	6.84	8.02	7.78
ADRA1B	4.73	4.87	7.52	3.77	4.85	3.38	3.94	5.45	4.3	3.21	5.23	4.53	5.07	3.41	4.51	3.04	2.8	2.24	3.14	2.7	1.68	1.82	4.62	5.1	3.98	5.62	5.03	5.17	6.16	4.91	4.09	5.12	6.43	2.84	4.43	3.01	5.64	4.15	4.94	4.33	2.86	7.06	5.22	5.4	5.7	8.53	7.9	4.57	4.12
ADRA1D	4.79	3.95	5.27	4.78	2.8	2.25	0	2.42	2.63	3.21	3.34	2.36	1.99	2.07	0.9	1.61	3.32	1.69	2.42	2.05	2.93	3.36	2.47	3.5	4.83	4.47	2.58	1.48	1.86	1.93	2.6	3.44	4.6	3.35	3.9	3.58	4.3	2.24	3.24	2.6	2.64	2.17	2.42	2.51	1.5	2.88	1.57	1.82	2.15
ADRA2A	10.45	10.22	6.47	12.07	9.97	9.09	9.46	4.4	8.1	9.49	9.07	11.04	10.04	13.05	9.85	10.92	10.51	10.44	9.14	8.92	10.73	9.22	8.33	8.15	9.24	9.31	7.34	7.36	8.33	9.24	10.25	8.27	9.05	10.05	10.2	10.88	10.28	10.35	9.41	10.27	10.67	9.54	10.89	10.95	10.82	8.49	7.85	11.64	8.83
ADRA2B	5.04	4.79	6.06	5.41	4.99	4.63	6.29	2.42	3.51	3.88	4.99	5.98	5.69	6.98	3.52	5.9	6.39	4.98	4.76	4.13	4.13	4.28	4.96	4.11	3.98	5.67	3.34	3.56	3.42	4.96	4.81	4.63	5.51	4.96	4.9	4.82	6.22	5.19	5.32	5.85	5.73	3.99	5.98	5.18	4.39	6.35	5.83	5.33	5.74
ADRA2C	5.73	6.01	7.47	7.79	5.85	5.15	6.24	4.13	5.22	4.68	6.12	6.91	6.71	8.12	3.72	7.32	6.9	7.8	7.29	7.97	8.07	7.19	6.45	5.21	7.58	7.6	4	3.56	2.18	7.09	5.97	6.92	7.35	8.26	8.85	7.98	8.11	6.95	6.58	6.73	6.88	6.71	6.55	6.36	5.64	7	6.08	6.99	5.7
ADRB1	3.11	1.33	0	3.3	2.32	3.62	4.78	4.2	2.63	0.93	2.15	3.59	4.16	4.55	4.81	3.95	2.58	5.67	5.39	5.21	4.94	5.78	3.05	3.12	5.63	6.11	2.94	4.43	3.01	4.31	4.63	3.74	4.11	4.74	4.81	3.99	6.75	3.61	4.02	4.54	4.31	3.99	5.33	4.55	5.22	4.01	3.44	4.49	4.6
ADRB2	7.8	8.57	9.3	7.23	8.07	7.27	8.4	7.63	6.77	7.36	7.55	7.26	7.39	6.56	7.42	7.46	7.5	7.49	6.57	7.32	7.41	6.37	7.68	7.86	7.13	7.1	5.99	6.71	6.99	8.59	6.59	8.33	8.69	7.01	7.56	6.92	9.04	7.33	7.41	7.54	7.82	7.39	7.08	7.69	7.12	8.37	8.83	7.4	9.5
ADRB3	1.83	0.82	0	1.18	1	2.05	1.68	2.83	3.85	4.05	4.18	2.16	3.89	2.07	3.9	3.95	5.39	1.99	0.9	1.36	2.11	0.88	3.96	4.04	1.64	0	2.37	2.67	4.73	4.31	4.47	3.07	3.34	2.41	1.52	2.04	4.75	1.93	1.82	2.6	0	5.06	0	3.68	3.78	4.01	0.99	0	1.44
ADRM1	10.2	10.76	11.51	10.16	10.48	10.75	9.9	10.24	10.27	10.13	10.2	10.12	9.9	12.05	10.56	10.26	10.08	10.14	9.73	10.48	9.99	10.02	10.57	10.06	10.15	10.46	11.25	10.91	11.1	9.83	10.19	10.02	9.93	10.43	9.83	9.7	10.61	10.29	10.22	9.9	10.25	10.45	10.36	10.06	10.18	11.12	10.92	10.18	9.84
ADSL	9.35	9.9	10.44	9.59	9.53	10.45	10.48	10.43	10.44	10.25	10.54	10.41	10.46	9.55	10.41	9.92	10.01	10.21	10.44	10.53	10.34	10.3	10.23	10.4	10.33	10.08	10.68	10.64	10.6	10.13	10.66	10.42	10.17	10.31	10.56	10.22	10.5	10.33	10.42	10.32	10.2	10.09	10.74	10.31	10.59	10.42	10.82	10.38	10.32
ADSS	10.9	11.74	11.4	10.35	11.22	11.07	10.75	11.43	11.06	10.74	10.94	10.64	10.78	9.77	11.39	10.98	10.88	10.34	10.46	10.63	10.33	10.24	10.8	10.87	9.95	9.76	11.17	11.16	10.82	10.32	11.14	10.58	10.52	10.6	10.57	10.34	10.69	11.09	10.93	10.7	10.32	10.96	10.07	10.18	10.17	10.97	11.14	10.11	10.62
ADSSL1	7.38	7.18	6.87	6.71	7.15	5.71	5.09	6.36	7.24	6.5	6.46	5.9	6.34	8.63	5.69	6.19	5.99	6.61	6.42	6.41	6.99	6.6	6.74	6.59	7.71	7.81	7.19	6.96	6.78	6.32	6.15	6.71	6.83	6.51	7.04	6.94	6.9	6.82	6.68	6.42	6.5	6	7.23	6.4	6.85	6.42	6.22	7.23	6.33
ADTRP	8.18	6.97	8.37	6.44	8.26	5.86	5.75	6.11	6.26	6.33	8.92	6.85	7.35	6.1	6.73	6.85	6.38	7.45	6.07	8.27	5.97	6.32	8.94	8.74	5.12	5.22	9.14	9.53	8.42	6.62	8.85	6.74	6.46	6.19	6.17	6.33	6.49	5.08	5.44	5.1	6.42	8.94	3.28	6.55	6.83	6.63	7.06	4.78	6.57
AEBP1	14.39	15.61	14.86	12.35	14.2	12.95	12.94	12.9	14.62	15.5	15.79	13.49	14	12.06	13.82	13.06	13.7	13.24	12.74	12.72	12.54	12.49	14.6	15.17	12.02	13.3	14.68	13.75	15.06	14.55	14.33	13.4	14.51	13.62	13.26	13.84	15.27	13.87	13.11	13.84	12.97	13.55	11.53	13.3	12.15	14.68	13.61	12.1	13.21
AEBP2	10.3	10.21	10.49	10.07	10.04	10.05	9.92	10	10.7	10.11	10.22	10.58	10.35	9.96	10.3	9.94	9.67	10.06	10.33	9.57	10.28	9.78	10.03	10.3	10.27	10.15	10.55	10.39	10.26	10.38	10.39	10.03	10.48	10.19	9.95	10.53	9.9	10.4	10.03	10.21	10.12	10.07	9.92	9.89	10.31	9.96	9.73	9.98	10.41
AEN	9.23	9.44	11.37	9.51	9.37	8.95	9.44	9.51	9.28	9.61	10.75	8.94	8.96	10.83	10.17	9.91	9.92	9.11	9.39	9.37	9.33	9.47	9.41	9.48	9.87	9.81	8.56	8.77	9.15	9.39	9.19	9.56	9.44	9.17	9.61	9.46	9.95	9.93	10.19	10.1	9.67	9.93	9.89	9.38	9.58	9.77	10.09	9.73	10.07
AES	11.84	12.03	11.52	11.99	11.91	12.07	11.49	11.27	11.57	11.47	11.37	11.66	11.74	13	11.89	12.36	12.25	11.81	11.49	12.09	11.82	12.08	12.02	11.23	12.03	12.06	12.02	12.08	11.63	11.76	11.66	12.06	11.7	11.69	12.07	11.34	11.77	11.74	12.02	11.82	11.6	11.82	12.29	11.72	12.01	11.75	11.59	12.33	11.95
AFAP1	11.15	11.76	12.48	10.79	11.26	10.89	10.88	11.3	11.61	12.12	12.44	11.07	11.35	10.46	11.41	11.28	11.79	11.05	10.93	10.95	10.5	11.09	11.48	11.75	9.93	10.34	11.71	11.57	12.18	11.67	11.32	11.01	11.72	11.33	11.26	11.69	12.27	11.13	10.92	11.15	11.04	11.21	10.02	10.73	10.3	11.5	10.96	10.38	10.21
AFAP1-AS1	10.59	10.85	9.33	8.14	10.61	6.77	6.61	7.11	7.58	8.05	8.55	8.72	8.58	6.36	10.58	9.72	9.83	9.11	7.48	9.01	7.67	7.71	10.04	10.2	6.27	6.86	10.14	10.05	9.83	7.36	9.82	7.62	8.11	7.39	7.59	7.76	7.98	7.01	6.84	7.11	7.41	10.15	6.85	8.44	9.26	7.43	7.08	7	6.48
AFAP1L1	9.46	9.65	11.55	9.77	9.61	8.58	9.45	8.28	8.95	9.01	10.6	9.71	9.77	8.86	9.33	8.3	8.31	8.8	9.26	8.89	9.08	9.29	8.81	9.63	7.79	8.52	8.85	9.25	9.39	9.56	9.05	9.71	9.86	9.06	9.16	8.99	10.35	8.77	8.88	8.82	8.77	7.99	8.55	8.48	7.95	10.38	10.55	8.77	9.07
AFAP1L2	10.07	10.69	9.04	8.77	10.27	9.86	9.2	9.46	11.41	11.07	8.71	9.05	9.3	11.06	9.75	10.05	10.28	9.03	8.75	9.35	8.67	8.73	10.29	10.07	8.73	9.19	11.04	11.13	11.22	8.99	10.66	9.18	9.8	9.6	8.95	9.71	9.02	9.69	9.84	9.21	9.76	10.85	11.44	10.96	11.17	11.09	10.8	10.84	8.65
AFDN	12.36	12.3	12.8	13.12	12.49	12.42	11.96	12.16	11.98	12	12.28	13.16	13.2	13.4	12.15	12.34	12.24	12.9	13.44	12.77	13.15	13.5	12.19	12.49	12.86	12.78	13.47	13.6	13.03	12.67	12.39	12.48	12.03	12.92	13.14	13.05	12.14	12.19	12.38	12.45	13.34	12.4	13.27	13.07	12.96	12.21	12.29	13.29	11.84
AFDN-DT	5.88	5.3	4.55	5.94	5.84	5.02	3.25	4.17	4.45	4.11	2.65	5.77	5.99	7.95	3.48	5.19	5.34	6.3	6.22	5.42	6.25	6.05	4.96	4.45	5.68	6.18	5.49	5.75	5.84	5.09	4.88	4.95	4.2	5.56	5.91	6.33	4.73	4.36	4.62	5.17	6.14	4.98	6.17	6.16	5.71	4.84	4.55	6.43	4.16
AFF1	12.75	12.81	13.17	12.83	12.85	12.62	12.83	12.69	12.34	12.43	13.02	12.9	12.69	13.15	12.52	12.58	12.6	12.62	12.77	12.06	12.9	12.57	12.44	12.65	13.27	13.16	12.51	12.54	12.46	12.74	12.56	12.31	12.71	12.67	12.69	13.08	12.66	12.76	12.42	12.82	12.79	12.58	13.03	12.71	12.87	12.66	12.43	12.95	13.07
AFF1-AS1	6.73	6.69	6.49	6.76	7.15	6.91	6.93	7.33	6.32	5.93	6.7	6.77	6.87	7.39	6.23	6.99	6.92	6.72	6.94	6.79	6.97	7.23	6.9	6.71	7.39	6.66	7.25	6.86	6.54	6.09	7.29	6.29	6.57	7.03	6.8	6.8	6.1	6.81	7.12	6.6	6.56	6.7	6.96	6.87	6.81	6.68	6.36	7.07	6.78
AFF2	7.23	6.28	7.81	7.7	6.98	6.42	6.69	7.04	7.62	7.93	6.32	7.9	7.45	4.74	6.88	7.36	7.14	6.33	5.85	5.81	6.21	6.02	6.83	6.95	5.03	5.67	7.58	7.49	7.75	7.52	6.75	7.03	6.96	6.54	6.41	6.36	6.58	7.35	6.83	7.54	5.99	6.85	5.57	6.23	6.34	7.05	7.2	6.11	7.39
AFF3	9.79	7.93	7.52	8.61	9.16	7.28	10.47	7.68	8.29	8.12	8.73	9.42	9.53	7.26	9.09	9.22	9.31	8.53	7.8	8.03	8.3	7.57	8.7	9.01	7.51	8.15	6.46	7.77	8.93	9.33	8.38	9.74	10.33	7.93	8.35	8.51	8.96	8.9	9.14	9.52	8.76	9.47	8.06	8.97	8.43	9.27	9.5	8.29	11.23
AFF4	13.14	13.29	13.87	13.05	13.22	12.86	12.79	13.02	13.51	13.16	13.81	13.32	13.03	12.4	13.56	13.07	12.93	12.92	13.27	12.64	12.99	13.12	12.9	13.15	12.82	12.55	13.34	13.27	13.11	13.02	13.18	12.88	12.94	13	13.14	13.14	13.23	13.29	12.99	13.11	13.09	13.25	13.11	12.96	13.02	13.42	13.29	12.99	13.09
AFG1L	7.77	7.36	7.3	8.26	7.51	7.87	7.89	7.95	8.07	8.14	8.19	8.5	8.3	7.99	7.76	7.95	7.84	8.21	8.54	8.31	8.7	8.37	7.78	8.24	8.47	8.51	8.77	8.76	8.3	8.32	7.79	8.29	7.95	8.17	8.4	8.39	8.02	7.62	7.98	8.12	8.34	7.97	8.48	8.13	8.32	7.4	7.82	8.21	8.33
AFG3L1P	8.92	8.79	9.62	9.47	9.34	7.91	8.68	8.68	8.27	8.78	8.6	7.5	8.42	9.71	7.96	7.99	8.53	8.11	8.36	8.95	8.62	9.02	8.09	8.5	8.81	9.13	8.31	9.03	9.14	8.82	7.75	8.88	8.84	8.14	8.89	8.92	8.79	7.76	8.88	8.64	8.87	8.08	9.12	8.93	8.84	8.81	9.1	9.13	8.79
AFG3L2	10.63	11.01	11.33	10.91	10.75	10.96	10.89	10.77	10.45	10.42	10.94	10.91	10.77	11.81	11.1	11.03	10.97	10.96	11.01	11.07	11.06	10.79	10.88	10.95	10.92	11.03	11.09	11.22	10.68	10.52	11.02	10.54	10.37	11.08	10.9	10.73	10.77	10.38	10.48	10.46	10.82	10.59	11.4	11.01	11.06	10.22	10.49	11.32	10.59
AFM	1.18	0	0	4.22	1	0.7	2.7	0	1.62	0	1.1	2.16	1.99	5.05	0.9	1.02	2	3.51	4.27	2.51	4.84	3.93	0.93	0	5.63	5.33	0	0	0	0	2.13	2.57	1.6	2.71	3.08	2.86	0	0.96	3.48	2.01	4.23	1.86	5.04	4.93	5.59	0	1.57	5.46	2.82
AFMID	9.43	9.31	9.25	9.98	9.51	8.71	8.95	8.64	8.73	8.93	8.7	9.1	9	11.47	8.72	9.22	9.19	9.56	9.7	9.55	9.91	9.83	9.33	9.05	10.45	10.51	9.2	9.28	8.98	9.08	8.94	9.14	8.98	9.2	9.48	9.6	8.89	9.2	9.28	9.12	9.79	8.68	10.58	10.07	10.21	9.23	9.13	10.07	8.67
AFP	0	1.72	4.52	3.1	0	0	2.7	0	0	0	0	3.82	3.79	0	0.9	1.02	0	1.32	1.45	1.36	1.07	1.42	3.34	2.97	2.38	0	0.87	0	0.91	1.53	2.79	2.57	2.82	1.16	1.52	2.86	1.62	0.96	1.43	1.01	0	1.46	0	3.38	3.78	1.76	2.56	2.6	0.9
AFTPH	10.71	10.47	10.58	11.21	10.64	11.68	11.57	11.54	11.41	10.74	11.3	11.99	11.78	11.12	11.44	11.62	11.36	11.47	11.36	11.5	11.8	11.03	11.19	11.37	11.74	11.52	11.5	11.45	11.19	11.29	11.6	11.34	11.13	11.44	11.42	11.32	10.87	11.48	11.31	11.56	11.5	11.64	12	11.53	11.74	11.03	11.37	11.86	11.71
AGA	8.71	9.1	8.71	8.95	8.79	9.72	9.43	9.28	9.35	9.05	9.28	9.47	9.32	9.96	9.57	9.37	9.06	9.1	9.37	9.27	9.52	9.22	8.79	8.52	9.9	9.39	8.42	8.53	8.22	8.86	8.69	9.16	8.83	9.18	9.56	9.4	8.76	9.01	9	9.05	8.88	9.47	10.19	9.57	10.09	8.65	9.02	9.65	9.19
AGAP1	11.08	10.91	11.03	11.41	11.03	11.32	10.5	11.11	10.7	11	10.75	11.19	11.1	11.76	10.38	11.12	11.43	11.04	11.08	10.55	11.06	11.21	10.96	11	11.27	11.35	10.62	10.61	10.31	10.9	11.39	10.47	10.64	11.14	10.79	11.25	10.71	10.75	10.56	10.79	11.09	10.77	11.53	11.14	11.09	10.5	10.21	11.49	10.17
AGAP1-IT1	3.91	3.64	4.71	5.65	5.45	5.39	2.7	4.72	3.75	3.58	2.97	4.61	4.94	5.42	3.72	4.29	4.85	4.94	4.81	4.87	4.6	5.59	4.04	4.91	5.28	5.49	4.39	4.17	4.22	3.38	4.58	5.01	4.02	4.45	5.03	5.27	3.96	4.55	4.1	3.82	4.7	3.82	4.68	4.75	5.07	2.53	4.06	5.65	3.89
AGAP11	6.68	6.22	7.17	7.47	6.61	5.12	6.62	6.5	6.74	6.73	7.02	6.77	7.25	7.9	5.3	6.77	6.43	6.36	6.37	6.49	7.1	6.3	6.56	7.19	7.1	7.68	6.38	6.3	6.35	8.12	7.17	7.78	8.82	6.92	6.86	6.79	7.92	6.79	7.02	7.12	6.73	6.44	8.3	7.49	7.16	5.61	5.8	7.12	7.06
AGAP12P	5.43	3.94	2.28	5.93	4.57	2.02	4.65	3.9	0	2.7	1.1	6.32	6.62	9.72	4.88	5.96	6.49	6.57	6.67	6.48	6.74	6.78	2.97	1.52	6.51	6.32	4.22	4.47	5.59	5.23	6.12	5.1	5.49	7.17	7.49	7.86	5.43	4.51	5.87	5.69	7.27	7.65	9.25	8.44	8.32	5.29	4.86	7.09	4.42
AGAP2	8.58	7.45	9.32	8.34	7.68	8.48	9.52	8.58	8.37	8.99	8.77	8	8.26	8.04	8.48	7.62	7.65	7.78	7.11	7.78	7.81	7.1	8.75	8.64	6.91	7.86	7.76	7.65	9.13	8.79	7.55	8.3	9.11	8.16	7.53	8.11	8.69	7.74	7.71	8.16	8.51	8.04	5.97	7.69	6.89	9.09	8.73	6.79	9.51
AGAP2-AS1	7.39	8.41	7.85	6.53	7.51	7.57	6.77	7.3	8.48	7.86	7.89	7.6	7.58	8.54	8.1	7.9	7.64	7.3	7.14	7.33	6.66	7.25	8.07	7.43	6.77	7.01	8.06	7.53	7.71	7.23	7.72	7.22	7.36	7.57	6.97	6.97	7.78	7.86	7.27	7.57	6.94	8.29	7.37	7.69	7.14	8.05	7.33	6.86	6.94
AGAP3	10.58	10.9	10.99	9.99	10.55	9.73	9.79	9.75	9.98	10.4	10.86	9.8	10.25	12.06	10.34	10.1	10.41	10.26	10.07	10.52	10.37	10.27	10.53	10.47	10.77	11.1	9.99	9.74	10.67	10.33	9.8	10.09	10.46	10.29	9.94	10.12	10.77	10.21	9.94	10.03	10.33	10.31	10.73	10.44	10.33	10.21	9.72	10.21	9.8
AGAP4	8.62	8.12	8.17	8.42	8.43	6.88	8.1	7.76	7.92	8.21	7.79	8.18	8.37	9.46	7.93	8.19	8.19	8.39	8.57	8.11	8.38	8.53	7.76	7.94	8.47	9.04	8.48	9.06	8.64	8.5	7.89	8.48	8.54	8.25	8.44	8.41	8.32	7.35	8.08	8.06	8.42	8.14	9.13	8.93	8.45	7.94	8.34	8.37	8.35
AGAP5	8.46	8.31	7.83	8.61	8.87	7.31	8.15	7.88	7.61	8.47	7.44	7.79	8.08	9.99	7.37	7.83	8.11	8.22	8.61	8.38	8.87	8.59	7.43	7.56	9.68	9.6	7.89	8.22	8.12	8.31	7.91	8.28	8.23	8	8.52	8.54	7.85	7.67	8.36	7.87	8.77	7.87	10.01	9.27	9.03	7.61	8.04	9.02	8.04
AGAP6	9.93	9.39	10.31	9.87	9.94	8.34	9.6	8.6	9.01	9.34	9.17	8.23	8.63	10.28	8.46	8.86	9.19	9.17	9.24	9.12	9.35	9.59	8.64	8.77	9.67	9.76	8.75	9.24	9.16	8.93	8.73	9.13	9.31	8.89	9.28	9.06	8.86	8.93	9.28	9.37	9.75	8.76	10.05	9.43	9.2	9.17	9.34	9.56	9.26
AGAP7P	4.03	3.58	0	4.92	4.51	6.34	7.16	6.73	2.62	2.83	3	4	2.15	0	4.63	4.76	4.72	4.48	4.69	4.03	4.95	4.29	3.84	4.28	4.7	3.73	4.99	4.69	5	5.23	4.96	5.72	5.19	3.84	4.23	4.66	2.97	4.86	4.81	5.24	5.23	3.69	5.97	4.48	4.28	3.8	4.55	4.05	4.86
AGAP9	10.02	9.85	9.59	10.21	10.24	8.37	9.24	8.95	8.88	9.05	9.19	6.7	6.47	8.61	8.66	8.36	8.57	9.56	9.88	9.25	10.03	9.9	8.58	8.79	10.43	10.71	9.05	9.37	9.1	9.03	9.27	9.26	9.31	8.53	8.78	8.88	7.88	8.95	9.38	9.28	9.96	8.87	9.96	9.64	9.39	9.26	9.29	10.3	8.87
AGBL1	2.88	1.33	0	1.82	2.8	3.83	1.07	4.27	3.22	2.22	4.64	3.51	2.79	0	2.63	4.5	4.69	1.99	2.42	1.74	0	2.95	2.47	2.81	0	2.47	2.11	3.44	0.91	2.25	4.16	1.79	3.34	0.69	1.52	1.36	1.03	3.09	3.59	4.01	5.1	3.15	3.04	1.12	3.57	1.38	2.3	1.82	2.41
AGBL1-AS1	0	0	0	0	0	0	0	0	0	0	2.15	0	0	0	0	0	0	0	0	0	0	0	0	0.9	0	0	0	0	0	0	0	0.86	0	0	0	0	0	0	0	0	0	0.91	0	1.12	0	0	0	0	0
AGBL2	6.32	5.11	3.38	6.67	6.44	5.99	6.56	6.45	5.57	5.52	4.35	6.31	6.61	5.18	4.71	6.25	6.18	6.19	6.29	5.87	6.27	6.07	5.51	5.27	6.49	5.9	5.99	5.82	5.84	5.96	6.22	6.13	5.48	5.54	6.33	6.5	5.34	5.81	6.35	6.01	6.31	5.28	5.73	6.01	5.59	6.1	6.1	6.16	6.57
AGBL3	7.35	6.97	6.47	8.16	7.02	6.73	7.4	6.97	6.61	6.67	6.4	7.57	7.36	7.9	6.81	7.16	7.24	7.62	7.8	7.5	8	7.42	6.87	7.01	8.22	7.92	6.75	6.8	6.4	7.27	6.94	7.4	7.29	7.45	7.85	7.5	6.37	7.12	7.15	7.29	7.71	7.01	7.96	8.08	7.75	6.64	6.89	8.06	7.65
AGBL4	6.74	5.08	0	7.45	6.94	8.4	4.83	7.11	4.44	3.34	4.35	6.28	5.84	4.9	5.13	5.74	5.2	6.21	6.07	5.85	6.83	6.38	4.57	2.4	7.13	6.61	3.66	1.88	3.99	5.93	4.9	6.79	5.57	5.85	6.86	6.39	2.63	5.95	6.74	7.06	5.76	4.07	6.38	6.26	6.37	5.17	5.5	6.58	7.11
AGBL4-IT1	2.61	0	0	2.6	2.58	0	0	0	1.03	0	1.1	2.36	0.99	0	0.9	1.61	0	2.8	1.45	1.36	2.11	2.12	0.93	0	1.64	1.33	0.87	0	0	0.96	0	2.57	1.6	1.79	0.95	2.29	0	2.24	3.48	1.01	2.05	0.91	3.28	1.75	1.5	0	1.57	2.26	2.82
AGBL5	8.74	9.04	8.94	9.3	8.68	9.23	8.55	9.49	9.16	9.08	8.69	9.06	9.12	9.94	8.54	8.91	9.05	9.09	9.3	9.15	9.4	9.42	9.3	9.23	9.69	9.68	9.55	9.59	9.3	9.1	9.42	9.2	9.03	9.32	9.35	9.1	9.22	9.01	9.08	8.91	9.23	8.97	10.1	9.49	9.57	9.32	9.43	9.74	8.7
AGBL5-AS1	1.18	0.82	0	0	1	1.17	0	1.45	0	0	0	0	0	0	0.9	0	0	1.32	1.45	0.83	1.07	0	0.93	1.44	0	0	0	1.48	0	0.96	0	1.4	1.6	0.69	0	0	1.62	0.96	0.89	1.01	1.03	1.86	1.29	1.12	0	0	0	0	0
AGER	7.12	6.34	7.49	7.07	6.83	6.08	7.07	6.09	4.96	6.16	6.46	6	6.55	8.13	5.69	5.82	5.9	6.35	6.25	5.7	6.14	6.18	6.28	6.38	6.87	7.32	6.16	6.25	7.05	6.72	5.74	6.53	7.35	6.03	6.11	6.79	6.36	6.01	5.99	6.32	6.55	5.62	6.11	6.56	6.2	6.82	5.93	6.46	7.37
AGFG1	11.67	11.88	12.71	11.96	11.75	12.2	11.83	12.1	12.2	11.7	12.75	12.2	12.02	9.9	12.02	12.1	11.9	11.57	11.88	11.76	11.59	11.7	12.02	12.32	11.42	10.94	12.23	12.38	11.89	11.58	12.53	11.85	11.72	11.96	12	11.6	12.39	11.83	11.82	11.92	11.91	12.15	11.58	11.56	11.76	11.91	12.14	11.67	12.21
AGFG2	10.35	10.62	8.28	11.2	10.53	9.85	9.35	9.31	8.13	7.75	7.93	10.29	9.75	11.77	9.46	9.91	9.88	9.97	9.47	9.76	10.09	10.02	8.9	8.3	9.91	10.11	8.97	8.9	8.88	9.32	9.25	9.26	9.14	9.69	9.92	9.75	8.96	9.54	9.78	9.86	9.93	9.55	10.28	10.48	10.24	9.14	9.23	10.79	9.59
AGGF1	10.3	10.6	9.81	10.21	10.3	10.83	10.74	10.92	10.73	10.33	10.72	10.75	10.55	9.84	10.73	10.78	10.59	10.39	10.78	10.38	10.62	10.48	10.71	10.85	10.25	10.05	10.35	10.34	10.21	10.5	10.79	10.68	10.6	11.02	10.81	10.47	10.56	10.88	10.81	10.76	10.54	10.8	10.2	10.38	10.2	10.51	10.64	10.36	10.77
AGK	10.89	10.4	10.33	11	10.83	10.6	10.8	10.82	10.75	10.79	10.64	10.7	10.5	10.45	10.56	10.57	10.6	10.87	11.09	10.76	10.97	11.09	10.7	11.07	11	10.99	10.42	10.87	10.46	10.59	10.84	10.84	10.87	10.93	11.2	11.15	10.4	10.64	10.68	10.76	10.85	10.61	10.9	10.85	10.77	10.47	10.7	10.86	11.13
AGL	10.25	10.43	9.7	10.41	10.25	10.59	11.05	10.59	10.92	10.91	10.89	11.07	10.96	9.83	10.85	10.93	11.07	10.55	11.07	10.56	10.96	10.64	10.67	10.93	10.89	10.6	10.61	10.57	10.45	10.79	10.8	10.82	10.95	10.87	10.91	10.82	10.71	10.87	10.74	10.79	10.71	11	10.69	10.7	10.82	10.54	10.79	10.84	11.25
AGMAT	6.94	6.73	6.1	6.72	6.91	7.61	7.1	7.02	6.64	6.49	5.6	7.53	7.11	7.05	8.15	7.26	7.29	7.51	6.4	7.72	6.81	6.98	7.01	6.76	5.43	4.36	6.93	7.22	6.53	6.26	7.99	6.3	6.44	7.52	6.38	6.24	6.01	7.11	7.04	6.64	6.32	6.48	7.21	6.86	6.47	6.36	6.6	6.79	6.98
AGMO	7.75	6.85	4.06	5	7.4	7.43	6.14	8.25	3.85	3.97	3.5	7.71	7.68	4.74	6.03	7.54	7.44	4.67	3.98	5.12	4.19	3.77	7.71	6.86	4.47	4.03	6.89	6.7	6.32	5.98	7.45	6.42	6.84	5.42	5.07	4.36	5.95	6.68	7.19	7.31	4.96	8.44	4.08	5.99	6.2	8.12	8.08	4.78	6.14
AGO1	11.03	10.99	11.64	11.4	11	11.28	11.49	11.09	11.15	11.48	11.7	11.57	11.56	11.33	11.34	11.01	11.21	11.49	11.7	11.27	11.56	11.68	11.49	11.63	11.7	11.74	11.67	11.7	11.72	11.66	11.55	11.46	11.64	11.64	11.62	11.96	11.52	11.45	11.4	11.43	11.55	11.15	11.54	11.35	11.4	11.17	11.22	11.56	11.34
AGO2	12.35	12.13	13.96	12.19	12.28	12.27	12.13	12.33	11.6	11.79	12.91	11.94	12.04	12.09	11.99	11.78	12.23	11.73	12.02	11.23	11.7	12.05	11.85	12.18	11.73	11.92	12.38	12.31	12.09	12	11.87	11.58	12.27	12	11.69	12.15	12.37	11.86	11.53	11.82	11.98	11.72	12.09	11.78	11.78	12.01	11.83	11.98	12.1
AGO3	10.37	10.28	10.69	10.37	10.38	9.91	10.48	9.82	10.27	10.52	10.91	10.54	10.45	9.47	10.29	10.1	10.26	10.23	10.53	10.05	10.42	10.28	10.13	10.58	10.31	10.24	10.21	10.45	10.45	10.54	10.3	10.46	10.69	10.32	10.44	10.51	10.62	10.3	10.25	10.47	10.37	10.14	10.41	10.34	10.18	10.08	10.22	10.11	10.66
AGO4	10.77	10.86	10.21	10.79	10.69	10.89	11.13	10.92	10.71	11.21	11.31	10.79	11.01	10.42	10.91	10.75	10.9	10.98	11.38	11.04	11.08	11.25	10.79	11.22	10.92	10.88	11.2	11.35	11.08	10.99	11.23	11.09	11.18	11.11	11.12	11.26	10.99	10.61	10.62	10.55	11.07	11.01	10.95	11.14	10.88	10.68	10.94	10.92	11.04
AGPAT1	10.23	10.5	10.4	9.83	10.31	9.95	9.48	9.6	10.34	10.04	10.22	10.05	9.81	10.75	9.88	9.45	9.48	9.91	9.55	9.7	9.63	9.86	10.23	9.88	10.02	10.31	10.65	10.62	10.57	9.91	10.18	9.74	9.94	9.93	9.65	9.96	10.24	9.86	9.75	9.72	9.62	9.79	9.81	9.8	9.76	10.62	10.05	9.76	9.26
AGPAT2	10.58	10.39	8.75	9.45	10.28	10.12	9.38	9.61	9.78	9.7	9.06	9.77	9.54	11.71	10.06	10.95	10.85	10.55	10.28	10.32	10.29	10.37	10.13	9.46	10.21	10.26	10.29	9.77	9.56	9.25	10.39	9.14	9.11	10.38	9.71	9.85	10.79	10.68	9.94	10.15	10.43	10.81	10.48	10.44	10.45	9.53	9.19	10.55	8.92
AGPAT3	10.73	10.37	11.2	11.08	10.7	11.3	10.94	11.44	10.08	10.53	11.08	11.01	11.02	12.24	11.15	10.86	11.04	11.2	11.09	10.98	11.08	11.24	11.31	10.92	11.03	11.09	11.01	10.95	11.19	10.8	10.71	10.54	10.87	10.93	10.71	10.98	11.14	10.91	10.62	10.66	11.08	10.96	11.09	11.05	10.71	11.26	10.75	10.98	10.46
AGPAT4	9.72	9.59	11.73	10.04	9.67	9.18	9.82	9.18	9.96	10.13	10.83	9.26	9.35	8.73	9.89	8.97	9.17	9.57	9.69	9.87	9	9.93	9.48	9.89	9.32	9.45	9.57	9.74	9.91	9.42	9.2	9.67	9.55	9.34	10	9.78	9.87	8.88	9.29	9.3	9.74	9.65	9.46	9.79	9.3	9.57	9.69	9.73	9.7
AGPAT4-IT1	6.61	6.51	8.54	7.4	6.64	5.57	7.06	6.65	6.49	7.07	8.16	5.52	6.43	6.56	7.11	5.69	5.97	6.29	6.49	6.76	5.84	7.14	6.37	6.52	6.65	6.39	6.2	6.76	6.34	5.69	5.67	6.45	6.43	5.95	6.51	6.68	6.86	5.61	6.05	6.3	6.76	5.9	7.04	6.94	6.92	6.53	6.66	6.94	6.85
AGPAT5	9.34	9.68	9.95	9.48	9.42	10.65	10.16	10.96	10.02	9.42	9.79	10.4	10.27	8.2	10.26	10.25	10.02	9.71	9.79	9.78	9.67	9.45	9.73	9.86	9.16	8.7	10.18	10.22	9.78	9.82	10.45	9.88	9.75	9.87	9.83	9.78	9.66	9.61	9.71	9.73	9.53	9.69	9.37	9.28	9.53	10.07	10.27	9.23	10.28
AGPS	10.82	11.08	11.19	10.76	10.89	11.85	11.4	11.86	12.39	11.86	11.79	12.06	11.98	9.91	11.73	12.14	11.91	11.53	11.69	11.7	11.61	11.38	11.73	11.85	11.55	11.18	11.99	11.91	11.67	11.32	12.54	11.49	11.52	11.76	11.6	11.43	11.71	11.67	11.52	11.4	11.33	11.91	11.31	11.2	11.42	11.35	11.39	11.27	11.35
AGR2	12.04	12.84	2.05	11.39	12.64	14.23	11.24	13.9	11.06	10.18	8.2	14.36	13.83	7.25	14.51	14.54	14.05	12.39	9.68	12.89	10.01	9.09	11.03	10.19	8.6	7.02	13.5	13.02	11.39	10.76	13.7	10.55	8.74	11.95	8.27	9.91	4.57	14.57	14.25	13.79	8.32	12.26	11.41	9.57	12.36	10.61	10.7	9.42	5
AGR3	8.7	9.39	0	8.15	9.02	10.02	8.2	9.03	3.51	2.22	2.48	9.68	9.09	5.96	10.12	10.05	9.4	7.48	6.65	7.83	5.87	6.11	7.68	6.32	6.79	4.96	8.47	8.44	4.68	7.34	10.31	7.45	5.44	8.26	7.59	7.37	2.04	10.6	9.99	9.64	6.86	9.07	7.2	6.36	8.36	6.2	5.78	7.83	1.44
AGRN	12.89	13.51	11.73	12.69	12.93	12.46	10.83	11.86	11.38	12.07	11.39	12.37	12.7	14.31	11.38	11.89	12.5	12.47	11.82	11.64	12.02	12.28	14.09	12.99	11.43	12.17	12.98	12.43	13.16	11.88	12.18	10.42	11.5	12.2	10.86	11.61	11.53	12.52	10.95	11.95	12.69	12.84	11.81	12.27	11.37	13.81	12.15	11.81	9.75
AGRP	4.03	2.48	0	3.1	2.99	2.43	3.29	4.72	4.05	2.89	4.89	3.59	1.58	3.79	3.62	3.5	3.45	3.69	2.42	4.87	3.59	3.47	3.96	4.37	3.24	3.1	3.22	3.94	3.01	3.09	3.48	2.92	3.48	3.73	2.5	3.01	1.03	2.24	2.96	1.59	1.03	3.91	3.48	2.78	3.57	3.86	2.78	3.3	2.63
AGT	7.99	7.55	6.91	8.62	9.38	9.92	10.19	7.69	9.54	7.1	8.4	11.82	11.25	8.65	10.25	9.75	9.36	9.75	10.02	9.8	8.42	10.36	8.7	9.33	7.62	6.7	7.68	8.15	7.87	10.86	10.05	10.59	9.86	9.43	9.66	9.43	8.27	9.24	9.49	9.09	8.79	7.53	6.87	7.78	7.86	7.96	7.96	8.15	8.21
AGTPBP1	10.6	10.31	10.71	10.94	10.45	10.63	11.24	11.02	10.92	11.19	11.29	10.6	10.61	9.64	10.74	10.69	10.71	10.75	11.19	10.7	11.07	10.9	10.27	10.71	10.81	10.56	9.91	10.24	10.14	10.78	10.63	11.19	11.22	10.89	11.03	10.94	10.81	10.34	10.52	10.71	11.02	10.4	10.69	10.6	10.63	10.18	10.49	10.63	11.24
AGTR1	8.27	6.26	8.56	6.72	7.85	5.62	6.78	4.76	6.95	6.53	6.56	7.92	7.33	6.65	5.39	6.31	6.61	5.79	5.99	5.54	6	5.56	6.33	6.8	6.97	6.78	8.57	8.85	6.93	8.07	5.74	7.25	7.39	5.96	6.11	5.78	8.26	8.88	8.35	7.95	6.08	5.46	7.84	7.39	7.31	6.34	6.92	7.31	8.94
AGTR2	1.83	1.33	0	0	1	0	4.04	0	2.63	0.93	6.12	2.16	2.31	0	4.2	2.36	2.58	0.8	0.9	2.05	3.45	0.88	3.2	2.4	6.84	6.54	1.41	1.48	0.91	4.44	1.43	5.81	6.34	0.69	0.95	2.04	1.03	2.24	2.6	2.6	3.22	0	4.08	5.48	5.15	2.07	2.3	3.9	6.13
AGTRAP	9.58	10.53	8.81	8.92	9.93	9.84	8.85	9.16	9.82	9.74	9.54	9.13	9.23	9.86	9.3	8.79	8.95	9.36	9.2	9.68	9.37	9.44	9.84	9.65	9.18	8.94	9.81	9.83	9.85	9.22	9.48	9.44	9.21	9.1	9.1	9	9.51	9.15	9.57	9.03	9.06	9.45	9.22	9.02	9.33	10.73	10.71	9.39	8.79
AGXT	2.27	1.33	0	0	2.32	1.81	0	1.86	1.03	0	0	0.76	0	2.89	0	2.03	0	0.8	0.9	0	0	0.88	2.69	1.44	0	0	0	0.93	0	0	0	0	0	1.51	0	1.36	3.05	0.96	0.89	0	1.63	0	0	0	1.5	0	0.99	1.18	0
AGXT2	0	0	0	0	0	0	0	0	1.62	0	0	0.76	0	0	0	0	0	0	0	0	0	0	0	0	0	0	0	0	0	0	0	0	0	0	0	0	0	0	0	1.01	1.03	0	0	0	2.21	0.85	0.99	1.82	0.9
AHCTF1	12.03	12.21	12.57	11.89	12.13	11.81	12.33	12.13	12.12	12	12.38	12.33	12.23	11.9	12.6	12.11	12.04	11.81	12.04	11.75	12.06	11.71	11.87	12.21	11.78	11.57	11.93	12.09	11.76	12.01	12.08	11.89	12.05	11.92	12.07	11.9	12.21	12.2	12.13	12.32	12	12.14	12.36	12.01	11.97	12.17	12.36	11.99	12.55
AHCTF1P1	4.85	4.33	5.44	4.23	4.79	3.21	5	3.67	0	4.26	3.15	3.57	2.81	3.37	4.71	0.68	2.79	4.33	3.55	3.53	4.53	4.21	3.12	3.55	2.84	0	3.61	2.34	3.1	2.39	3.67	3.8	3.98	0	2.84	1.64	1.96	1.2	0	0	0	1.28	3.24	2.27	2.28	1.69	1.53	0	0
AHCY	10.39	11.22	10.88	10.35	10.64	11.15	10.7	10.94	11.21	10.84	10.92	10.76	10.75	11.88	11.34	11.07	11.08	11.14	11.64	11.44	11.54	11.49	11.04	10.84	11.61	11.47	10.92	10.88	11	10.57	10.43	10.77	10.43	11.35	10.9	10.92	10.85	11	11.15	10.9	11.33	10.76	12.47	11.59	12.02	11.55	11.57	11.71	10.4
AHCYL1	11.6	11.93	12.22	12.6	11.89	11.54	11.93	11.28	11.52	11.51	12.22	12.07	11.94	12.53	11.91	11.75	11.8	12.25	12.5	12.08	12.42	12.45	11.81	11.8	12.5	12.35	11.78	11.8	11.65	11.95	11.89	11.85	11.58	12.02	12.4	12.44	12	11.86	11.95	12.05	12.2	11.9	12.05	11.92	12.11	11.49	11.58	12.6	11.74
AHCYL2	10.7	10.35	9.36	11.78	10.94	11.69	10.35	11.52	10.34	9.98	9.86	10.86	10.15	10.6	12.34	11.94	11.69	10.83	10.63	10.35	10.89	10.49	10.86	10.43	10.92	10.43	9.45	9.34	9.48	10.56	11.78	10.4	10.03	10.12	10.26	10.58	9.42	11.68	11.2	11.26	10.65	11.43	11.2	10.76	11.23	9.4	9.35	10.91	9.68
AHDC1	10.44	10.51	9.57	10.05	10.36	8.52	9.02	8.36	8.94	9.51	9.08	9.33	9.66	11.71	8.67	9.74	10.09	9.43	9.15	8.6	9.2	9.31	10.21	9.55	9.31	10.04	9.38	8.81	10.09	10.2	9.53	8.9	10.27	9.45	8.86	9.79	9.96	9.42	8.87	9.56	9.85	9.01	9.28	9.75	9.33	9.83	8.58	9.38	9.31
AHI1	11.26	10.51	11.2	11.59	11.2	10.57	11.04	10.39	10.95	10.64	11.7	11.25	10.91	10.73	10.91	10.94	10.86	11.01	11.44	10.85	11.44	11.14	10.21	10.53	11.25	11.07	10.37	10.61	10.18	11.14	10.51	11.1	10.95	11.19	11.66	11.47	11.09	10.68	10.98	11.04	11.03	10.55	11.63	11.33	11.13	9.84	10.21	11.36	11.07
AHNAK	16.71	17.29	17.78	16.45	16.95	17.14	17.1	17.39	17.26	17.37	17.74	17.38	17.04	16.13	17.03	17.34	17.4	16.59	16.4	16.19	16.31	16.04	16.84	17.07	15.94	16.77	17.41	17.08	16.89	17.61	17.54	16.96	17.62	16.97	16.65	16.91	17.76	17.54	16.93	17.24	16.71	17.27	16.6	16.77	16.17	16.87	16.67	16.72	17.1
AHNAK2	14.37	15.07	12.38	10.7	14.72	13.53	11.53	13.96	14.19	14.13	12.49	13.03	12.89	10.68	13.48	12.58	13.31	11.67	10.21	11.98	10.35	10.11	14.1	14.22	9.8	10.96	15.26	14.98	14.39	12.81	14.19	11.67	12.6	11.76	11.22	11.32	12.74	14.1	13.58	13.36	10.72	13.93	10.26	11.87	11.83	14.77	14.24	10.88	10.79
AHR	13.08	13.54	12.51	12.7	13.1	13.51	13.46	13.38	13.82	13.76	13.19	13.73	13.73	9.85	14.21	13.81	13.61	12.76	12.45	12.94	12.31	12.17	13.65	13.74	11.45	11.33	14.16	13.97	13.89	13.72	14.27	13.59	13.78	13.04	12.83	12.43	13.7	14.05	13.63	13.6	12.65	13.76	11.9	12.77	12.46	13.04	13.06	12.06	13.35
AHRR	6.14	6.28	5.27	5.02	5.99	6.08	7.21	5.76	4.51	4.52	5.14	3.1	4.98	6.65	5.6	5.4	5.9	5.04	3.81	4.47	4.94	3.93	5.65	5.76	5.96	6.84	3.84	4.17	3.99	5.16	6.39	6.88	7.9	4.87	4.49	5.08	5.75	6.3	5.89	6.7	6.52	5.65	6.11	6.34	5.79	6.55	5.67	5.18	5.57
AHSA1	10.15	10.78	11.14	9.67	10.42	10.76	10.28	10.84	11.15	10.66	10.8	10.71	10.8	10.5	10.84	10.75	10.47	10.54	10.19	10.79	10.27	10.25	10.88	10.87	10.38	10.2	11.05	10.99	10.72	10.13	10.84	10.55	10.09	10.42	10.46	10.27	10.54	10.71	10.85	10.54	10.3	10.7	10.4	10.24	10.46	10.86	10.99	10.2	10.23
AHSA2P	11.58	10.71	11.3	11.73	11.35	10.77	11.63	11.23	10.94	11.33	10.8	11.12	11.5	12.57	10.99	11.06	11.24	11.03	11.2	11.17	11.32	11.35	10.9	11.22	11.7	12	11.15	11.61	11.26	11.16	10.99	11.47	11.46	11.21	11.64	11.62	10.99	11.02	11.46	11.27	11.61	10.88	11.81	11.75	11.39	11.03	11.42	11.83	11.56
AHSG	2.27	0.82	0	0	1.58	1.81	0	3.15	0	0	0	0.76	0	4.55	2.42	1.61	0	2.45	2.16	1.36	0	0	1.5	0	3.77	3.53	2.11	0.93	0	0	3.58	0.86	0	2.23	1.93	1.36	0	1.93	1.82	2.33	0	2.17	3.65	3.38	3.05	2.32	2.56	3.9	0
AHSP	1.18	0.82	3.76	0	0	0.7	0	0.9	0	0.93	2.15	1.91	0	0	1.85	0	0	0	0	0	0	0	1.5	0	0	0	0	0	0	0.96	0	0.86	0	0	0	0.83	2.36	0.96	0.89	0	0	0	1.29	0	1.5	0	1.98	1.18	1.44
AICDA	6.34	5.22	5.45	5.75	5.23	4.76	5	5.17	4.77	4.6	4.78	4.81	5.11	6.93	4.98	4.79	4.83	5.3	5.28	5.23	4.81	6.01	5.08	4.74	4.86	4.37	5.12	4.57	5.3	5	4.94	5.05	4.86	4.64	4.97	4.58	5.3	4.28	4.64	4.64	5.19	5.18	5.09	4.92	3.11	6.11	6.3	5.01	5.75
AIDA	11.43	11.94	12.16	11.16	11.48	11.53	11.47	11.61	11.83	11.46	11.88	11.97	11.79	10.06	12.14	11.55	11.45	11.43	11.87	11.17	11.55	11.43	11.94	12.05	11.91	11.46	11.87	11.78	11.76	11.6	11.58	11.37	11.65	11.71	11.44	11.72	11.67	11.63	11.35	11.47	11.52	11.82	11.43	11.45	11.59	11.69	11.54	11.49	11.84
AIF1	8.6	8.56	11.15	9.58	8.57	10.36	9.42	9.9	10.34	10.39	10.99	9.54	9.72	6.65	9.43	9.65	8.94	10.01	9.86	10.45	9.64	9.83	10.29	9.87	8.26	8.58	9.78	9.84	9.89	9.86	10.03	10.57	10	9.96	10.16	10.07	10.25	9.3	9.29	9.09	9.57	10.33	7.01	9.21	9.13	9.92	9.96	8.11	9.87
AIF1L	7.65	7.03	10.02	8.26	7.5	7.83	9.1	7.98	7.79	6.72	8.21	7.78	7.11	8.55	7.76	7.72	7.23	7.51	7.7	7.31	8.05	7.53	8.58	8.88	8.51	8.96	7.58	7.97	7.76	8.85	8.8	9.78	10.37	7.15	7.66	7.52	9.96	7.88	8.01	7.99	8.37	7.21	9.68	8.82	8.88	8.53	8.64	9.12	9.36
AIFM1	9.66	10.12	8.71	9.21	9.77	9.4	9.74	9.26	9.33	9.32	9.5	9.13	9	10.21	9.58	9.24	9.26	9.48	9.68	9.59	9.7	9.54	9.44	9.29	9.88	9.96	8.72	8.85	8.94	9.07	9.18	9.15	8.94	9.21	9.38	9.56	9.31	9.27	9.26	9.3	9.53	8.96	9.88	9.27	9.67	9.37	9.37	9.73	9.08
AIFM2	8.31	8.61	7.85	8.41	8.22	8.51	8.48	8.96	8.39	8.42	8.34	8.23	8.45	8.58	8.71	8.58	8.74	8.35	8.17	8.69	7.84	8.39	8.46	8.53	8.05	8.16	8.87	8.83	8.94	8.27	8.68	8.14	8.36	8.21	8.33	8.42	9.43	8.29	8.29	8.12	8.24	8.66	8.22	8.03	7.95	8.41	8.34	8.29	8.24
AIFM3	6.3	5.57	5.49	6.11	6.02	5.73	4.66	5.78	5.48	6	6.02	5.54	5.82	7.05	5.93	4.43	4.99	5.69	5.02	5.52	5.04	5.37	5.87	5.64	4.16	5.28	5.52	5.65	5.86	5.77	5.49	5.25	6.17	4.87	5.07	5.11	5.75	4.99	4.68	5.71	4.7	5.75	4.6	5.88	4.39	4.77	4.97	4.85	6.16
AIG1	9.75	9.79	8.98	10.03	10.03	10.51	9.3	10.93	9.89	9.61	10.17	10.05	10.1	9.47	9.23	9.47	9.39	9.75	9.84	9.75	9.89	9.78	9.7	9.76	10.38	9.93	11.47	11.43	11.18	9.92	9.79	9.9	9.5	9.68	10.07	9.91	9.55	9.6	9.97	9.88	9.67	9.43	9.94	9.67	10.05	9.66	9.88	10.18	10.02
AIM2	7.12	5.26	8.41	6.79	6.64	9.32	8.71	10.72	6.43	6.74	7.25	6.12	6.34	0	8.05	5.69	5.64	6.33	4.85	6.86	5.6	4.93	5.72	6.73	4.83	4.65	5.44	5.99	6.17	6.14	4.9	7.42	7.77	5.72	6.01	5.35	6.43	4.66	5.62	5.57	5.35	7.35	4.2	6.04	5.75	7.35	7.9	4.41	9.09
AIMP1	10.71	10.77	10.76	10.76	10.85	10.86	10.7	11.16	10.65	10.59	10.69	10.64	10.51	11.59	10.81	11.03	10.85	10.56	10.78	10.66	10.76	10.63	10.66	10.74	10.74	10.96	10.76	10.7	10.57	10.65	10.78	10.86	10.6	10.73	10.89	10.63	10.45	10.91	11.12	10.81	10.86	10.71	10.94	10.85	10.76	10.75	10.97	10.93	10.99
AIMP2	8.48	9.24	8.7	8.24	8.77	9.03	8.63	9.14	9.14	8.56	8.46	8.86	8.96	8.72	9.01	8.59	8.59	8.3	7.82	8.95	7.59	8.2	8.55	8.62	7.77	7.74	8.74	8.94	8.92	8.35	8.68	8.62	8.02	8.4	8.7	8.03	8.68	8.88	9.21	8.77	8.2	8.73	8.25	8.15	8.24	9.07	9.37	8.34	8.04
AIP	9.46	9.76	10.18	9.41	9.55	9.84	10.14	9.61	10.03	10.21	9.91	9.47	9.85	10.11	9.66	9.72	9.91	9.51	9.31	9.97	9.57	9.47	9.77	9.42	9.3	9.44	10.2	10.02	10.06	10.05	9.79	10.22	10.16	9.51	9.72	9.27	10.16	9.82	10.08	9.88	9.6	9.87	9.74	9.65	9.69	10.19	10.29	9.57	10.25
AIPL1	7.09	6.14	6.58	6.9	6.66	6.2	6.07	6.08	6.02	6.54	6.11	5.82	5.27	6.88	5.99	5.95	5.57	6.35	6.29	6.12	5.66	6.54	5.82	6.01	5.48	5.49	6.09	5.76	6.14	5.8	5.48	5.93	6.09	6.38	6.17	5.79	5.96	6.16	5.68	5.33	5.85	6.14	6.51	5.98	4.69	6.15	5.85	6.1	6.08
AIRE	3.3	1.72	0	2.83	3.44	1.55	3.29	0	1.03	1.5	0	3.42	4.38	0	3.14	3.5	3.99	2.8	1.45	0.83	1.07	0.88	3.05	2.4	2.38	2.01	1.41	2.2	2.18	3.72	3.37	2.1	2.34	2.03	0.95	1.36	3.51	3.62	3.83	4.18	2.64	2.17	0	2.78	3.05	1.77	1.57	0	2.15
AIRN	5.99	5.23	6.13	5.79	5.85	4.52	4.3	4.45	4.37	5.49	5.54	5.18	4.51	7.02	5.02	4.9	4.24	5.28	5.53	4.87	4.89	5.92	5.87	5.21	5.69	5.98	5.6	5.13	5.65	5.27	3.94	5.34	5.15	5.44	5.6	5.78	4.57	4.3	4.58	4.18	5.49	4.82	5.57	5.48	5.29	5.41	4.83	4.91	5.31
AJAP1	6.61	5.82	9.19	9.9	6.5	6.73	7.2	5.48	2.85	5.49	5.97	7.31	7.02	8.81	4.13	8.04	7.76	8.25	8.9	7.58	8.97	8.89	5.08	4.99	8.09	8.19	4.87	4.93	3.91	7.1	5.22	6.64	6.38	8.72	9.52	9.48	7.8	6.55	6.75	7.31	8.44	6.43	7.67	7.63	7.54	5	4.83	7.23	5.74
AJM1	7.51	6.09	5.49	6.16	6.04	4.4	4.13	4.2	4.14	5.12	4.35	5.12	5.87	8.27	4.67	6.53	6.16	5.67	4.06	4.66	4.13	5.22	5.67	4.74	4.6	5.79	4.7	3.66	4.82	5.12	6.14	4.93	6.13	6.06	3.99	4.18	4.64	6.67	4.72	5.74	5.84	5.03	5.43	5.28	4.12	6.31	4.5	5.13	5.83
AJUBA	8.62	9.84	7.49	8.32	8.85	9.46	8.35	10.23	9.09	9.28	8.17	9.07	9.44	9.53	8.82	8.49	8.59	9.32	9.12	9.82	8.7	9.24	10.16	9.97	9.21	9	10.33	10.24	9.67	9.75	9.36	8.99	8.91	10.02	8.8	8.44	8.81	8.87	8.78	8.86	9.4	10.13	9.49	9.17	9.14	9.46	8.92	8.55	7
AK1	8.81	9.23	9.93	8.89	8.96	8.59	9.24	8.28	9.81	9.46	9.14	8.83	8.76	10.02	10.04	10.02	10.14	8.89	8.49	9.24	8.91	8.84	9.58	9.45	9.23	9.18	8.3	8.35	9.11	9.32	8.99	9.54	9.42	8.63	9.02	8.69	10.27	9.91	10.13	9.82	8.43	9.33	8.7	8.83	8.69	8.82	8.84	9.13	9.03
AK2	11.72	11.74	12.17	11.75	11.75	11.92	11.72	11.68	11.65	11.49	11.47	11.73	11.64	11.55	11.65	11.96	11.74	11.77	11.86	11.88	11.82	11.8	11.77	11.73	11.7	11.57	11.77	11.89	11.62	11.39	12.02	11.75	11.44	11.68	11.85	11.69	11.42	11.79	11.92	11.7	11.67	11.8	11.86	11.73	11.77	11.71	11.95	11.68	11.54
AK3	10.58	10.58	10.86	10.98	10.54	11.24	10.84	11.29	11.06	10.84	11.01	11.18	11.07	10.86	11.15	10.97	10.84	11.03	11.29	11.09	11.23	11.1	10.82	11.01	11.28	11.03	11.08	11.14	10.94	11.06	11.07	11.31	11.12	10.94	11.26	11.04	11.17	11.08	11.09	10.94	11.07	11.28	11.6	11.13	11.33	10.49	10.69	11.38	11.33
AK4	11.18	11.77	10.63	9.53	11.2	9.98	9.12	10.01	10.05	9.66	9.97	11.44	11.31	7.34	10.61	11.3	11.42	10.47	8.64	10.91	8.75	8.67	9.96	10.19	8.01	7.8	11.65	11.76	10.55	9.05	11.62	9.35	9.57	9.78	9.2	8.86	10.83	10.05	9.87	9.72	8.29	10.87	9.33	8.89	9.55	10.68	10.54	9	9.86
AK5	7.04	8.29	6.53	6.39	6.86	5.79	7.04	6	6.04	7.17	6.82	6.35	6.55	6.42	7.26	6.58	6.55	6.78	6.28	6.17	6.4	6.25	6.83	7.04	6.17	5.88	7.04	6.57	6.42	6.59	7.94	7.36	7.93	6.21	6.47	6.43	5.83	6.62	6.64	6.62	6.56	6.41	6.8	5.68	5.59	7.45	7.01	6.31	7.28
AK6	7.8	8.28	9.43	7.82	8.03	8.59	8.26	8.9	8.95	8.01	8.68	8.6	8.51	6.78	8.56	8.61	8.24	8.35	8.31	8.4	8.47	8.27	8.32	8.36	8.42	8.08	8.33	8.23	7.89	8.04	8.89	8.56	8.21	8.32	8.65	8.44	8.63	8.69	8.77	8.47	8.09	8.5	8.13	7.86	8.79	8.29	8.47	8.15	8.39
AK7	7.56	7.48	5.07	7.76	7.54	8.06	7.14	8.56	5.62	5.21	4.83	8.37	8.11	7.57	7.19	7.52	7.59	7.57	7.63	7.41	7.43	7.4	6.56	6.31	7.26	6.7	6.16	6.22	5.73	7.08	8.46	7.27	6.3	7.29	7.53	6.82	6.12	7.48	7.67	7.71	7.4	7.27	7.39	7.34	7.04	7.34	6.67	7.25	7.1
AK8	6.37	6.73	4.52	6.42	6.56	6.19	4.45	6.84	5.26	5.52	4.89	5.83	5.54	5.52	4.67	5.87	6.02	5.44	5.73	4.95	5.42	5.43	6.19	6.19	5.75	5.58	4.33	4.55	3.83	5.69	6.43	5.45	5.02	5.09	5.6	5.76	5.48	4.99	5.29	5.41	5.65	5.46	5.27	5.91	5.15	4.93	4.83	5.69	5.28
AK9	8.65	7.64	7.7	9.41	8.49	8.11	9.03	7.86	8.03	8.17	8.29	9	8.64	8.55	7.67	8.59	8.24	8.86	9.25	8.4	9.3	8.92	7.94	7.83	9.31	9.2	8.84	9.12	8.31	8.63	8.55	8.89	8.82	8.54	9.11	8.97	7.89	8.51	8.47	8.7	9.05	8.24	9.25	8.89	9.23	7.52	7.89	9.03	9.29
AKAIN1	4.03	2.02	0	3.63	3.99	1.81	2.43	1.86	3.51	0.93	1.1	4.61	4.31	3.41	3.62	3.36	2.32	4.68	4.13	4.52	4.3	4.08	2.69	0	5.57	4.47	0	0.93	0.91	3.92	3.78	5.15	4.41	4.19	4.95	3.84	2.04	4.91	5.62	5.57	3.76	3.53	3.48	2.78	3.96	3.4	2.98	4.12	6.25
AKAP1	10.75	11.22	10.09	10.48	11.11	10.49	10.46	10.41	10.2	9.99	9.68	10.69	10.74	11.8	10.82	11.38	11.67	10.58	10.16	10.75	10.43	10.4	10.08	10.05	11.04	11.11	11.37	11.41	10.77	10.32	10.31	10.19	10.25	10.35	10.24	10.34	10.41	11.13	10.99	10.75	10.4	10.3	11.11	10.55	10.7	10.88	10.7	10.92	9.56
AKAP10	10.09	10.05	10	10.42	10.15	11.01	11.02	11.53	10.57	10.76	10.77	10.63	10.72	9.78	10.57	10.18	10.16	10.43	10.64	10.54	10.63	10.5	10.18	10.57	10.05	10.27	10.33	10.49	10.43	10.79	10.24	10.65	10.74	10.52	10.73	10.58	10.51	10.54	10.62	10.65	10.64	10.36	10.26	10.42	10.2	10.1	10.57	10.37	10.96
AKAP11	12.4	12.12	11.84	12.28	12.39	12.43	12.53	12.31	12.7	12.72	12.97	12.78	12.6	11.24	12.67	12.67	12.65	12.25	12.53	12	12.44	12.11	12.29	12.74	12.07	11.94	12.65	12.56	12.53	12.66	12.62	12.47	12.73	12.36	12.51	12.57	12.38	12.7	12.42	12.79	12.38	12.91	12.04	12.32	12.3	11.76	11.92	12.13	12.96
AKAP12	12.77	12.83	15.72	12.03	12.41	12.29	13.08	12.74	13.6	13.99	14.29	12.42	13.18	11.25	13.12	12.25	12.47	12.6	11.56	12.86	12.08	11.8	12.8	13.16	11.19	12	12.39	12.46	12.96	13.47	12.54	12.71	13.82	12.25	12.77	12.62	13.19	12.56	13.06	13.09	12.14	12.75	12.3	12.31	11.39	12.6	12.74	12.33	13.19
AKAP13	14.4	14.51	15.3	14.33	14.45	14.12	14.8	14.76	14.23	14.52	15.12	14.3	14.39	14.68	14.65	14.29	14.35	13.99	14.19	13.93	14.1	14.15	14.09	14.32	13.63	13.83	13.79	13.83	14.01	14.38	14.29	14.05	14.09	14.11	14.24	14.34	14.63	14.58	14.53	14.41	14.33	14.54	14.25	14.35	13.98	14.58	14.69	14.32	14.49
AKAP14	1.83	1.72	0	0	1.58	2.43	0	2.17	1.03	0	1.1	0.76	0.99	0	0	0	2.32	0.8	0.9	0	0	0	0	0	0	0	0	0	0	0	1.43	1.79	0	0	0	0.83	0	0	2.39	1.01	0	0.91	0	0	0	1.76	0.99	1.18	0
AKAP17A	10.44	10.28	11.64	10.61	10.22	9.52	10.11	9.91	9.9	10.55	10.13	9.31	9.95	12.2	9.71	9.94	10.05	9.96	9.95	10.11	10.14	10.17	9.78	9.84	10.32	10.78	9.31	9.5	10.05	10.1	9.61	9.85	10.25	9.76	9.9	9.75	10.36	9.79	9.78	9.69	10.45	9.51	10.74	10.51	9.82	10.31	10.05	10.55	9.99
AKAP2	11.08	11.25	14.81	11.81	11.12	11.41	12.22	11.15	12.05	11.95	13.39	11.35	11.27	10.06	11.63	11.14	11.34	11.17	10.84	11.27	10.98	10.13	11.35	11.67	10.51	10.61	10.94	11.31	11.51	12.09	10.93	12.23	12.21	11.01	11.43	11.26	12.81	11.32	11.61	11.51	11.2	10.66	11.28	11.24	10.61	11.92	12.13	11.33	12.44
AKAP3	4.42	5.26	3.76	5.75	5.49	4.84	5.49	4.33	4.14	4.46	4.18	6.55	6.21	7.96	5.59	5.33	4.99	6.1	6.43	6.35	5.97	6.13	4.73	4.18	6.95	6.86	3.46	3.66	3.73	3.62	5.01	5.18	5.72	5.75	5.88	6.42	5.57	3.82	4.63	5.18	5.84	4.63	6.66	5.96	6.24	5.11	5.33	6.69	5.9
AKAP4	0	0	0	0	0	0	0	0	0	0	0	0	0	0	0	1.02	0	0	0	0	0	0	0	0	0	0	0.87	0	0	0	0	1.79	2.34	0	0	1.36	2.36	0	0	0	0	0	1.96	0	0	0	0	0	0
AKAP5	8.87	8.49	8.45	8.65	8.6	8.77	9.01	9.1	9.51	9.52	8.75	8.58	8.46	8.42	9.01	8.35	8.43	8.59	8.73	8.54	8.23	8.63	8.8	8.93	8.26	8.15	8.81	8.55	8.54	8.79	9.63	8.81	9.11	8.76	8.8	8.67	8.43	8.87	8.48	8.52	8.81	9.46	8.38	8.5	8.06	8.85	8.84	8.25	8.97
AKAP6	8.32	7.62	6.91	9.49	8.27	7.82	9.19	7.51	8.53	8.24	8.85	9.01	8.53	8.89	7.47	9.45	10.89	8.29	8.91	7.83	8.55	8.54	8.73	9.12	8.82	9.23	8.08	7.89	8.17	9.62	8.41	10.1	10.64	8.56	8.83	8.88	8.12	8.64	8.61	9.11	8.73	8.32	9.74	9.07	8.82	8.06	8.25	9.83	9.57
AKAP7	8.09	6.95	8.11	10.64	8.01	8.49	9.84	7.91	8.33	8.07	8.11	10.03	9.49	9.93	8.2	9.68	9.21	11.29	11.68	11.03	11.98	11.46	7.85	8.14	10.28	9.94	7.69	7.91	8	9.07	8	9.75	8.69	10.54	11.3	11.09	8.93	9.15	9.43	9.75	10.86	8.86	10.48	10.38	10.32	7.77	8.18	10.98	9.14
AKAP8	10.28	10.36	11.29	10.31	10.29	9.73	10.23	9.58	9.82	9.87	9.99	9.79	9.84	10.99	9.94	9.9	10.02	9.82	9.79	9.86	9.82	9.82	9.78	9.86	9.75	9.97	10.07	10	10.05	9.92	10.11	9.94	9.98	9.72	9.84	9.85	10.23	9.63	9.77	9.72	10.04	10.02	10.19	10.09	9.86	10.21	10.16	10.13	10.16
AKAP8L	11.14	10.81	11.35	11.43	11.05	10.36	10.65	10.24	10.19	10.54	10.01	10.58	10.7	12.67	10.21	10.39	10.38	10.59	10.62	10.62	10.83	10.85	10.25	10.27	10.89	11.39	10.82	10.83	10.88	10.54	10.37	10.47	10.61	10.54	10.63	10.79	10.33	10.17	10.35	10.46	11.04	10.41	11.09	10.92	10.55	10.74	10.55	11.1	10.61
AKAP9	13.41	13.11	12.27	13.56	13.23	13.19	13.65	13.59	13.64	13.46	13.3	13.81	13.52	13.26	13.5	13.67	13.46	13.56	13.86	13.29	13.9	13.44	12.92	13.25	13.55	13.37	13.05	13.02	12.92	13.56	13.44	13.26	13.24	13.47	13.56	13.42	12.91	13.61	13.4	13.58	13.63	13.59	13.79	13.67	13.51	12.9	13.11	13.57	13.68
AKIP1	9.32	9.37	8.95	9.04	9.4	9.27	8.42	9.48	9.75	9.81	9.37	9.03	9.31	9.24	9.04	8.91	9.04	9.04	9.04	9.33	8.86	9.2	9.28	9.32	8.85	8.84	9.16	9.07	9.12	8.89	8.93	8.95	8.91	9.03	9.27	9.21	8.87	9.06	9.21	9.05	8.98	9.17	8.26	8.79	8.45	9.24	9.23	8.96	8.99
AKIRIN1	10.17	10.31	11.54	10.37	10.06	10.66	10.65	10.44	10.24	10.17	11.46	10.31	10.62	9.03	10.84	10.63	10.63	10.36	10.26	10.59	10.2	10.19	10.62	10.81	9.94	9.8	10.77	10.73	10.56	10.44	10.71	10.67	10.6	10.28	10.41	10.08	11.12	10.79	10.69	10.51	10.06	10.67	10.25	10.02	10.16	10.48	10.69	10.19	10.86
AKIRIN2	8.85	8.89	10.56	9.08	8.99	9.01	9.53	9.03	9.18	9.24	9.78	9.19	9.17	8.81	9	8.71	8.98	8.81	8.75	8.53	8.68	8.69	9.15	9.4	8.64	8.51	9.59	9.27	9.59	9.31	8.67	8.74	9.29	8.92	8.43	9.27	9.31	8.49	8.42	8.68	9.04	9.1	8.37	8.91	8.99	9.32	8.85	8.49	9.48
AKNA	11.48	10.77	12.86	11.59	10.89	10.73	12.86	10.34	10.3	11.32	11.93	10.56	10.88	10.97	11.62	10.37	10.86	10.84	10.59	10.54	10.73	10.67	11.18	11.12	9.62	10.57	9.83	10.18	11.56	11.55	10.24	11.18	12.22	10.73	10.44	11.07	12.09	10.52	10.46	10.83	11.19	10.37	9.59	10.68	10.16	11.76	11.4	10.08	12.49
AKNAD1	3.64	2.83	2.86	1.82	3.16	1.81	0	1.45	2.04	2.48	2.15	2.85	0	0	0.9	1.61	2.58	1.69	1.45	0.83	1.68	1.42	1.5	0.9	1.64	0	2.11	2.67	2.84	2.51	1.43	2.75	2.82	1.16	1.93	1.74	1.62	2.24	2.13	2.82	0	1.86	2.76	2.51	0	0.85	3.3	2.87	3.61
AKR1A1	10.32	11.06	11.26	10.9	10.55	11.48	10.9	10.86	11.06	11.09	11.53	11.09	11.08	11.59	11.38	11.28	10.97	11.11	11.29	11.66	11.25	11.18	10.99	10.82	11.19	10.99	10.96	10.89	10.96	10.79	11.06	11.29	10.75	10.92	11.08	10.95	10.89	11.03	11.19	10.89	11.09	11.24	11.23	11.06	11.31	10.92	11.28	11.33	10.6
AKR1B1	10.34	10.25	11.8	10.46	10.35	10.82	10.45	10.68	10.61	10.68	11.74	10.33	10.39	10.12	10.68	10.07	10.03	10.82	10.4	11.24	10.53	10.35	11.06	10.86	10.29	10.45	10.48	10.29	10.69	10.55	9.68	10.91	10.55	10.72	10.52	10.78	10.57	10.15	10.15	10.24	10.56	10.89	9.69	10.41	10.2	10.2	10.55	9.98	10.63
AKR1B10	7.69	6.77	6.21	10.1	8.48	8.73	10.52	5.54	4.63	4.59	4.09	9.4	8.44	5.17	8.64	12.31	11.57	6.8	7.89	7.11	4.56	6.82	11.54	11.84	5.28	2.85	7.47	7.94	4.18	9.75	12.55	9.13	6.36	9.32	5.35	6.99	2.38	8.75	8.66	8.38	6.47	10.63	7.67	6.89	8.22	8.14	7.91	5.94	5.8
AKR1B15	7.33	6.94	5.89	7.21	7.65	6.51	7.17	6.98	6.87	7.15	6.76	6.75	7.03	7.42	6.91	7.13	7.11	6.87	7.33	6.94	7.1	7.47	7.27	7.27	6.84	6.52	6.91	7.15	6.62	7.01	6.77	6.94	6.96	6.84	7.25	6.74	6.92	6.52	7.15	7.12	7.26	6.88	7.74	7.34	5.93	6.91	6.91	7.17	7.14
AKR1C1	8.02	7.67	10.64	11.25	8.19	8.45	10.78	8.29	8.44	8.04	7.24	10.03	9.37	9.66	8.39	8.73	8.13	9.81	10.88	9.73	9.54	11.09	10.65	10.77	9.3	8.92	6.75	7.99	7.31	9.51	10.13	10	8.72	10.42	11.01	10.36	10.7	8.48	8.98	9.1	10.16	9.43	9.47	8.49	8.89	7.92	8.7	10.29	8.76
AKR1C2	8.17	7.48	8.64	10.58	8.94	8.25	10.73	7.88	8.43	8.52	6.85	8.46	7.67	8.35	6.87	8.05	7.51	7.11	8.87	7.15	6.84	7.89	11.86	11.8	7.55	7.71	6.07	7.06	6.71	8.99	10.72	9.04	8.58	7.36	8.82	7.25	10.3	8.75	9.08	8.68	7.67	7.73	9.86	8.44	8.66	7.33	8.22	8.74	8.47
AKR1C3	9.61	10.4	8.61	10.63	9.98	10.31	11.06	10.8	9.48	9.36	7.56	10.76	10.19	8.7	10.63	11.64	11.29	9.33	10.21	9.88	9.06	10.03	11.2	11.57	9.38	8.49	9.56	9.55	8.97	10.5	11.95	10.4	9.49	10.13	9.66	9.34	10.6	10.94	10.94	10.56	9.84	11.16	9.79	9.6	10.14	9.97	10.57	9.37	9.11
AKR1C4	4.03	3.95	2.05	6.21	3.99	4.26	5.34	2.64	1.03	0.93	2.15	3.59	3.57	0	3.41	5.77	5.42	3.51	2.64	3.76	2.11	1.82	5.2	5.64	2.39	1.33	2.11	2.67	1.86	4.24	4.81	4.54	2.6	2.71	2.91	1.36	0	4.08	2.79	4.34	2.64	4.52	3.48	2.18	3.05	2.07	3.3	2.26	0
AKR1C6P	3.11	2.27	0	1.18	2.32	1.53	1.07	1.45	1.62	2.7	0	2.16	2.31	4.09	0	1.02	2	1.32	1.45	2.3	2.11	1.42	1.9	1.44	2.38	2.01	0.87	2.45	1.46	0.96	0.89	0	0	1.16	0.95	0.83	0	2.24	2.39	2.01	1.63	1.46	3.28	3.01	2.69	0	1.57	1.18	1.84
AKR1C8P	2.61	1.33	0	1.18	2.99	2.05	3.12	2.64	3.63	4.58	3.5	1.91	1.58	0	1.45	0	2.32	0	0.9	2.51	1.68	1.42	3.05	3.88	0	2.47	2.11	2.86	2.18	2.25	1.43	2.57	2.6	2.23	0.95	0.83	2.63	1.52	2.13	2.33	1.03	1.86	1.96	3.01	1.5	2.32	1.57	0	2.63
AKR1D1	4.5	3.98	5.23	4.94	4.21	3.37	1.68	4.07	4.06	3.7	4.35	3.82	3.73	5.49	2.81	4.34	4.1	4.09	4.34	3.21	3.54	4.78	3.63	3.5	2.4	4.53	3.94	3.98	3.89	3.97	4.3	3.52	4.73	4.17	3.84	3.59	4.46	3.96	4	4.03	3.19	4.33	4.23	4.32	3.34	4.27	4.23	4.21	4.02
AKR1E2	7.76	8.09	7.27	7.31	8.06	7.99	7.13	9.04	8.74	8.45	7.08	7.85	8.2	7.65	7.03	7.71	7.47	6.59	6.76	6.81	6.39	6.65	7.79	7.59	7.54	7.55	7.77	8.12	7.62	6.82	7.3	7.14	7.26	7.41	7.72	7.1	7.7	8.09	8.3	8.08	7.42	8.05	8.09	7.93	7.7	6.88	7.1	7.67	7.46
AKR7A2	10.03	10.55	10.13	9.56	10.01	9.89	9.7	9.54	9.78	9.88	9.89	10.27	10.09	10.38	9.87	10.34	10.15	9.87	9.67	9.99	9.74	9.88	10.15	9.79	10.11	9.83	9.88	9.58	9.82	9.93	10.58	9.97	9.74	10.01	9.84	9.64	10.17	9.7	9.8	9.79	9.89	9.89	10.34	9.84	10.09	9.68	9.76	10.19	9.98
AKR7A2P1	5.25	4.21	7.89	4.71	4.95	4.44	4.59	4.27	4.75	5.27	5.61	3.67	4.51	3.79	3.98	5.57	5.55	3.69	2.83	4.25	2.93	4.01	4.26	5.31	3.53	3.87	4.07	5.37	5.49	4.24	5.16	3.74	4.27	4.41	4.43	3.91	4.64	3.09	4.3	3.6	4.06	4.34	4.83	3.8	4.91	4.54	4.56	3.79	3.97
AKR7A3	10.31	11.4	5.76	8	10.74	6.96	7.97	5.77	5.77	5.16	4.18	10.28	10.08	10.67	8.49	9.98	9.66	9.57	8.9	9.76	9.13	9.11	8.52	7.51	9.13	8.89	8.17	8.13	6.77	7.58	10.97	8.15	7.47	9.19	8.04	8.6	4.64	7.83	7.66	7.59	10.13	9.5	10.68	9.82	10.03	8.32	7.74	10.37	5.18
AKR7L	8.12	8.61	7.71	7.49	8.21	6.18	6.97	5.6	5.09	5.32	5.96	7.73	7.94	8.56	6.32	8.1	8.05	7.38	7.02	7.55	7.08	6.91	6.72	6.71	7.79	7.87	6.17	6.41	6.05	6.91	8.36	6.61	6.46	7.1	6.44	7.34	5.51	6.19	6.46	6.29	7.67	7.95	8.56	7.92	8.03	5.94	5.23	8.34	5.8
AKT1	11.45	12.15	12.51	11.45	11.67	11.79	11.34	11.76	11.77	11.94	11.92	11.46	11.72	12.56	11.82	11.66	11.94	11.72	11.74	11.97	11.75	11.81	11.95	11.9	11.89	12.16	11.96	11.83	12.12	11.53	11.57	11.59	11.7	11.7	11.57	11.47	12.21	11.58	11.64	11.61	11.64	11.85	11.86	11.65	11.55	11.84	11.72	11.78	11.24
AKT1S1	9.22	9.11	9.2	8.72	8.98	8.3	8.03	7.87	8.34	8.51	8.34	8.33	8.32	10	8.46	8.37	8.24	8.44	8.12	8.16	8.14	8.43	9.27	8.45	8.71	8.94	8.35	8	8.58	8.1	8.16	7.95	8.45	8.53	7.95	8.38	8.77	8.68	8.09	8.18	8.3	8.34	8.66	8.36	8.41	8.8	7.96	8.35	7.94
AKT2	11.13	11.44	12.04	11.31	11.31	10.98	11.13	11.02	11.37	11.55	11.26	11.15	11.3	12.6	10.99	10.92	11.12	11.01	11.11	11.08	11.16	11.16	11.15	11.22	11.78	12.09	11.79	11.78	11.79	11.23	11.14	11.12	11.32	11.1	11.1	11.37	11.66	11.3	11.37	11.32	11.35	10.95	11.78	11.49	11.49	11.94	11.89	11.59	11.03
AKT3	11.32	11.04	12.34	11.56	11.05	11.28	11.71	11.27	11.87	11.82	12.14	12.25	12	9.92	11.71	11.49	11.42	11.52	11.81	11.28	11.56	11.37	11.58	12.05	10.97	11.04	11.14	10.9	11.08	12.19	11.52	12.07	12.2	11.76	11.97	11.78	12.06	11.93	11.68	12.08	11.43	11.85	10.91	11.39	11.07	11.19	11.4	11.17	12.24
AKTIP	9.06	8.98	9.44	9.37	8.83	9.7	9.76	10.05	9.58	9.6	9.97	9.8	9.82	8.25	9.67	9.63	9.61	9.24	9.63	9.62	9.69	9.45	9.63	9.9	9.73	9.55	10	9.94	9.7	9.95	9.82	10.06	9.93	9.69	9.96	9.62	9.68	9.98	10.14	10.03	9.5	10.09	9.46	9.5	9.59	9.39	9.63	9.64	10
ALAD	10.25	10.31	10.5	10.65	10.24	10.18	10.33	10	10.14	10.43	10.44	10.2	10.14	12.18	10.13	10.61	10.72	10.83	10.85	10.61	11.07	10.91	10.58	10.34	11.61	11.77	10.13	10.02	10.09	10.36	10.75	10.36	10.46	10.41	10.64	10.82	10.77	10.46	10.48	10.36	10.82	10.23	11.43	11.06	11.19	9.66	9.62	11.19	9.97
ALAS1	9.45	9.88	9.68	9.72	9.76	10.22	9.71	10.65	9.96	9.77	10.03	9.65	9.85	9.95	10.56	10.56	10.69	9.74	9.51	10.43	9.37	9.75	10.15	10.11	9.55	9.58	10.24	10.43	10.37	9.83	10.46	9.98	9.7	9.65	9.95	9.6	10.85	10.56	10.68	10.17	9.44	10.27	9.46	9.45	9.74	10.45	10.61	9.43	9.73
ALAS2	3.11	0.82	8.28	2.6	3.16	2.59	2.93	2.42	2.36	2.7	6.67	2.85	3.57	4.34	5.69	2.03	2.58	2.94	3.72	3.15	3.59	3.36	3.34	2.62	4.16	3.1	0.87	2.86	3.83	5.69	2.79	5.28	4.27	2.41	4.23	2.69	6.3	4.08	3.59	4.01	4.06	3.15	4.76	3.21	3.57	2.53	2.98	4.32	2.15
ALB	5.29	2.66	2.05	8.25	4.8	5.43	7.51	2.83	1.62	1.9	3.88	10.71	8.25	15.18	6.25	7.21	5.49	11.05	11.71	10.48	12.53	11.8	3.05	3.12	13.44	13.16	3.56	4.02	2.84	4.61	4.63	6.58	3.19	8.73	8.96	9.16	2.63	6.84	7.48	7.37	14.15	9.43	16.6	13.63	15.33	1.38	5.02	13.95	4.05
ALCAM	11.51	11.67	11.5	11.46	11.8	12.45	11.44	12.81	12.11	11.47	11.95	11.71	11.72	11.23	12.33	12.3	11.95	11.93	12.18	12.12	11.96	11.9	11.96	11.79	11.78	11.43	12.06	11.83	11.76	12.06	11.7	12.28	11.88	11.88	12.33	11.89	10.8	11.86	12.13	12.25	12.19	12.6	12.05	11.92	12.07	12.51	12.57	11.93	12.08
ALDH16A1	9.57	9.92	10.07	9.29	9.45	9.3	9.06	8.68	9.03	9.34	9.16	9.25	9.3	11.33	9.22	9.57	9.59	9.25	8.93	9.21	8.98	9.14	9.51	8.88	9.03	9.31	8.71	8.45	9.24	9.18	8.5	8.95	9.71	9.56	8.49	8.51	9.88	9.93	9.5	9.73	9.87	9.66	9.76	9.68	8.9	9.76	9.25	9.73	9.5
ALDH18A1	10.86	11.65	11.47	10.68	11.06	11.13	11.3	11.21	12.08	11.9	11.85	11.42	11.43	12.27	11.65	11.58	11.68	11.5	11.58	11.84	11.75	11.54	11.24	11.49	12.15	11.97	11.64	11.68	11.55	11.23	11.84	11.23	11.07	11.37	11.56	11.39	11.62	11.41	11.58	11.34	11.16	11.55	11.98	11.6	11.72	11.27	11.43	11.98	10.78
ALDH1A1	11.89	11.54	12.33	12.56	12.08	11.95	13.06	10.89	12.14	11.73	12.4	13.26	12.84	13.83	11.59	14.12	13.6	13.32	13.2	13.42	13.61	13.05	12.83	12.35	14.51	14.25	11.03	11.04	10.5	13.17	13.71	13.42	12.65	12.84	13.18	13.13	12.31	12.78	13.04	13.25	12.81	12.91	14.26	13.1	13.93	11.8	12.42	13.71	13.57
ALDH1A2	6.47	4.47	6.37	8.65	6.54	5.29	7.51	3.15	5.86	5.61	5.2	10.78	10.51	8.85	4.62	7.28	7.39	7.82	8.05	7.37	7.72	8.22	10.22	9.33	8.38	6.84	7.93	8.5	4.86	8.17	4.61	8.49	7.83	7.13	7.71	7.21	7.51	7.19	7.14	7.58	6.98	5.33	7.1	5.98	6.78	4.21	4.83	8.02	4.84
ALDH1A3	9.77	10.59	13.38	10.09	10.11	10.46	12.47	10.49	11.42	12.1	11.09	11.91	11.79	9.81	12.56	11.19	11.38	11.24	11.33	11.28	11.07	11.11	11.13	11.6	9.79	9.85	11.32	11.32	12.26	11.36	10.48	11.51	11.88	11.21	11.44	11.19	12.95	10.8	11.19	11.26	10.94	10.71	10.22	10.96	10.56	11.25	11.36	10.66	11.17
ALDH1B1	9.52	10.94	10.86	9.37	9.5	9.51	9.73	9.59	11.12	11.69	11.66	9.27	9.52	10.34	9.99	9.79	11.28	9.94	9.7	10.56	9.66	10.08	10.35	10.44	9.95	9.78	10.69	10.42	10.72	9.65	9.73	10.56	10.33	9.72	10.49	9.78	11.54	9.71	9.91	9.3	9.7	10.02	9.99	9.83	9.8	10.58	10.45	10.22	9.07
ALDH1L1	8.44	8.41	5.39	9.39	8.67	10.04	6.94	10.23	5.05	3.69	3.99	8.21	7.48	11.45	8.63	6.04	6.4	8.76	9.01	8.5	9.36	9.01	7.31	7.74	9.53	9.61	8.77	8.75	8.37	5.37	9.24	6.76	6.04	8	8.56	8.59	9.43	11.03	10.82	10.32	9.22	8.52	10.35	9.8	9.81	3.7	4.3	10.18	6.34
ALDH1L1-AS1	0	0	0	0	1.58	1.17	0	0	0	0	0	0	1.99	0	0	0	0	0	0	0	0	0	1.5	0	1.64	0	0	0	0	0	0	0.86	1.01	0.69	0	0	0	0	0.89	0	0	0	0	1.12	0	0	0	1.18	0.9
ALDH1L1-AS2	2.27	1.33	0	4.32	2	4.35	0	4.56	0	0.93	0	3.51	2.79	6.29	1.45	2.84	2	3.61	3.9	3.76	3.59	2.78	1.9	0	2.38	4.01	2.77	3.44	0.91	2.25	3.37	1.4	1.6	2.41	3.08	3.37	4.96	4.81	4.3	4.26	3.76	2.65	4.91	4.4	4.39	1.38	0	4.78	2.63
ALDH1L2	9.86	10.43	11.34	9.96	9.76	9.94	10.76	10.2	11.66	11.89	11.31	10.63	10.64	12.81	10.89	10.14	9.83	11.52	11.93	10.93	12.53	11.45	10.59	11.01	13.4	13.1	10.47	10.22	10.76	10.99	10.15	10.52	10.82	11.2	11.19	11.74	11.57	10.34	10.08	10.48	11.49	10.71	13.4	12.07	12.5	10.37	10.39	12.83	10.65
ALDH2	11.55	11.71	11.41	11.68	11.54	11.42	11.18	10.7	11.86	12.43	11.24	11.31	11.21	11.61	12	11.92	12.09	11.23	10.84	11.8	10.91	11.18	11.61	11.3	11.05	11.27	11.17	11.27	11.47	11.3	12.03	11.52	11.16	11.28	11.34	11.44	11.79	12.1	12.04	11.5	11.07	11.82	11.64	10.96	11.24	11.27	11.36	11.16	10.68
ALDH3A1	7.29	7.81	3.87	6.93	7.34	7.2	7.46	6.93	4.02	4.43	3.46	6.4	6.06	4.84	6.24	8.33	8.52	4.45	4.52	4.13	4.04	4.48	9.37	9.86	3.77	2.7	4.31	4.89	4.21	4.28	10.22	7.34	6.6	4.79	3.1	4.73	3.33	7.69	7.49	7.02	3.97	6.72	7.04	4.55	5.54	4.58	4.43	4.72	3.52
ALDH3A2	10.16	10.12	9.67	12.15	10.43	11.62	11.26	11.8	10.01	10.19	10.54	11.69	11.49	11.87	11.12	11.04	11.01	11.68	12.37	11.67	12.1	12.14	10.56	10.68	12.03	11.82	10.08	10.25	9.8	11.12	11.34	11.08	10.68	11.68	12.18	12	11.08	11.31	11.35	11.46	11.88	11.18	11.99	11.81	11.97	10.21	10.44	12.1	10.62
ALDH3B1	10.94	11.27	9.21	9.5	11.06	9.6	8.65	11.12	9.94	9.57	9.69	10.14	10.09	9.95	10.43	10.36	10.34	9.37	8.76	9.8	8.56	8.97	9.88	9.23	8.58	8.67	11.07	10.97	10.4	9.66	10.63	9.51	9.19	9.55	9.18	8.67	9.17	11.96	11.57	11.16	9.22	10.26	9.15	9.06	8.92	10.04	9.77	9.12	8.43
ALDH3B2	6.74	7.53	0	5.46	7.45	5.7	3.83	5.51	5.86	5	1.1	3.89	3.79	3.79	2.45	3.85	4.69	3.85	3.4	4.11	2.44	4.57	5.12	4.91	3.53	2.82	6.56	6.11	5.46	1.53	4.63	2.1	0	1.51	0.95	1.36	1.03	4.86	5.29	4.26	2.05	3	0	1.75	2.69	4.81	4.37	1.82	0
ALDH4A1	7.69	8.33	7.98	8.37	7.69	7.9	7.66	7.25	7.44	7.72	8.3	7.87	7.82	9.22	8.09	8.08	8.49	7.9	7.86	8.05	7.89	8.22	8.18	7.88	7.78	8.27	7.99	7.64	7.96	7.34	7.79	7.79	7.88	8.21	8.31	7.59	9.9	7.75	7.72	7.43	7.74	7.68	8.13	7.79	7.41	7.74	7.93	8.53	7.65
ALDH5A1	9.69	9.22	8.11	9.8	9.59	8.67	9.18	8.5	8.73	8.7	8.47	9.52	9.39	10.12	8.63	8.95	8.91	9.45	9.5	8.8	9.84	9.49	8.55	8.5	10.11	9.85	8.48	8.36	8.75	9.54	9.53	9.25	9.33	9.16	9.35	9.53	8.87	9.48	9.32	9.39	9.65	8.76	10.11	9.5	9.87	9.46	9.26	9.91	9.68
ALDH6A1	11.53	11.37	11.75	11.93	11.46	10.93	11.35	11.36	11.1	11.4	11.22	11.17	11.22	11.95	10.72	11.04	11.13	11.38	11.65	11.22	11.72	11.67	10.85	11.11	11.82	11.78	11.13	11.14	11.11	11.31	11.01	11.2	11.36	11.13	11.36	11.08	11.33	10.95	11.03	11.04	11.4	10.91	12.53	11.71	11.6	10.9	10.84	12	11.34
ALDH7A1	9.68	10.27	9.69	10.28	9.93	9.99	9.62	10.02	10.18	10.24	10.29	10.62	10.55	10.83	9.75	9.94	9.89	9.93	10.28	9.79	10.3	10.06	9.94	10.07	10.83	10.6	10.45	10.4	10.19	9.83	10.62	9.87	9.75	9.89	10.03	10.39	9.73	10.49	10.55	10.39	10.19	9.92	10.85	10.4	10.86	10.18	10.29	10.42	9.6
ALDH8A1	3.64	4.87	4.31	4.71	4.58	4.89	6.37	4.94	4.22	5.16	4.94	4.91	3.99	5.52	3.4	2.84	3.45	3.42	3.4	4.04	3.13	4.09	4.82	5.67	6.05	5.98	3.84	4.1	4.68	4.91	4.16	4.96	5.06	4.14	5.11	4.61	4.57	4.08	4.47	4.34	5.01	3.91	4.91	4.64	3.96	4.77	4.93	5.61	5.47
ALDH9A1	10.18	10.51	10.44	10.55	10.45	10.81	10.96	10.76	10.68	10.53	10.93	11	10.89	9.97	11.12	10.91	10.88	10.84	10.72	11.06	11.04	10.63	10.9	10.92	11.02	10.75	10.29	10.56	10.4	11	11.03	11.32	10.96	10.62	10.95	10.72	11.31	10.88	11.09	10.86	10.65	10.6	11.06	10.45	10.86	10.58	10.95	11.13	11.48
ALDOA	13.63	14.13	13.77	12.95	13.72	13.86	12.43	13.66	14.2	13.61	13.56	13.3	13.19	13.73	13.82	13.18	13.35	13	12.42	13.29	12.42	12.67	13.71	13.45	12.71	12.84	14.15	14.07	13.63	12.57	13.74	12.74	12.63	12.81	12.53	12.62	13.25	13.34	13.22	12.95	12.28	13.85	12.88	12.65	13.11	14.06	13.71	12.81	12.33
ALDOB	8.39	8.72	9.22	10.56	9.08	7.32	11.24	5.09	5.83	3.58	4.18	7.57	6.09	7.55	10.6	9.79	9.8	8	9.06	8.25	8.53	10.08	7.63	6.99	7.46	6.84	6.37	9.3	4.22	10.21	6.86	7.64	4.6	8.02	7.82	7.41	3.22	8.78	8.84	8.79	8.89	9.64	8.69	9.71	9.77	4.97	5.18	8.08	6.23
ALDOC	8.19	8.88	7.74	7.25	8.02	8.86	7.88	8.86	8.99	8.74	8.3	8.99	9.14	7.74	8	7.37	7.79	8.3	6.71	8.85	7.3	7.27	8	8.15	7.22	7.05	9.17	9.5	8.19	8.04	9.53	8.35	8.08	7.62	7.99	7.35	8.34	7.55	8.35	7.78	6.68	8.05	7.45	6.69	6.85	8.53	8.8	7.56	8.27
ALG1	9.71	9.87	9.55	9.59	9.78	10.2	9.54	9.87	9.7	9.8	9.73	9.73	9.58	10.9	9.95	9.98	9.9	9.7	9.71	9.93	9.97	9.92	9.86	9.7	10.09	10.07	9.79	9.51	9.67	9.56	9.85	9.51	9.67	9.89	9.75	9.59	9.81	9.94	9.85	9.77	9.74	9.9	10.22	9.89	9.81	9.82	9.94	10.1	9.54
ALG10	9.56	9.46	8.7	9.09	9.23	9.63	9.46	9.54	9.98	9.3	9.73	10.15	9.82	7.91	9.84	9.66	9.2	9.58	9.85	9.24	9.76	9.27	9.39	9.74	10.02	9.58	10.07	9.91	9.55	9.7	9.6	9.66	9.73	9.66	9.61	9.83	9.33	9.68	9.51	9.57	9.7	9.68	9.6	9.67	9.97	9.52	9.55	9.29	10.29
ALG10B	9.56	9.29	8.03	9.07	9.34	9.66	9.19	9.73	9.91	9.3	9.31	9.85	9.46	7.39	9.04	9.74	9.49	9.57	9.76	9.37	9.73	9.19	9.12	9.47	9.99	9.38	9.63	9.55	9.2	9.48	9.44	9.26	9.23	9.36	9.59	9.65	8.73	9.6	9.57	9.56	9.52	9.16	9.22	9.17	9.5	8.5	8.82	8.99	9.76
ALG11	8.74	8.53	8.67	8.74	8.89	9.45	9.37	9.11	9.42	9.24	9.48	9.52	9.47	8.4	9.34	9.23	9.44	8.98	9.2	8.98	9.32	8.78	9.22	9.43	9.66	9.26	9.89	9.71	9.41	9.19	9.64	8.86	9.09	8.87	9.24	9.36	9.17	9.28	9.38	9.44	9.01	9.7	9.29	9.06	9.59	8.72	8.77	9.08	9.27
ALG12	8.71	9.75	9.37	9.18	9.21	8.66	8.96	8.5	8.72	9.31	9.42	8.82	9.01	10.41	9.14	8.33	8.87	9.03	9.02	9.09	9.42	9.37	9.21	8.99	9.41	9.61	9.36	9.32	9.56	9.21	8.36	8.89	9.18	9.01	8.97	9.05	9.52	9.06	8.99	9.02	9.29	8.69	9.63	9.36	9.21	9.61	9.43	9.61	9.05
ALG13	11.12	10.83	10.3	10.41	11.07	10.54	10.76	10.84	10.49	10.38	11.02	10.16	9.96	9.57	10.61	10.37	10.38	10.23	10.53	10.08	10.25	10.25	10.4	10.75	10.97	10.67	9.51	9.81	9.9	10.46	10.53	10.52	10.8	10.23	10.42	10.53	10.29	10.37	10.31	10.23	10.36	10.33	10.33	10.43	10.5	9.91	10.23	10.19	10.66
ALG14	8.63	8.28	8.39	8.72	8.39	8.24	8.74	8.11	8.67	8.62	8.25	8.2	8.31	8.66	8.53	8.54	8.57	8.46	8.82	8.5	8.73	8.88	8.29	8.18	9.28	8.84	8.75	8.56	8.23	8.25	8.62	8.45	8.34	8.71	8.66	8.59	8.27	8.53	8.48	8.41	8.65	8.49	9.19	8.85	9.11	8.38	8.4	9.08	8.35
ALG1L	8.2	7.65	6.36	8.23	8.2	8.31	8.24	8.73	8.58	7.87	7.34	8.36	8.39	7.53	8.06	8.74	8.48	8.34	8.34	8.25	8.35	8.26	8.63	8.72	8.51	8.15	8.93	8.95	8.2	7.83	8.5	8.28	8.39	8.33	8.43	8.5	7.44	8.27	8.19	8.13	7.89	8.43	8.12	8.64	8.41	7.65	7.84	8.25	8.64
ALG1L2	4.98	2.48	3.38	4.24	4.48	2.63	3.12	2.17	3.67	3.81	3.76	3.36	3.33	4.74	3.84	3.62	4.71	4.08	3.81	3.51	4.58	4.43	3.05	3.79	4.93	5.11	4.87	4.38	4.2	3.73	4.06	3.57	3.49	3.31	3.37	3.37	3.51	3.87	4.52	4.17	4.16	4.28	5.8	5.19	4.91	4.4	4.45	4.22	3.39
ALG1L9P	7.77	6.93	6.1	7.66	7.67	6.89	7.14	7.31	6.86	7.39	6.19	7.16	7.45	7.8	6.4	6.75	7.22	7.34	7.3	7.01	7.41	7.58	7.27	7.54	8.1	8.08	7.12	7.23	7.08	7.26	7.25	7.28	7.56	7.15	7.26	7.63	6.6	6.87	7.19	7.22	7.54	6.68	7.94	7.79	7.51	6.87	6.53	7.33	7.59
ALG2	9.89	10.2	10.14	9.73	10.03	10.02	10.18	10.12	10.14	9.81	10.48	9.87	9.8	10.72	10.29	10.44	10.24	10.04	10.22	10.24	10.37	10.11	10.31	10.28	10.84	10.56	9.48	9.71	9.56	10.06	9.88	10.03	9.9	10.16	10.22	10.01	10.29	10.29	10.13	10.1	10.24	10.06	11	10.56	10.62	9.72	9.87	10.74	9.94
ALG3	9.05	9.26	8.57	8.23	8.92	8.49	8.1	8.28	8.89	8.32	8.42	8.36	8.1	9.97	8.78	8.52	8.33	8.46	8.05	8.45	8.32	8.31	9.23	8.61	9.1	8.85	8.82	8.84	8.7	7.96	8.59	7.84	7.98	8.43	7.92	8.12	8.15	8.38	8.19	8.14	8.43	8.43	8.83	8.29	8.49	9.38	8.67	8.72	7.83
ALG5	8.86	8.9	9.26	9.05	9.21	10.23	9.41	9.71	9.68	9.22	9.47	9.28	9.4	9.68	9.52	9.75	9.52	9.63	9.9	9.72	10.01	9.62	9.31	9.27	10.77	10.34	10.03	9.93	9.29	9.17	9.45	9.44	8.82	9.6	9.91	9.71	9.2	9.58	9.71	9.64	9.48	10.03	10.4	9.58	10.56	9.11	9.49	10.41	9.21
ALG6	8.39	8.23	7.81	8.34	8.29	8.43	8.7	7.91	8.44	7.99	8.19	8.58	8.49	6.56	8.78	8.94	8.55	8.66	8.91	8.71	8.89	8.58	8.73	8.86	8.8	8.33	8.42	8.35	8.15	8.37	8.66	8.8	8.64	8.62	8.77	8.7	8.49	8.59	8.8	8.61	8.8	8.72	8.37	8.42	8.92	8.58	8.83	8.41	9.19
ALG8	8.86	8.94	8.68	8.74	8.92	9.91	9.04	10	9.9	9.45	9.31	9.72	9.52	8.39	9.69	9.56	9.16	9.26	9.29	9.47	9.42	9.18	9.35	9.33	9.56	8.94	10.33	10.18	9.7	9.06	9.77	9.39	8.87	9.39	9.3	9.15	9.16	9.54	9.51	9.15	9.05	9.41	9.3	9.26	9.69	9.56	9.75	9.26	9.28
ALG9	9.43	9.59	9.72	9.81	9.49	9.78	9.55	10	10.04	9.86	9.89	9.7	9.51	9.82	9.75	9.66	9.73	9.98	10.24	10.08	10.31	10.19	9.29	9.53	10.77	10.36	9.58	9.74	9.43	9.77	9.68	9.89	9.69	9.89	10.26	10.14	9.79	9.76	9.84	9.78	9.98	9.55	10.8	10.26	10.45	9.47	9.91	10.7	9.88
ALK	6.18	5.34	5.02	6.78	6.04	5.88	7.65	5.45	4.96	6.08	8.86	5.5	5.27	6.16	6.79	5.4	6.28	7.3	6.72	8.14	6.99	6.62	7.63	7.5	7.59	7.83	6.55	6.77	6.06	6.91	5.79	7.35	7.26	6.71	6.68	6.99	5.81	5.33	5.65	6.46	6.21	5.75	5.27	5.82	5.84	6.34	6.69	6.56	7.06
ALKAL1	4.14	2.27	0	1.18	3.45	4.4	1.07	4.72	2.63	0	1.71	3.42	3.89	2.89	4.61	6.04	5.95	4.06	2.16	4.37	1.07	2.38	4.68	4.25	0	0	6.45	5.37	5.43	4.82	5.49	3.07	0	2.84	1.52	2.69	1.03	5.4	4.94	3.71	3.22	4.63	3.04	3.38	2.69	2.32	2.3	2.26	0
ALKAL2	5.38	2.27	2.05	9.04	5.2	5.81	5.13	2.64	3.04	1.5	4.43	7.81	6.92	9.33	3.52	7.59	6.16	8.75	8.47	7.95	9.2	8.44	2.88	2.97	8.4	7.82	2.94	3.76	1.46	5.08	4.67	6.09	4.6	8.26	8.15	8.36	5.67	7.56	7.29	7.4	9	6.53	9.1	8.78	9.05	3.86	4.73	9.08	7.42
ALKBH1	8.06	8.09	8.38	8.31	8.33	8.24	8.44	8.44	8.2	7.99	8.25	8.24	8.23	8.17	8.06	7.85	8.13	8.13	8.01	8.34	7.94	8.08	7.77	8.1	8	8.11	8.49	8.43	8.31	8.18	7.68	8.37	8.05	8.22	8.26	8.07	8.04	8.15	8.18	7.93	7.62	8.13	8.2	8.11	8.29	8.19	8.4	8.16	8.33
ALKBH2	7.37	7.62	8.81	7.46	7.62	7.62	8.32	8.07	8.27	8.01	7.1	7.45	8.13	7.82	7.59	7.48	7.69	6.98	7.03	7.62	7.02	7.22	7.17	7.34	7.62	7.2	7.84	7.75	7.73	7.53	7.11	7.61	7.36	7.1	7.5	7.25	7.64	7.47	7.94	7.51	7.35	7.45	8	7.83	7.88	7.38	7.98	7.47	7.19
ALKBH3	8.5	8.86	8.05	8.51	8.76	9.08	9.07	9.16	8.72	8.61	8.68	8.43	8.45	9.01	8.65	8.77	8.68	8.7	8.6	8.72	8.86	8.55	8.31	8.61	8.91	8.91	8.06	8.19	8.05	8.5	8.34	8.91	8.49	8.61	8.68	8.69	8.64	8.39	8.61	8.62	8.82	8.74	9.14	8.96	8.91	7.71	8.27	9	9.06
ALKBH3-AS1	5.34	4.67	5.02	5.46	5.2	4.71	3.71	4.06	4.22	4.05	4.27	4.65	5.07	6.4	4.27	4.68	4.99	5.31	5.61	5.02	4.89	5.15	4.91	4.91	5.2	5.53	3.22	4.24	3.73	4.44	4.63	5.5	4.54	4.74	5.26	5.35	4.91	4.37	4.68	4.82	5.23	4.52	5.38	5.36	5.42	3.29	4.68	5.69	5.25
ALKBH4	7.55	8.16	7.34	7.41	7.66	7.97	8.06	8.12	7.73	8.12	7.18	7.91	8.03	9.32	7.6	7.68	7.84	7.4	7.12	7.86	7.61	7.66	7.71	7.59	7.47	7.89	7.69	7.5	8	7.84	7.59	7.66	8.01	7.7	7.74	7.34	7.98	7.62	7.55	7.68	7.69	7.37	7.83	7.87	7.58	8.08	7.79	7.94	7.92
ALKBH5	11.05	11.22	12.32	11.18	10.86	10.83	11.1	10.69	11.22	11.25	11.62	11.19	11.1	12.07	11.22	10.73	10.94	11.15	10.96	11.04	11.22	11.02	11.1	10.97	11.35	11.41	10.94	10.78	11.01	11.31	10.93	11.14	11.32	11.14	11.11	11.03	11.6	11.43	11.14	11.14	11.13	10.89	11.5	10.98	11.03	11.28	11.08	11.53	11.23
ALKBH6	7.34	7.4	6.95	7.33	7.6	7.27	7.8	7.28	6.98	7.18	6.89	7.02	7.35	7.69	6.66	7.37	7.13	6.58	6.31	6.96	6.41	6.4	7.07	6.66	6.95	6.98	8.66	8.75	8.39	6.95	7.61	6.64	7.05	6.76	6.71	6.65	6.62	7.31	6.98	6.66	6.71	6.34	6.46	6.68	6.76	7.87	7.57	6.74	7.33
ALKBH7	9.17	9.32	9.9	8.55	8.75	8.62	8.88	7.98	8.83	9.3	8.42	8.4	8.64	11.16	8.29	9.21	9.06	8.51	8.49	8.71	8.92	8.8	8.56	7.89	9.09	9.06	8.41	8.06	8.39	8.53	8.9	8.51	8.9	9.12	8.32	8.25	9.36	8.78	8.4	8.38	9.06	8.65	9.97	9.35	9.21	9.04	8.66	9.23	8.49
ALKBH8	8.77	8.76	8.75	8.83	8.71	9.34	9.46	9.52	9.77	9.49	8.9	9.53	9.38	8.05	9.22	9.26	8.99	9.01	9.15	9.22	9.18	8.84	9.01	9.37	8.69	8.51	9.89	9.77	9.5	9.33	9.34	9.36	9.19	9.28	9.42	9.26	8.99	9.29	9.2	9.17	9.18	9.2	8.76	8.97	9.08	9.07	9.31	8.72	9.51
ALLC	4.14	1.33	3.38	2.6	3.8	3.69	4.3	2.17	1.62	2.48	3.63	3.96	4.44	3.41	3.28	4.04	2.8	5.08	5.53	3.49	4.6	5	2.21	2.62	3.98	4.89	1.41	0.93	2.84	5.23	4.02	4.37	3.92	4.96	4.15	4.56	2.36	4.37	4.23	4.66	3.22	3.91	2.76	4.03	4.12	2.53	3.44	1.82	3.8
ALMS1	12.04	11.56	11.81	12.37	11.86	11.89	12.01	11.78	12.43	12.27	11.98	12.27	11.98	11.7	11.9	12.1	11.94	12.42	12.77	11.96	12.84	12.47	11.88	12.01	12.45	12.2	11.95	12.04	11.98	12.3	11.95	11.9	12	12.31	12.45	12.09	11.98	12.1	11.83	12.14	12.55	11.94	12.89	12.63	12.66	11.52	11.67	12.48	12.09
ALMS1-IT1	6.23	5.04	6.42	6.38	5.92	5.49	6.22	5.87	6.09	5.43	5.94	5.97	5.71	3.79	5.61	5.85	5.32	5.99	6.23	5.68	6.25	5.94	4.87	5.8	5.86	5.28	5.78	5.87	5.18	5.4	6.07	5.39	5.57	6.15	5.94	6.32	5.22	5.3	5.09	5.71	6.02	5.49	6.08	6.23	6.46	5.89	5.93	6.52	5.86
ALMS1P1	5.63	4.02	3.38	5.37	4.95	4.21	5.84	3.62	3.75	4.46	3.99	4.14	4.16	6.91	2.83	3.62	2.8	5.63	5.69	5.09	5.92	5.78	3.58	3.12	6.14	6.54	3.56	3.94	4.14	4.31	2.13	4.48	4.41	4.45	4.99	5.08	2.36	2.72	3.37	4.1	4.7	4.14	6.17	5.69	4.91	4.15	3.88	6.38	5.41
ALOX12	7.41	6.64	7.02	7.44	7.04	6.04	6.6	5.81	6.35	6.89	5.77	6.21	6.36	8.01	6.56	6.53	6.49	6.49	6.74	6.21	6.74	6.91	6.54	6.57	7.24	7.57	5.62	5.73	6.54	6.42	5.91	6.41	7.34	6.35	6.17	6.84	6.26	6.61	6.1	6.88	6.84	6.08	6.7	6.73	6.71	6.77	6.53	6.95	6.77
ALOX12-AS1	4.66	4.21	5.39	5.33	3.99	4.4	3.12	3.72	3.22	3.69	3.99	4.53	3.89	4.74	4.56	3.85	3.9	4.45	4.27	3.84	4.13	3.93	4.19	4.74	4.47	5.38	3.34	3.66	3.29	4.77	4.02	4.43	4.83	4.28	3.81	5.05	4.22	4.71	4.47	3.33	4.87	3.29	4.41	4.22	4.82	4.44	3.88	4.32	4.32
ALOX12B	2.27	0	0	3.95	3.45	1.17	1.07	0	1.03	0	0	2.36	0.99	3.79	0	2.03	1.58	1.32	0.9	1.79	0	2.12	1.5	0	1.64	1.33	2.11	1.88	1.86	0	3.48	0.86	1.6	1.51	0	1.36	0	2.92	2.13	2	2.05	0	1.29	1.75	2.69	1.76	1.57	0	2.15
ALOX12P2	7.75	7.42	5.92	8.45	8.05	7.27	6.02	7.29	4.8	5.52	4.71	6.75	6.57	8.26	6.68	5.9	5.83	6.81	7.08	6.42	7.11	7.59	6.47	6.98	6.82	7.13	7.61	7.81	7.37	7.27	5.01	6.88	6.36	5.94	6.99	6.33	3.22	8.22	8.52	8.15	6.96	6.98	6.53	7.19	6.89	5.24	5.18	6.95	6.62
ALOX15	3.31	1.33	0	2.26	3.45	3.14	2.43	1.45	3.51	0	3.17	1.91	1.58	2.07	3.4	2.1	3.16	1.65	2.99	2.54	2.1	3.23	4.27	4.59	1.64	2.47	4.14	4.68	4.77	3.82	4.52	4.05	3.72	1.16	1.52	1.74	2.04	3.5	3.11	3.33	2.37	3.91	2.42	3.8	3.78	4.73	5.26	3.47	4.6
ALOX15B	9.86	9.39	11.35	10.09	9.58	9.65	9.36	9.87	7.93	7.5	8.75	8.2	8.7	7.57	6.72	6.55	7.05	7.45	5.3	8.17	6.81	5.46	6.67	5.45	5.91	6.68	6.66	6.38	6.28	6.65	5.41	7.49	6.98	7.04	6.38	7.42	6.44	8.18	8.03	7.71	7.79	7.82	4.91	6.77	5.79	7.53	7.66	7.36	7.58
ALOX15P1	2.61	0.82	0	0	1.58	1.7	1.07	0	2.85	2.22	0	2.15	2.31	2.07	1.45	1.96	1.58	2.27	0.9	2.84	3.3	2.38	1.5	0.9	0	0	2.77	3.12	3.01	2.25	1.82	1.4	3.34	2.23	2.24	1.36	3.05	1.93	2.13	1.59	1.03	0	2.42	1.12	1.5	2.53	0	1.18	3.39
ALOX5	11.66	11.66	10.21	11.02	11.78	11.08	10.94	11.39	11.39	12.01	12.06	10.35	10.5	10.21	12.05	10.79	11.02	10.94	10.78	11.23	10.84	11	11.45	11.2	9.34	9.29	12.31	12.18	12.01	11.35	11.05	11.04	10.63	11	10.96	11.06	11.08	10.84	10.67	10.69	11.41	11.82	9.87	11.14	10.79	11.09	10.85	10.73	10.58
ALOX5AP	8.85	8.93	8.54	8.6	8.98	9.91	9.19	9.69	10.93	10.56	11.18	9.18	9.06	6.94	11.2	9.69	9.14	9.83	10.12	10.02	9.33	10.01	10.63	9.88	7.49	7.45	10.42	10	9.89	9.2	9.99	9.21	8.72	10.08	9.93	10.11	9.2	9.24	8.84	8.88	9.99	10.91	7.14	9.4	9.5	9.86	9.52	8.07	9.22
ALOXE3	4.58	3.72	2.05	2.87	4.39	0.7	0	2.42	2.04	1.9	1.1	0	0.99	2.07	2.64	1.61	1.58	1.99	0	0	1.07	0.88	3.96	2.81	0	1.33	0	0	1.86	0	0.89	0.86	0	0.69	2.24	0.83	0	2.72	2.13	3.18	3.86	2.17	5.33	4.22	4.12	3.29	2.3	4.32	0
ALPI	3.11	3.23	5.49	3.77	3.32	0.7	0	0	0	0	0	3.42	0	0	0	0	1	2.24	0	1.74	0	0	4.78	2.15	0	0	2.37	6.13	0	6.5	1.43	0	0	1.79	0	0	0	0.96	0	1.01	0	3.41	0	0	1.5	0.85	0.99	0	0
ALPK1	10.62	10.52	8.96	10.49	10.71	10.67	10.79	10.97	10.18	10.64	10.85	10.45	10.52	9.96	10.51	10.53	10.65	10.6	11.05	10.77	10.64	10.99	10.68	10.99	10.18	10.18	10.79	11.15	10.75	10.56	10.46	10.77	10.74	10.62	10.85	10.85	10.67	10.21	10.52	10.37	10.87	10.62	10.2	10.87	10.49	10.72	11.1	10.1	10.67
ALPK2	9.37	9.6	10.39	7.87	9.04	8.41	9.84	8.31	10.4	11.37	11.73	6.83	8.09	3.41	8.57	6.29	7.09	7.55	7.52	8.18	6.48	7.97	9.64	10.49	5.36	5.49	8.47	7.99	8.34	8.37	8.81	8.85	8.61	7.94	9.04	7.75	10.85	8.34	8.58	7.71	8.03	8.3	4.51	7.43	6.17	9.81	10.05	5.18	8.56
ALPK3	11.15	10.34	10.89	10.7	11.08	8.45	9.58	7.65	10.06	9.68	11.06	10.41	10.29	12.68	9.38	9.15	9.99	10.34	10.53	10.06	10.16	10.93	9.49	9.16	11.1	11.43	11.63	11.6	11.33	10.41	9.4	10.13	10.33	9.97	10.27	10.68	9.48	9.44	9.53	9.95	10.95	8.65	10.83	10.36	10.27	9.14	8.8	11.25	10.19
ALPL	6.43	7.3	8.31	6.28	6.56	6.06	7.81	5.39	7.22	7.49	7.93	5.26	4.63	7.78	7.67	6.06	6.06	6.46	6.09	6.44	5.89	6.65	7.49	6.7	6.62	6.17	6.29	7.21	7.77	7.47	6.42	6.99	7.43	6.59	7.02	6.55	9.66	6.51	6.88	6.97	7.28	6.72	7.2	7.43	6.4	8.13	7.78	7.45	7.78
ALPP	7.03	8.24	2.05	1.84	8	7.35	1.68	7.34	3.88	1.5	1.1	4.29	4.69	0	2.17	0	0	4.25	0	4.7	0	0.9	3.78	5.38	3.24	2.01	6.11	4.9	5.06	0.99	5.93	4.89	4.89	2.65	0.95	1.37	0	4.23	3.4	1.01	1.06	6.57	0	4.4	4.72	9.73	8.74	2.08	0
ALPPL2	6.31	7.2	0	0	7.16	6.04	0	3.69	2.29	0	0	0	3.44	0	0	0	0	5.71	0	6.02	1.07	0.88	0	2.03	1.64	1.33	5	4.29	4.42	0.96	5.56	2.39	3.15	1.89	0.95	0	0	3.68	3.39	3.47	0	5.99	0	3.01	2.69	8.22	6.75	1.18	0.9
ALS2	10.63	10.57	10.52	10.79	10.76	11.16	10.79	11.07	10.92	10.95	10.92	11.11	11.26	10.49	10.84	10.66	10.58	10.89	11	10.99	10.92	11.02	10.66	11	10.75	10.55	11.01	11.34	10.72	10.88	10.78	10.87	10.91	10.77	11.01	10.74	10.77	10.61	10.8	10.79	10.75	10.77	10.56	10.69	10.5	10.55	10.94	10.77	10.74
ALS2CL	11.03	11	9.22	10.89	11.4	11.76	9.86	12.41	10.07	10.01	9.35	10.44	10.81	11.78	11.16	11.06	11.32	10.32	10.48	10.52	10.18	10.54	11	10.85	10.45	11.02	11.97	12.14	11.23	10.96	11.18	10.3	10.32	10.44	9.95	10.18	9.45	11.24	11.14	11.11	10.32	11.75	10.51	10.88	10.87	10.47	10.39	10.41	8.92
ALS2CR12	6.02	5.08	6.87	6.64	5.9	6.08	7.01	5.71	5.48	5.04	5.83	6.25	6.27	6.87	5.5	5.85	5.75	5.94	6.37	5.81	6.23	6.2	6.21	6.55	6.34	6.42	5.41	6.2	5.77	6.43	5.83	6.55	6.83	6.21	6.59	6.53	6.05	5.93	5.95	5.34	5.97	6	6.08	6.01	5.84	5.7	6.28	6.38	7.07
ALX1	1.18	0.82	0	0	0	0	1.07	0	1.03	0	0	1.25	1.58	0	1.85	0	0	3.08	0	4.13	1.68	0.88	2.21	3.12	0	1.33	4.5	4.55	3.53	0	0.89	2.1	3.34	2.23	0	0.83	0	0	0.89	1.01	0	0	0	0	0	2.07	1.98	0	0
ALX3	5.8	4.94	4.87	4.71	5.61	4.77	5.66	5.64	5.22	4.2	5.74	4.49	5.27	7.12	5.16	5.21	4.9	5.49	5.42	4.75	5	5.84	5.42	5.43	5.43	6.08	4.95	4.55	4.86	5.3	5.05	4.68	6.02	5.33	5.07	5.05	5.41	5.33	5.26	4.47	5.15	5.31	5.52	4.75	5.07	5.04	4.88	5.18	4.55
ALX4	4.33	4.09	4.87	4.12	4.58	4.06	3.59	3.98	3.85	5	3.76	4.57	2.99	7.47	3.14	5	3.69	4.06	4.13	4.06	4.04	4.84	4.39	4.37	6.01	5.33	3.46	3.56	3.73	4.08	4.16	3.54	4.27	4.41	4.55	5.21	4.91	3.09	3.37	3.82	4.7	3.29	5.47	4.4	4.39	3.86	4.3	5.42	4.32
ALYREF	8.99	9.36	10.19	8.71	9.1	9.39	9.51	9.35	9.88	9.51	9.68	9.34	9.26	9.06	9.52	9.74	9.49	9	8.53	9.63	8.53	8.86	9.56	9.35	8.55	8.55	9.89	9.71	9.71	9.07	8.89	9.28	9.13	9.51	9.08	8.73	9.71	9.39	9.43	9.17	8.75	9.06	8.73	8.67	8.56	10.17	10.26	8.93	9.09
AMACR	8.82	9.03	7.66	8.72	8.95	8.94	8.74	9.11	9.68	9.43	8.81	9.41	9.06	9.13	8.33	9.39	8.95	9.42	9.41	9.44	9.55	9.41	8.69	8.38	9.5	8.8	8.94	8.74	9.13	9.72	9.51	9.57	9.27	9.18	9.17	9.11	8.58	9.42	9.48	9.5	9.3	9.37	9.08	8.68	9.08	8.17	8.67	8.8	8.54
AMBN	0	0	0	1.18	0	0	0	0	0	0	0	0	0	0	0.9	0	0	0.8	0	2.05	0	0	0	0.9	0	0	0	0	0	1.93	0	0.86	0	0	0	0	0	0.96	0.89	0	1.03	1.46	0	0	0	0.85	1.98	0	2.15
AMBP	7.03	4.71	4.87	11.61	7.68	9.95	10.36	1.86	2.36	0	1.1	11.03	10.06	12.62	3.52	9.96	9.28	11.12	10.1	10.91	11.54	10.2	2.88	3.26	11.99	12.2	3.22	3.66	2.65	7.18	7.44	8.48	4.02	11.32	11.57	11.44	8.25	10.03	10.48	10.73	11.01	9.58	11.19	11.27	11.27	3.51	4.3	12.33	4.19
AMBRA1	11.08	11.01	10.75	10.85	11.1	10.69	10.61	10.7	10.52	10.91	10.53	10.8	10.92	11.17	10.59	10.51	10.78	10.64	10.7	10.75	10.63	10.91	10.7	10.71	10.53	10.74	11.1	11.14	11.2	10.72	10.43	10.6	10.58	10.53	10.64	10.72	10.57	10.45	10.57	10.44	10.8	10.66	10.69	10.66	10.59	10.71	10.7	10.68	10.5
AMD1	10.55	10.56	12.53	11.12	10.59	11.31	11.5	11.28	11.28	10.84	11.66	11.55	11.34	10.62	11.33	11.23	10.97	11.14	11.32	11.27	11.29	11.02	11.12	11.24	11.29	11	11.43	11.42	11.15	11.17	11.15	11.41	11.08	11.27	11.32	11.02	11.53	11.18	11.18	11.24	11.23	11.53	11.65	11.07	11.42	11.12	11.41	11.36	11.72
AMDHD1	3.64	2.48	3.76	3.63	3.16	3.38	3.94	4.33	3.96	4.52	5.94	4.77	4.23	6.94	2.99	4.21	3.69	5.69	6.11	5.96	5.81	5.54	4.96	4.25	4.32	5.44	3.75	3.85	3.73	4.87	3.24	4.85	4.6	5.09	4.81	4.97	3.22	5.08	5.12	3.6	5.73	5.49	6.74	6.14	6.52	4.39	4.73	5.92	5.55
AMDHD2	9.31	9.59	10.05	9.35	9.55	9.08	9.02	9.24	8.66	9.41	9.37	8.56	9.11	10.02	8.98	8.46	8.99	8.99	8.51	9.48	8.48	8.83	9.37	9.31	8.81	9.37	9.23	9.11	9.72	9.11	8.78	9.3	9.79	8.93	8.66	8.78	9.78	8.67	8.92	8.65	9.14	8.86	8.6	8.98	8.57	9.7	9.38	8.58	9.15
AMELX	7.6	7.14	7.61	6.62	7.59	6.56	4.66	6.2	5.96	5.43	7.9	6.52	5.77	0	6.25	6.76	7.09	5.47	5.71	5.33	5.81	5.37	5.95	6.39	6.01	5.38	4.5	5.13	4.99	6.29	5.97	6.56	6.59	6.26	6.11	6.68	6.67	6.38	6.5	6.18	5.92	5.94	6.05	6.52	6.55	4.68	5.67	5.92	6.54
AMELY	0	0	0	0	0	0	0	0	0	0	0	0	0	0	0	0	0	0	0	0	1.07	0	0	0	0	0	0	0	0	0	0	0	0	0	0.95	0	0	1.52	0	0	0	0	1.29	0	0	0	0	0	0
AMER1	9.69	10.2	9.32	9.47	9.84	8.94	8.89	8.77	9.42	9.43	8.93	9.21	9.17	10.49	8.63	9.07	9.13	9.72	9.8	9.37	9.86	9.78	9.49	9.68	10.1	10.16	8.82	8.45	9.07	9.44	9.22	9.02	9.07	9.35	9.52	9.81	9.09	9	8.74	9.15	9.8	8.95	10.08	9.69	9.63	8.83	8.91	9.81	8.58
AMER2	6.37	4.59	4.79	5.15	6.02	4.58	3.43	3.88	4.43	4.78	4.85	6.22	5.58	5.64	3.93	4.36	4.58	4.73	4.73	4.79	5.07	5.12	4.31	4.28	4.25	3.98	4.35	3.35	4	4.8	3.92	4.09	4.73	4.2	4.64	3.44	2.45	4.52	4.17	4.89	4.29	4.89	5.1	4.31	3.93	4.8	4.5	5.59	6.38
AMER3	7.89	6.4	2.86	7.55	8.06	4.44	4.99	0	6.22	4.87	5.68	7.54	7.21	8.78	5.53	6.04	5.49	6.92	6.53	6.84	6.9	7.2	5.48	1.44	7.73	7.65	2.42	0.93	2.84	6.89	5.57	7.19	6.83	6.5	7.62	6.29	3.96	6.36	7.18	7.56	6.08	5.31	6.97	6.34	6.68	5.89	6.43	7.4	8.97
AMFR	11.39	11.52	11.49	11.34	11.42	11.81	11.7	11.95	11.83	12	12.4	11.7	11.9	12.32	11.96	11.73	11.87	11.7	11.78	11.88	11.72	11.87	11.78	11.94	11.77	11.94	11.84	11.81	11.74	12.03	11.72	11.86	11.72	11.76	11.92	11.73	12.11	11.85	11.94	11.86	11.82	12.58	11.9	11.76	11.82	11.44	11.6	11.96	11.7
AMH	5.25	3.8	5.27	4.71	4.24	4.56	3.59	5.71	2.04	2.48	2.48	2.85	2.99	6.98	2.99	7.13	6.86	3.85	2.42	3.38	2.7	3.93	3.34	3.6	4.6	4.37	3.22	1.88	1.86	4	1.43	1.79	2.6	3.73	1.52	2.69	1.62	0	0.89	0	1.03	3.15	3.28	2.78	1.5	3.03	2.56	2.87	3.97
AMHR2	0	0	0	4.78	2.32	2.25	0	0	0	1.9	1.71	3.42	2.57	8.29	2.64	3.95	2	5.56	5.3	5.66	6.84	6.24	1.9	0	8.22	8.12	0	1.48	0	2.25	0	4.31	1.6	4.37	5.29	5.6	2.04	1.93	3.48	3.18	5.84	2.84	8.06	6.19	7.17	1.76	0.99	7.38	1.84
AMIGO1	7.71	6.26	4.52	8.15	7.36	7.92	9.13	7.58	7.85	7.8	7.99	8.62	8.54	9.68	7.22	8.73	8.96	8.86	8.89	8.62	9.37	8.89	8.65	8.54	9.65	9.62	7.33	7.3	7.54	9.5	8.33	9.03	9.17	8.52	8.86	8.77	8.36	8.98	8.77	9	8.51	8.11	9.63	8.86	9.18	7.31	7.56	9.31	8.99
AMIGO2	9.59	10.84	9.29	8.61	9.91	12	9.4	12.09	11.96	11.87	11.79	9.36	9.98	8.48	10.68	10.24	10.42	9.78	9.88	10.29	9.97	9.61	10.35	10.75	9.61	9.58	12.69	12.52	12.1	9.68	11.84	9.96	10.21	10.79	9.68	9.71	9.83	11.07	11.06	10.43	9.16	11.57	8.75	10.32	9.91	10.23	10.26	9.09	9.19
AMIGO3	7.52	7.08	8.05	7.5	7.19	6.88	7.48	6.97	6.9	7.64	7.23	7.03	7.37	9.31	7.02	7.25	8	7.03	6.77	6.99	7.06	7.14	7.14	6.86	8.2	8.5	7.18	6.77	7.54	7.64	6.7	7.34	7.87	7.24	7.04	7.05	7.89	7.07	6.82	7.4	7.51	6.92	7.78	7.52	6.87	6.96	6.86	7.77	7.76
AMMECR1	9.66	9.9	9.39	9.21	9.77	9.83	9.5	9.6	9.84	9.1	9.44	9.62	9.61	7.9	9.53	9.53	9.28	9.31	9.14	9.44	9.08	9.19	9.37	9.51	8.94	8.58	8.97	9.1	8.88	9.3	9.28	9.27	9.2	9.21	9.24	9.13	8.85	9.55	9.69	9.63	9.35	9.7	8.78	9.15	9.17	9.08	9.44	9.04	9.63
AMMECR1L	10.08	10.59	11.45	10.04	10.24	10.28	10.62	10.81	10.37	10.5	11.06	10.22	10.61	10.74	10.46	10.31	10.59	10.03	10.18	10.1	9.95	10.18	10.17	10.54	10.05	10.03	10.48	10.72	10.55	10.38	10.09	10.17	10.29	10.15	10.21	10.27	10.82	10.29	10.4	10.2	10.05	10.38	10.49	10.33	10.34	10.5	10.58	10.29	10.31
AMN	8.77	8.67	6.43	7.14	8.52	9.32	7.14	9.48	5.41	5.15	4.73	8.9	8.49	7.69	8.89	9.66	9.47	7.92	5.83	7.86	5.92	6.13	7.49	6.13	5.84	4.47	8.53	8.79	7.16	7.32	9.58	6.71	5.38	6.88	5.47	5.51	5.1	9.56	8.46	8.57	6.29	6.69	6.73	4.19	6.74	7.58	7	6.79	5.57
AMN1	10.32	9.86	9.53	10.17	10.16	9.55	9.84	9.78	9.59	9.8	9.46	9.71	9.66	9.8	9.67	9.68	9.42	9.96	9.9	9.77	9.82	10.21	9.7	9.35	9.67	9.25	9.62	9.59	9.38	9.66	9.69	9.79	9.73	9.73	9.89	9.4	9.39	9.51	9.52	9.62	9.73	9.48	10.21	9.79	9.62	9.78	9.55	9.88	10.25
AMOT	9.32	10.25	9.1	9.79	9.53	8.65	8.97	8.22	8.95	9.36	8.57	9.58	9.26	9.89	9.17	9.86	9.96	9.5	9.77	9.14	9.66	10.08	10.34	10.35	9.86	9.65	9.24	8.92	9.47	10.08	10.53	9.7	9.63	9.44	10.01	10.09	9.57	9.5	9.53	9.6	9.65	9.57	9.57	9.34	9.48	9.44	9.36	9.88	9.24
AMOTL1	11.52	11.9	12.98	11.46	11.59	11.2	11.8	11.53	12.48	12.6	12.89	12.56	12.52	12.71	12.09	11.84	12.35	12.09	12.61	11.96	12.23	12.53	12.22	12.62	12.18	12.2	12.13	12.04	12.4	12.55	12.31	12.28	12.41	12.24	12.3	12.56	12.54	11.88	11.82	12.04	12.44	11.92	12.75	12.41	12.19	12.01	11.97	12.93	11.91
AMOTL2	11.3	11.78	12.13	10.78	11.2	10.04	10.9	11.02	10.95	11.2	11.26	10.08	10.29	11.78	9.17	9.91	10.76	10.36	9.76	10.65	9.79	10.54	11.03	10.95	11.27	11.75	11.16	11.22	11.02	11.49	10.46	10.62	11.35	9.75	10.2	8.69	12.69	10.29	10.29	10.02	10.08	10.42	11.56	11.32	10.67	11.36	11.26	11.18	10.83
AMPD1	3.49	2.27	5.92	4.97	3.9	6.82	4.66	5.64	6.96	6.98	4.77	4.53	3.99	0	5.61	3.5	3.45	3.77	3.14	3.49	2.7	0.88	3.68	3.5	1.64	2.47	4.5	3.76	3.83	7.11	4.41	4.63	4.11	4.19	4.36	5.32	4.44	6.21	6.74	7.51	6.11	3.41	4.68	3.68	3.33	5.98	6.47	5.82	7.21
AMPD2	10.54	10.68	11.62	10.64	10.55	9.62	9.99	9.29	10.5	10.56	11.25	10.35	10.34	11.2	10.66	9.81	10.21	10.36	10.22	10.34	10.15	10.39	10.46	10.26	10.37	10.93	10.18	10.16	10.82	10.63	10.02	10.26	10.44	10.24	10.27	10.25	10.84	10.2	10.24	10.32	10.01	10.04	10.05	9.9	9.77	10.56	10.23	10.16	10.18
AMPD3	10.18	9.98	8	9.38	10.28	9.63	9.45	10.1	9.57	9.63	10.79	9.3	9.48	8.58	9.81	9.09	9.21	10	9.9	10.21	9.6	9.93	9.65	9.8	8.71	8.63	9.88	9.89	10.18	9.43	9.24	9.73	9.93	9.42	9.51	9.65	9.29	9.81	9.57	9.4	9.87	9.79	8.3	9.16	8.84	9.89	9.86	8.45	9.81
AMPH	8.51	7.59	8.19	8.17	8.42	6.66	8.09	6.56	7.98	8.28	8.56	8.58	8.17	7.76	7.25	7.78	7.7	7.56	7.52	7.56	7.87	7.42	7.72	8.11	8.01	7.79	6.34	6.4	7.37	8.52	7.64	8.45	8.41	7.61	8.04	7.97	8.12	7.99	8.33	8.55	7.13	6.78	6.74	7.11	7.17	7.7	7.51	7.48	8.46
AMT	8.5	8.34	8.99	9.6	8.56	8.3	8.46	8.49	8.03	8.36	7.98	8.54	8.66	10.53	7.5	8.73	8.72	8.9	9.17	8.71	9.46	9.09	7.43	8.05	10.29	10.49	8.85	8.96	9.01	8.76	8.82	8.35	8.48	8.57	8.9	9.47	8.22	8.48	8.81	8.87	9.2	8.01	10.3	9.64	9.77	7.67	7.64	9.99	8.41
AMTN	1.18	2.48	0	0	3.16	6.31	0	0	2.85	0	1.71	5.09	5.6	0	0	2.03	2.8	1.32	2.83	2.3	0	3.85	7.11	6.86	0	0	0.87	0	0	6.04	0	6.71	5.6	7.11	7.67	6.35	2.04	2.51	1.43	1.59	3.22	6.21	0	5.88	3.96	1.38	0.99	0	2.15
AMY1A	0	0	0	0	0	4.78	0	0	0	0	0	1.01	0	5.77	0	2.85	0	4.39	5.32	4.32	6.14	3.87	0	0	7.84	6.76	0	0	0	0	1.06	0	0	3.06	3.52	4.12	0	0	1	0	4.49	1.08	7.64	5.89	7.8	0	0	6.24	0
AMY1B	0	0	0	0	0	0	3.85	0	0	0	0	0	0	0	0	0	0	1.32	0	0	0	0	0	0	0	0	0	0	0	0	0	0	0	0	0	0	0	0	0	0	1.81	0	0	0	0	0	0	0	0
AMY1C	0	0	0	0	0	2.28	5.1	0.74	1.1	0	0	0	0	3	0	0	0	0	0	2.07	4.7	0	1.62	0	7.16	6.47	0.98	0	0	0	0	0	0	0	2.13	2.88	0	1.34	0	0	0	0	6.79	4.34	6.77	1.54	0	5.35	0
AMY2A	9.45	7.5	10.17	10.45	7.67	14.6	16.75	9.06	0	6.69	7.04	15.44	12.03	21.04	13.68	16.67	15.09	18.41	18.12	18.21	20.1	17.13	5.84	6.79	22.12	21.55	8.47	4.19	6.19	7.34	6.46	13.42	6.04	16.51	17.08	17.81	8.95	10.81	11.76	9.71	18.41	15.48	22.47	19.75	21.64	4.87	9.28	21.47	9.47
AMY2B	9.94	9.34	9.65	10.2	9.84	11.65	14.32	9.41	8.74	9.28	9.49	12.62	9.38	18.93	11.82	13.31	11.83	15.17	14.99	15.31	16.9	14.11	8.4	9	19.82	19.52	8.75	9.39	8.66	9.84	8.13	11.06	9.65	14	14.51	15.42	9.38	9.75	9.37	9.88	16.12	12.04	20.03	16.92	18.96	8.27	9.35	18.81	10.18
AMZ1	7.97	7.87	8.24	7.65	7.75	6.86	7.5	7.31	6.98	7.74	9.33	6.78	7.81	8.4	7.76	7.01	7.44	7.59	7.13	7.54	7.15	7.34	7.5	8.09	7.49	8.04	7.38	6.94	7.94	7.19	6.9	7.08	7.8	7.43	7.26	8	7.75	6.8	6.83	7.27	7.24	6.73	7.44	7.08	7	8.18	7.67	7.13	7.84
AMZ2	9.8	10.33	10.69	9.68	9.75	10.37	10.29	10.6	10.39	10.15	10.39	9.96	10.12	9.57	10.05	10	9.89	9.92	9.94	10.16	10.01	9.83	10.15	10.09	10	9.69	9.73	9.82	9.71	9.81	9.7	10.24	10.05	10	10.21	9.88	10.1	9.94	10.04	9.87	9.59	9.76	10.05	9.7	10.12	10.36	10.61	9.84	10.34
AMZ2P1	7.74	7.36	7.94	8.29	7.49	8.22	8.04	8.57	7.94	8.31	8.71	7.67	7.71	7.98	7.33	7.47	7.65	8.36	8.48	8.54	8.36	8.55	7.61	7.83	8.31	7.95	7.97	8.27	8	8.67	7.44	8.29	8.1	8.39	8.74	8.78	8.6	7.79	7.96	7.73	7.96	7.36	7.84	7.52	7.94	7.5	7.66	8.14	8.12
ANAPC1	10.88	11.04	10.51	10.89	10.96	11.18	11.31	11.53	11.46	11.29	11.11	11.52	11.49	10.46	11.27	11.18	11.21	11.2	11.23	11.39	11.35	11.2	10.89	11.22	11.1	10.81	11.48	11.68	11.35	11.21	11.36	11.24	11.14	11.19	11.28	11.07	11.01	11.07	11.26	11.21	11.11	10.91	11.26	11.07	11.04	11	11.42	11.27	11.29
ANAPC10	8.4	8.43	7.92	8.34	8.44	8.44	8.48	8.94	8.33	8.34	8.57	8.36	8.39	7.09	8.44	8.66	8.47	8.31	8.55	8.37	8.47	8.28	8.34	8.46	8.44	8.09	8.49	8.53	8.24	8.33	8.56	8.42	8.26	8.52	8.46	8.58	8.31	8.52	8.64	8.32	8.45	8.27	8.22	8.31	8.42	8.13	8.57	8.24	8.76
ANAPC11	8.57	9.2	9.28	8.55	8.77	9.06	8.65	8.81	9.5	9.48	9.22	9.11	9.27	9.85	9.03	9.31	9.1	8.89	8.73	9.35	8.63	8.78	9.31	8.99	9.52	9.29	9.45	9.13	9.13	8.63	8.7	8.96	8.57	9.06	8.96	8.86	9.23	9.21	9.31	8.9	8.5	8.93	8.95	8.77	9.18	9.54	9.57	9.14	8.57
ANAPC13	9.75	9.93	10.03	9.68	9.79	9.76	9.81	9.66	10.11	9.69	10.18	10.03	9.78	9.23	9.26	10.12	9.86	9.62	9.98	9.84	9.83	9.48	9.76	9.58	9.68	9.38	10.22	9.97	9.76	9.75	10.18	10.11	9.87	9.9	10.09	9.84	9.99	9.61	9.56	9.66	9.58	10.25	10.17	9.81	10.32	9.84	9.95	10.1	10.16
ANAPC15	7.93	8.45	8.61	8.3	8.35	8.17	7.84	8.03	8.71	8.61	8.3	8.04	8.03	9.21	8.2	8.16	8.2	7.99	8.09	8.41	8.09	8.24	8.03	7.96	8.37	8.33	8.54	8.43	8.24	8.05	8.27	8.33	8	7.9	8.43	7.88	7.97	7.79	8.46	8.05	8.04	7.84	8.31	7.84	8.25	8.32	8.39	8.31	7.98
ANAPC16	11	10.91	11.45	11.43	11.04	11.14	11.46	11.35	11.29	11.07	11.08	11.29	11.17	11.31	11.05	11.5	11.4	11.41	11.64	11.47	11.78	11.49	10.58	10.68	11.86	11.47	11.27	11.24	10.81	11.09	11.43	11.37	11.29	11.28	11.53	11.43	11.19	11.63	11.74	11.65	11.46	11.41	12.04	11.51	12.04	10.99	11.23	11.89	11.84
ANAPC1P1	3.5	2.82	2.06	4.44	4.09	3.62	5.86	3.89	2.45	3.13	4.05	3.66	3.54	3.46	4.61	3.19	3.4	3.83	4.02	3.1	3.55	3.09	2.33	3.66	1.69	2.44	3.41	3.86	3.93	3.31	2.24	3.83	3.78	2.66	3.01	2.73	3.09	3.18	3.04	3.44	2.99	3.25	4.18	3.25	3.64	4.2	3.54	4.36	5.06
ANAPC2	9.7	9.57	10.69	9.65	9.52	8.92	9.39	8.79	8.64	9.25	9.04	8.59	8.68	11.51	8.72	8.92	9.25	8.87	8.84	8.73	9	8.91	9.15	8.96	9.55	10.17	8.61	8.23	9.21	9.01	8.48	8.89	9.31	8.88	8.72	9.08	9.44	8.72	8.78	8.86	9.47	8.81	9.64	9.44	9.13	8.79	8.51	9.52	8.9
ANAPC4	9.67	9.54	9.12	9.67	9.8	9.85	10.34	10.08	9.89	9.88	10.04	9.71	9.79	9.23	9.89	9.99	9.8	9.93	10.09	10.05	10.02	9.86	9.66	9.79	10.02	9.63	9.91	10.07	9.69	9.84	9.85	10	9.92	9.85	10.09	10.05	9.78	9.95	10.06	9.94	10.17	10.13	10.17	10	10.38	9.61	10.15	10.12	10.24
ANAPC5	11.11	11.21	11.74	11.42	11.26	11.55	11.75	11.61	11.78	11.81	11.87	11.4	11.47	11.96	11.65	11.5	11.44	11.49	11.65	11.8	11.87	11.6	11.11	11.35	12.03	11.86	11.37	11.6	11.4	11.52	11.16	11.69	11.48	11.46	11.81	11.45	11.77	11.51	11.84	11.75	11.68	11.56	12.19	11.86	11.82	11.36	11.84	12.08	11.59
ANAPC7	10.08	9.98	9.97	10	10.12	10.52	10.38	10.7	11.01	10.71	10.53	10.04	10.23	9.88	10.41	10.25	10.31	10.36	10.25	10.63	10.13	10.2	10.07	10.28	10.12	9.96	10.58	10.7	10.64	10.32	9.97	10.45	10.25	10.2	10.33	10.23	10.23	10.25	10.33	10.28	10.22	10.29	10.3	10.13	10.33	10.39	10.73	10.17	10.19
ANG	7.95	8.31	7.06	8.38	8.15	7.86	7.11	6.9	8.09	7.65	7.64	8.53	7.94	8.81	8.82	9.81	9.2	8.71	8.39	8.77	8.81	8.05	7.7	7.45	9.25	8.84	9.21	8.61	7.17	8.23	8.74	7.94	7.1	8.02	7.95	8.23	7.1	8.37	7.93	7.84	8.07	8.81	8.76	8.17	8.94	6.68	6.77	8.11	6.87
ANGEL1	9.79	9.26	9.56	10.64	9.9	9.62	10.09	9.76	9.71	10.12	10.32	10.02	9.69	12.14	9.8	9.61	9.67	10.79	10.86	10.44	11.27	10.97	9.76	9.7	12.18	12.08	9.47	9.62	9.91	10.01	9.52	10.2	10.3	10.23	10.38	10.83	9.75	9.52	9.7	9.96	10.85	9.64	11.74	11.16	11.31	9.67	9.8	11.61	10.02
ANGEL2	10.49	10.43	9.84	10.29	10.45	9.97	10.59	10.54	10.27	10.21	10.19	10.23	10.31	9.3	10.5	10.36	10.26	10.09	10.22	10.2	10.25	10.12	10.24	10.55	10.46	9.99	10.23	10.34	10.19	10.35	10.37	10.51	10.58	10.26	10.44	10.36	10.48	10.24	10.49	10.46	10.37	10.41	10.39	10.4	10.42	10.05	10.27	10.31	10.91
ANGPT1	7.91	8.01	8.52	8.23	7.74	8.87	9.4	7.94	8.27	7.37	9.8	9.82	9.3	7.93	7.85	9.47	9.09	8.63	8.13	8.05	8.98	7.45	8.32	8.9	8.18	8.5	7.34	7.61	7.23	9.57	9.73	9.75	10.24	8.06	8.6	8.03	9.7	9.4	9.12	9.47	7.97	7.85	8.85	8.53	8.49	7.91	8.34	8.82	10.09
ANGPT2	9.24	9.59	11.05	8.72	9.25	9.32	8.81	9.99	9.49	9.14	9.74	9.51	9.04	7.25	9.11	8.03	8.03	8.4	8.4	8.43	8.38	8.29	9.84	9.53	8.37	8.39	9.65	9.77	8.92	8.89	9.47	9.32	9.79	8.96	8.86	8.69	10.17	8.48	8.76	8.76	8.39	8.61	8.19	8.65	8.42	9.25	9.36	7.98	9.26
ANGPT4	6.15	6.17	7.28	6.09	5.8	4.2	4.32	4.16	5.06	5.39	4.7	4.88	4.53	6.06	4.17	3.47	4.93	4.92	4.62	4.5	5.2	5.03	5.01	4.36	4.34	5.22	4.35	4.41	4.96	5.39	4.69	4.49	5.54	4.62	5.45	4.69	7.09	4.43	5.12	4.91	4.99	4.73	5.94	4.91	4.23	3.78	4.43	4.86	5.93
ANGPTL1	8.82	8.29	9.9	9.94	9.05	9.14	11.04	9.36	9.19	9.24	8.47	10.03	9.7	8.97	9.03	9.69	10.2	9.37	9.65	9.09	10.08	9.16	8.6	9.33	10.41	10.11	7.94	8.79	8.56	9.41	8.3	10	10.56	9.57	10.17	9.73	10.85	8.88	9.11	9.32	9.46	8.63	10.53	9.81	10.12	8.28	9.06	10.66	10.57
ANGPTL2	10.88	11.57	12.57	10.11	10.64	10.47	11	9.94	10.24	10.36	11.84	10.37	10.36	9.81	11.54	10.06	10.62	10.33	10.07	9.98	9.91	10.03	10.77	11.21	10.15	10.95	10.79	10.85	10.73	11.08	11.11	10.81	11.5	10.68	10.8	10.7	12.6	10.09	9.8	9.97	9.67	9.56	9.43	9.9	9.41	10.82	10.39	10.07	9.99
ANGPTL3	5.55	5.59	2.86	5.79	5.58	4.4	4.66	4.9	6	5.68	5.54	5.7	5.79	4.09	5.56	5.4	5.32	5.67	6.39	5.49	5.89	5.75	4.12	5.73	5.2	4.96	5.44	5.49	5.37	5.37	5.49	5.67	5.48	6.06	6.01	5.78	4.69	5.99	5.72	5.87	6.25	5.88	6.17	5.69	6.37	5.49	5.59	4.64	6.47
ANGPTL4	9.86	8.99	13.01	8.62	9.85	10.64	8.01	10.52	11.89	10.91	10.26	7.68	7.58	10.07	9.06	9.39	8.52	8.2	8.36	8.07	8.5	8.81	7	7.03	7.32	7.66	9.88	10.44	10.38	7.09	6.03	8.27	8.9	8.8	9.7	8.72	12.42	9.65	9.64	8.58	8.38	10.46	9.17	8.84	8.87	11.08	11.16	9.11	8.76
ANGPTL5	5.09	3.23	3.76	4.32	3.45	2.25	2.93	3.72	3.04	2.89	3.5	4.49	4.23	2.07	3.14	3.36	2.8	3.31	3.14	2.51	3.3	2.59	3.87	4.18	3.98	3.1	2.77	4.55	3.73	4.61	2.6	5.91	6.27	3.59	4.36	3.75	4.22	3.82	3.59	4.6	2.86	3.53	4.51	2.51	4.12	4.01	4.37	4.32	6.82
ANGPTL6	5.05	4.19	4.75	3.78	3.88	3.69	6.43	3.64	4.3	5.85	4.56	3.63	3.77	6.18	5.04	3.99	3.39	4.08	4.21	4.19	4.32	4.63	5.21	5.19	4.89	5.38	4.2	4.58	5.74	4.44	4.41	4.35	5.36	4.13	4.43	4.62	4.59	3.76	3.92	3.87	4.73	4.13	4.06	4.4	4.61	5.52	5.23	5.4	5.62
ANGPTL7	7.95	7.81	8.05	6.76	7.31	6.01	9.99	5.27	6.51	8.8	6.34	5.81	6.11	6.03	6.34	6.74	7.07	6.21	6.79	5.76	6.18	6.23	7	7.11	6.65	6.37	5.83	5.57	6.23	8.43	4.85	8.97	9.55	6.99	7.18	6.83	7.45	5.46	5.57	6.06	6.21	6.24	7.81	5.88	6.09	6.51	7.75	7.38	9.12
ANGPTL8	4.79	3.11	4.31	3.47	3.32	3.62	0	2.42	3.04	2.89	3.76	2.85	3.89	5.18	2.64	3.04	3.16	3.69	2.83	1.74	2.7	2.95	2.88	3.12	3.24	4.47	3.75	3.03	3.83	3.62	2.6	2.92	3.19	3.59	2.24	3.26	3.51	3.82	1.82	2.01	3.52	3.73	3.81	4.13	4.12	3.51	1.98	3.3	1.44
ANHX	0	0	0	0	1	0	2.1	0	0	0	0	0	0	0	0	0	0	0	0	0	0	0	0	0	0	0	0	0	0	0	0	0	0	0	0	0	0	0	0	0	0	0	0	0	0	0	0	1.18	0
ANK1	7.51	7.05	6.75	7.3	7.41	6.48	5.72	7.02	6.92	6.68	6.32	6.24	5.77	7.71	10.04	7.18	7.83	6.32	4.62	6.44	5.66	5.48	7.05	7.04	5.28	6.01	4.21	4.75	5.82	5.89	7.02	6.88	7.28	5.33	5.52	6.11	5.22	7.89	7.31	7.5	5.65	8.04	6.38	6.09	6.63	7.54	6.92	6.71	6.75
ANK2	10.86	10.07	14.24	11.98	10.24	9.79	12.5	9.96	10.46	10.8	12.07	10.93	10.87	9.57	11.23	10.42	10.94	10.21	10.09	10.12	10.15	9.82	10.59	11.37	9.68	10.41	9.62	10.98	10.68	12.2	10.29	11.99	12.52	9.93	10.97	10.08	13.07	10.43	10.75	11.05	10.71	10.1	11.03	11.08	9.91	10.52	11.35	11.45	12.85
ANK3	11.51	11.01	9.79	11.82	11.4	10.85	11.35	10.69	9.98	9.59	10.34	11.36	10.95	12.09	10.41	11.37	11.37	11.2	11.39	10.74	11.6	11.36	10.42	10.31	11.87	11.75	10.34	10.57	9.59	11.12	11.05	10.8	11.02	10.99	11.23	11.42	10.02	11.07	11.04	11.28	11.44	10.87	11.6	11.43	11.36	10.57	10.85	11.83	11.51
ANKAR	8.61	7.93	7.88	9.1	8.54	8.11	8.91	8.38	8.65	8.34	8.13	8.93	8.85	7.99	8.03	8.91	8.79	8.7	8.89	8.5	9.16	8.72	7.98	8.38	9.35	8.65	8.08	8.52	8.17	8.91	8.75	8.9	8.98	8.73	9.06	8.67	8.15	8.68	8.87	9.02	8.98	8.36	9.33	9.23	9.11	7.62	8.16	9.04	9.38
ANKDD1A	7.16	6.88	8.83	7.49	6.56	6.07	7.3	6.02	6.35	6.71	7.01	6.43	6.67	8.07	6.13	6.55	6.45	6.41	6.96	6.58	7.24	6.9	5.78	6.19	7.33	7.35	5.9	6.15	6.38	7.05	7.27	7.46	8.36	6.6	6.51	6.95	7.66	6.38	6.21	6.5	7.03	5.62	7.76	7.07	6.65	6.47	6.35	7.59	7.19
ANKDD1B	6.53	5.47	4.71	6.23	5.96	5.23	5.38	5.28	5.09	5.09	4.35	5.81	5.27	6.16	5.18	6.17	6.06	5.36	5.65	5.46	5.89	6.23	5.28	5.09	5.52	5.44	4.76	5.04	5.36	5.58	5.11	5.55	4.83	5.64	5.96	5.61	4.68	6.19	6.59	6.09	6.4	5.11	5.47	5.81	5.5	4.91	5.29	5.64	5.69
ANKEF1	8.21	8.57	5.76	8.5	8.58	8.95	8.44	9.25	6.81	6.77	7.31	8.7	8.35	10.13	8.52	8.55	8.27	9.03	9.7	8.96	9.85	9.42	8.38	7.86	10.68	10.3	7.54	7.69	7.3	7.68	7.94	8.16	7.58	8.93	9.06	9.3	7.54	8.55	8.56	8.43	9.47	8.34	11.72	9.7	10.52	7.86	7.98	10.66	8.38
ANKFN1	9.56	9.69	5.15	5.28	9.71	5.18	7.52	6.31	8.06	7.9	4.43	6.06	6.31	0	8.28	8.74	9.04	6.24	4.76	6.83	4.66	4.22	8.34	7.34	3.77	4.37	6.29	5.87	7.26	6.64	8.31	6.35	6.65	5.29	5.76	5.35	6.79	10.33	10.16	9.6	5.1	8.42	2.76	6.34	6.46	5.32	5.56	4.12	6.39
ANKFY1	11.47	11.44	11.41	11.48	11.43	11.27	11.7	11.2	11.53	11.94	12.08	11.74	11.65	11.5	11.8	11.28	11.43	11.74	11.71	11.44	11.8	11.66	11.66	11.9	11.7	11.82	11.55	11.49	11.9	11.94	11.26	11.56	11.96	11.54	11.53	11.96	12.16	11.64	11.35	11.68	11.78	11.32	11.48	11.58	11.47	11.52	11.49	11.58	11.71
ANKH	11.69	11.85	11.56	11.17	11.54	11.36	11.58	11.69	12.31	12.95	12.71	11.6	11.81	11.42	12.31	11.21	11.52	11.33	11.56	11.16	11.1	11.32	11.79	12.55	11.46	11.56	12.38	11.76	12.12	11.67	11.78	11.71	12.15	11.98	11.78	12.23	12.22	11.6	11.34	11.72	11.57	11.78	11.45	11.61	11.38	11.35	11.13	11.19	11.64
ANKHD1	12.3	12.1	12.08	12.07	12.29	11.91	11.95	11.74	12.02	12.07	12.14	12.19	11.74	11.79	11.93	12.05	11.78	12.08	12.3	11.63	12.44	11.85	11.86	12.16	12.54	12.46	12.05	12.03	11.9	12.13	11.99	11.86	11.98	11.89	12.06	12.44	11.79	12.05	11.46	11.9	12.35	12.06	12.74	12.35	12.64	12.28	12.04	12.38	12.31
ANKHD1-EIF4EBP3	10.57	10.44	9.91	10.74	10.48	10.34	11.04	10.29	10.18	10.81	10.52	10.88	10.79	11.81	11.06	10.44	10.71	11.12	11.35	10.4	11.02	11.52	10.85	10.43	11.37	11.11	10.49	10.29	10.57	10.5	10.85	10.24	10.84	10.93	10.29	11.07	10.63	10.8	10.51	10.62	11.01	10.54	11.44	11.03	10.87	10.54	10.41	10.96	9.7
ANKIB1	11.36	11.54	11.56	11.11	11.45	11.92	11.57	12.13	12.26	12.09	11.87	11.9	11.88	10.94	11.99	11.57	11.42	11.53	11.74	11.53	11.59	11.49	11.67	11.98	11.47	11.25	11.82	11.78	11.83	11.68	11.81	11.58	11.73	11.9	11.74	11.59	11.87	11.86	11.72	11.84	11.56	11.75	11.43	11.49	11.48	11.69	11.82	11.36	11.71
ANKK1	6.52	6.31	4.06	6.08	6.64	5.66	7.4	6.26	4.44	4.73	4.83	4.97	5.82	5.05	4.06	4.9	4.85	4.24	4.06	3.76	4.53	4.28	5.7	6.42	5.63	5.98	3.46	4.1	4.35	5.3	3.48	4.48	4.48	4.64	4.81	4.66	4.14	4.95	5.32	4.97	5.06	4.14	5.69	5.59	4.82	5	5.22	5.33	5.98
ANKLE1	6.1	5.32	6.21	5.86	5.83	5.33	5.11	4.86	5.5	5.84	5.44	4.98	5.8	6.07	4.58	4.89	5.29	5.71	5.39	5.05	4.99	5.52	5.49	5.31	5.56	4.64	5.36	5.72	5.03	5.25	4.79	5.46	5.62	5.63	5.66	5.67	5.27	5.11	4.56	5.14	5.55	5.1	5.34	5.33	4.9	5.32	5.51	5.3	5.86
ANKLE2	11.22	11.27	12.59	10.95	11.16	11.37	11.01	11.54	11.07	11.19	11.75	10.72	11.13	11.14	11.44	10.92	11	10.87	10.67	11.14	10.58	10.77	11.22	11.55	10.67	10.89	11.67	11.59	11.7	10.91	11.11	10.93	10.95	10.97	10.8	10.71	11.25	11.11	11.2	10.87	10.82	11.14	10.55	10.74	10.47	11.99	12.03	10.78	11.02
ANKMY1	10.1	9.81	9.01	9.48	9.9	9.52	9.53	9.66	8.88	9.1	8.62	9.11	9.3	10.33	8.92	9.45	9.6	9.2	9.09	8.52	9.28	9.09	9.04	9.19	9.25	9.61	8.99	8.9	9.29	9.32	9.58	9.01	9.57	8.92	8.7	9.04	9.02	9.06	8.86	9.11	9.32	8.89	9.18	9.2	9.03	8.84	8.61	9.2	9.43
ANKMY2	8.99	9.1	8.38	9.27	9.11	10.31	9.2	10.49	9.81	9.63	9.48	10.19	10.31	8.62	10.1	9.94	9.72	9.43	9.59	9.72	9.8	9.41	9.81	9.75	9.72	9.52	9.79	9.87	9.42	9.65	10.06	9.73	9.33	9.47	9.76	9.45	9.39	10	10.03	9.93	9.36	9.95	9.76	9.44	9.52	8.88	9.11	9.76	9.61
ANKRA2	9.08	9.36	8.01	8.9	9.27	9.47	9.4	9.85	9.3	9.17	8.91	9.31	9.05	8.89	9.27	9.39	9.32	8.9	9.25	9.05	9.31	9.02	8.99	8.97	8.82	8.7	8.91	9	8.63	8.99	9.32	9.17	9.12	8.95	9.28	8.91	8.72	9.43	9.37	9.3	9.06	9.34	8.94	8.94	9.01	8.69	9.12	9.04	9.54
ANKRD1	4.58	6.27	5.39	6.16	5.28	6.39	3.59	11.03	5.83	5.23	6.9	6.63	7.82	0	3.4	4.5	4.39	7.56	6.31	8.58	5.63	6.56	4.96	6.93	3.53	2.82	11.25	11.13	11.04	5.4	6.56	5.08	3.92	4.37	5.49	2.29	5.93	4	4.9	4.18	6.15	7.29	4.31	5.93	5.36	10.66	10.71	4.41	4.26
ANKRD10	14.25	13.99	13.65	14.16	14.44	13.03	13.79	13.36	14.09	13.85	13.97	13.93	14.12	12.66	13.74	13.78	13.85	13.93	14.2	14.25	14.02	14.04	13.78	14.38	13.74	13.44	13.77	14.23	13.8	13.9	13.9	13.99	13.84	14	14.3	14.26	13.48	13.77	14.11	14.08	14.19	14.19	13.57	14.13	13.99	13.23	13.65	13.72	13.81
ANKRD11	12.05	11.86	12.85	11.79	11.73	10.95	11.48	11.23	11.01	11.48	11.58	11.21	11.29	13.58	11.08	11.14	11.27	11.41	11.21	10.3	11.26	11.09	11.49	11.43	11.47	12.03	11.33	11	11.73	11.57	11.04	10.5	11.58	11.22	10.5	11.54	11.54	11.15	10.27	10.98	11.48	11.27	11.67	11.4	11.16	11.91	10.8	11.3	11.15
ANKRD12	12.13	12.01	12.34	12.05	11.89	12.2	11.99	11.82	12.15	11.91	12.26	12.34	11.91	11.44	12.44	12.33	11.94	12.19	12.38	11.63	12.27	11.92	12.01	12.09	11.92	12.02	12.59	12.45	11.89	12.3	12.24	12.1	12.41	12.27	12	12.17	11.94	11.96	11.53	12.17	12.18	12.11	12.12	12.07	11.99	11.87	11.71	11.93	12.85
ANKRD13A	10.77	10.54	11.53	10.94	10.67	11.1	11.31	11.12	11.21	11.36	11.24	10.8	10.78	9.95	11.36	10.85	10.75	11	11.42	11.15	11.09	11.35	10.52	10.86	10.63	10.46	10.9	11.02	10.92	11.01	10.3	11.15	11.12	10.93	11.25	11.04	11.15	10.66	10.85	10.92	11.13	10.78	10.5	10.8	10.47	10.96	11.16	10.72	11.44
ANKRD13B	7.49	7.2	9.42	7.17	6.88	5.75	6.37	6.16	7.26	8.14	6.4	6.64	7.37	8.27	6.88	6.8	7.02	6.65	6.54	6.21	6.15	6.43	7.56	7.48	5.66	7.18	6.26	6.7	7.65	7.81	7.04	7.17	7.89	7.13	6.39	6.84	8.25	6.77	6.44	6.86	6.69	7.12	6.69	7.27	5.99	7.21	6.1	6.74	6.51
ANKRD13C	10	10.32	10.57	9.97	9.95	10.19	10.3	9.92	10.1	10.19	10.55	10.35	10.35	9.09	10.46	10.36	10.18	10.12	10.38	10.13	10.44	10.08	10.12	10.25	10.08	9.84	10.14	9.99	9.97	10.36	10.27	10.33	10.31	10.37	10.21	10.1	10.35	10.31	10.15	10.22	10.2	10.37	10.21	10.25	10.05	10.21	10.27	10.08	10.55
ANKRD13D	9.5	9.67	9.25	9.32	9.64	9.22	9.79	9.8	9.49	10.05	9.59	8.68	9.37	10.11	9.35	8.85	9.19	9.09	9.09	9.3	8.89	9.32	9.47	9.47	8.33	8.83	9.61	9.68	10.13	9.45	8.88	9.56	9.64	9.14	9.12	8.77	9.74	8.99	9.22	9.21	9.1	9.15	8.35	8.74	8.1	9.4	9.36	8.71	9.29
ANKRD16	7.59	7.81	6.38	7.54	7.7	6.9	7.86	7.01	7.22	7.89	7.29	7.27	7.12	8.89	7.21	7.15	7.06	7.04	7.31	7.1	7.35	7.32	7.15	7.04	7.58	7.87	6.83	6.76	7.39	7.87	7.32	7.08	7.42	7.5	7.4	7.23	7.08	7.15	7.13	7.43	7.67	6.97	7.8	7.55	7.31	7.05	6.75	7.72	7.29
ANKRD17	12.69	12.78	12.9	12.81	12.91	12.52	12.8	12.6	12.67	12.74	12.98	12.91	12.65	12.98	12.84	12.64	12.66	12.89	13.07	12.47	13.05	12.89	12.69	12.9	12.93	12.85	12.75	12.74	12.72	12.74	12.83	12.56	12.74	12.73	12.74	12.96	12.83	12.86	12.61	12.78	12.93	12.74	13.16	12.86	12.86	12.73	12.7	12.9	12.73
ANKRD18A	9.8	9.38	6.96	10.56	9.85	9.19	8.33	9.35	7.6	7.53	7.39	9.37	8.94	11.58	9.13	9.86	9.97	9.95	10.4	9.01	10.54	10.4	8.06	7.91	11.23	11.08	8.35	8.44	8.2	9.1	8.6	8.64	8.2	9.41	9.61	10.27	6.83	9.65	9.17	9.54	10.39	9.45	11.06	10.62	10.65	8.02	8.07	10.69	9.11
ANKRD18B	4.04	2.85	0	4.93	3.73	5.16	3.71	5.75	0	2.93	0	4.05	4.1	4.15	2.21	4.32	4.81	4.16	2.17	3.65	3.74	2.43	1.52	1.45	4.61	3.4	3.36	2.91	2.69	5	1.86	4.11	2.84	2.72	2.24	1.75	1.61	5.98	4.86	5.09	2.41	2.21	3.42	3.27	1.54	1.4	2.03	3.66	2.66
ANKRD18CP	3.33	3.89	3.39	4.73	3.92	5.86	6.53	5.99	5.25	4.01	3.5	4.32	3.9	4.92	4.77	5.61	5.29	5.81	6.25	5.34	6.4	6.47	4.05	3.26	4.73	4.02	6.36	6.92	5.88	4.31	4.38	5.19	4.6	3.87	4.78	4.47	4.06	4.88	5.32	4.98	5.63	3.89	5.76	5.53	4.62	4.71	4.74	6.2	5.78
ANKRD18DP	2.61	2.66	0	2.26	2.58	2.59	3.83	1.86	2.63	2.48	2.48	1.62	1.99	2.07	2.83	1.02	2	2.63	2.63	3.27	0	1.82	1.9	1.84	2.87	0	1.41	1.88	0	2.51	1.43	1.79	1.6	1.51	1.93	2.04	1.62	1.52	2.13	0	1.03	3.29	1.29	3.38	1.5	3.7	3.68	1.82	5.49
ANKRD19P	7.37	7.26	6.13	6.48	7.09	5.8	6.75	6.07	4.86	5.92	5.94	6.67	5.77	6.76	6.31	6.63	6.85	7.48	6.71	7.29	6.39	6.31	6.43	6.45	5.8	6.11	5.43	5.54	6.03	6.67	6.04	5.97	6.83	6.45	6.13	5.73	6.51	6.19	5.97	6.44	6.43	6.29	5.73	6.46	5.84	5.75	5.53	5.85	6.65
ANKRD2	1.83	2.97	4.52	3.63	3.32	1.81	4.22	2.64	2.85	4.92	4.5	3.67	3.69	5.62	3.52	3.04	3.69	3.2	3.72	3.27	3.3	3.67	3.96	4.11	4.47	5.53	2.11	3.03	3.73	4.08	2.79	3.98	3.02	3.59	3.49	3.48	4.05	3.61	3.37	4.47	3.97	3.53	3.48	3.92	3.57	5.3	5.26	3.63	2.41
ANKRD20A1	7.1	6.76	5.5	8.09	7.03	4.84	0	4.36	6.14	5.3	6.31	6.38	4.71	8.12	6.52	5.58	4.96	8.1	8.74	6.72	8.77	8.07	6.19	6.44	9.11	8.94	2.39	3.63	5.58	6.52	5.55	5.53	5.46	7.43	7.13	8.33	4.27	5.75	5.31	5.59	7.5	7.22	9.06	9.24	9.13	5.52	4.95	8.59	7.38
ANKRD20A11P	3.78	2.27	4.42	4.02	4.16	2.86	4.36	1.45	4.22	4.92	3.76	4.27	3.69	6.51	2.99	3.36	1.58	2.18	2.16	1.74	3.13	2.78	2.87	1.84	3.53	3.33	1.8	2.35	2.34	2.75	1.45	3.04	1.65	1.22	2.24	3.48	3.05	2.98	3.66	2.6	4.52	2.18	5.37	5.55	5.29	3.03	4.14	4.35	4.8
ANKRD20A12P	6.5	5.9	3.5	6.17	6.4	5.89	6.45	6.21	5.97	4.34	5.56	6.49	5.93	5.06	6.73	5.84	5.43	6	6.15	5.39	6	5.82	5.69	6.26	6.37	6.22	5.97	6.53	5.12	5.7	6.66	6.87	6.67	5.8	5.79	6.1	6.49	6.69	6.68	6.42	6.72	5.67	5.64	5.21	5.61	4.91	4.77	6.26	6.18
ANKRD20A19P	3.11	1.72	2.86	1.18	2.32	2.05	0	2.42	2.63	1.9	2.75	0	0.99	0	1.66	1.61	0	1.69	0.9	0.83	1.68	0.88	1.9	2.81	1.64	0	1.41	0	0	1.53	0.89	0.86	1.6	1.7	0.95	0	1.03	0.96	1.43	1.59	0	3.15	0	2.18	3.33	1.48	0.99	1.18	0
ANKRD20A2	7.94	7.1	3.85	7.62	7.82	6.73	5.82	6.66	6.97	6.11	6.1	7.53	6.67	7.78	6.4	6.63	6.08	7.73	8.84	6.88	8.61	8.15	6.52	6.9	8.76	9.05	6.65	6.75	6.1	6.3	6.49	6.9	6.59	7.08	6.61	7.62	5.64	7.11	7.13	7.21	7.96	7.22	8.53	9.08	8.71	5.45	6.06	7.44	7.09
ANKRD20A21P	5.79	5.38	5.76	6.26	5.76	3.71	4.04	4.23	3.23	3.97	4.29	5.32	4.98	6.95	5.06	5.3	4.88	4.65	5.21	4.52	5.49	5.02	4.24	3.65	5.48	5.62	4.48	4.82	4.37	4.22	4.04	4.06	4.53	4.55	4.83	4.7	3.75	5.23	5.55	5.07	6.39	3.91	6.06	5.88	5.84	3.35	3.32	5.23	4.49
ANKRD20A3	8.43	7.74	7.78	8.57	8.3	5.84	6.75	6.31	5.8	6.17	5.4	7.8	7.72	10.21	6.99	7.3	6.89	7.85	8.11	7.7	8.54	7.89	6.13	6.32	8.74	8.36	5.5	6.16	6.34	6.52	6.21	7.09	7.24	7.48	7.86	7.95	6.02	7.08	7.09	7.58	8.57	7.04	8.5	8.75	8.56	7.01	7.06	8.96	8.23
ANKRD20A4	2.44	0	0	4.16	0	0	0	0	0	0	0	4.26	3.8	4.78	4.67	2.1	3.29	5	3.79	3.94	6.16	3.82	0	0	4.9	3.93	1.06	3.07	2.34	0	0	2.45	3.35	4.77	4.44	6.31	0	3.54	2.38	4.61	4.82	4.03	3.98	5.94	6.2	4.72	2.75	5.24	3.66
ANKRD20A4-ANKRD20A20P	8.18	7.68	6.65	8.26	7.92	5.51	6.33	5.18	5.66	5.53	5.44	8.17	7.42	10.11	7.37	7.35	7.06	9.24	9.57	8.42	10.02	9.43	5.39	5.7	8.6	8.64	5.27	4.52	5.66	7.27	6.38	6.81	6.77	8.48	8.62	9.2	6.86	7.13	6.96	7.3	8.99	8.12	9.96	9.99	9.76	7.37	7.25	9.7	8.28
ANKRD20A5P	6.52	4.71	5.49	6.98	6.58	6.14	6.34	5.79	6.06	5.69	5.72	6.47	5.83	6.94	6.88	4.57	3.38	5.9	7.04	5.01	6.38	6.49	5.65	5.46	7.82	7.59	5.79	5.99	5.02	5.72	5.25	5.21	5.96	6.56	5.08	6.9	5.37	6.12	6.12	5.91	7.76	5.32	8.14	7.93	7.78	6.05	5.63	7.61	6.72
ANKRD20A8P	5.22	3.22	3.92	6.14	4.44	3.07	3.25	2.11	2.54	3.09	4.42	5.04	3.74	7.22	3.79	4.21	2.08	6.89	7.31	5.61	7.62	6.72	3.81	3.72	8.11	7.69	1.51	2.81	3.71	3.24	1.95	3.35	3.29	6.14	6.32	7.36	4.88	4.25	4.33	5.1	7.07	5.84	7.56	7.77	8.25	3.28	3.42	8.39	5.92
ANKRD20A9P	4.95	3.1	0	5.59	5.52	5.64	5.77	4.56	5.14	5.78	5.34	5.22	4.39	4.9	4.74	3.88	4.25	5.88	6.1	4.93	6.27	5.79	3.54	4.26	6.4	6.33	3.31	4.27	3.42	4.34	2.49	3.79	4.77	4.1	4.51	5.62	4.1	5.22	4.18	4.9	6.48	4.45	6.61	6.61	6.36	4.16	4.39	5.66	4.98
ANKRD22	9.75	10.24	5.39	8.27	9.84	9.99	8.17	10.42	7.98	7.74	6.58	8.99	9.23	4.55	9.38	10.35	10.12	8	7.52	8.65	6.83	7.61	8.44	8.48	3.77	3.33	9.54	9.1	9.11	6.7	9.56	7.69	6.81	7.33	7.14	7.41	4.57	9.77	9.5	9.29	8.52	10.38	9.47	9.53	9.74	11.12	11.06	6.37	8.96
ANKRD23	7.28	6.74	6	8.2	7.3	6.77	7.36	6.8	6.41	7.31	5.89	7.41	7.48	8.92	7.03	6.89	7.26	7.44	7.24	7.44	7.66	7.53	6.87	6.87	8.22	8.6	6.8	7.01	7.22	7.48	6.64	7.7	8.21	6.88	7.58	7.36	6.99	7.37	7.5	7.73	7.68	6.67	7.78	7.45	7.24	6.6	6.22	7.61	7.36
ANKRD24	7.12	6.23	7.33	6.38	6.52	4.6	3.71	5.71	4.44	5.94	5.23	5.26	5.51	9.75	4.94	6.64	6.94	6.1	5.95	5.98	6.53	6.13	5.62	4.95	6.71	7.59	3.92	4.31	4.95	5.5	4.81	5.34	5.9	5.68	5.39	6.11	5	5.04	4.63	5.22	6.83	5.43	7.27	7.2	6.92	5.68	4.56	7.02	5.38
ANKRD26	11.12	10.61	9.43	11.06	10.93	10.19	11.04	10.58	10.57	10.49	10.23	10.74	10.49	10.27	10.2	10.68	10.48	10.74	10.97	10.3	11.01	10.73	10.3	10.57	11.17	11.05	10.28	10.27	10.31	10.72	10.63	10.7	10.71	10.66	10.8	10.79	10	10.56	10.49	10.59	10.79	10.21	10.85	10.79	10.64	9.88	10.09	10.57	10.75
ANKRD26P1	2.27	1.33	2.86	3.9	3.99	0.7	0	0	1.03	2.22	0	2.55	3.31	3.41	1.85	0	0	2.24	2.83	2.7	4.38	0.88	2.21	0.9	5.03	4.01	2.37	1.48	1.86	2.73	0.89	0.86	1.6	2.03	3.08	2.04	0	3.09	3.48	4.1	4.23	1.86	6.17	5.18	4.51	2.32	2.98	2.26	5.28
ANKRD26P3	1.27	1.72	3.75	3.1	1.58	3.83	1.07	2.42	3.22	4.46	1.71	0	2.57	0	1.45	0	0	0	0	0	0	0	2.47	0.9	2.38	0	0	0	0	0	3.78	3.64	4.11	0	0	0	2.04	3.72	2.79	4.33	2.76	2.43	1.29	2.18	0	3.7	2.78	1.82	3.71
ANKRD27	9.99	10.36	10.67	9.59	10.09	10.3	10.01	10.62	10.24	10.44	10.32	10.24	10.5	10.59	9.9	9.63	9.93	9.86	10.13	9.98	10.06	9.99	10.27	10.47	9.83	10.2	10.57	10.66	10.52	10.23	10.37	10.17	10.29	10.05	9.93	9.9	10.38	10.53	10.44	10.31	9.7	10.03	9.93	9.83	9.63	10.36	10.35	9.9	10.09
ANKRD28	11.15	11.44	14.4	12.2	11.09	11.93	11.97	12.41	11.7	11.71	13.07	11.14	11.22	10.99	11.77	11.3	11.27	11.25	11.87	11.32	11.79	11.53	10.68	11.17	11.83	11.52	11.68	11.83	11.39	11.31	11.7	11.26	11.44	11.39	11.64	11.45	12.77	11.42	11.54	11.46	11.87	11.58	12.28	12.04	11.99	11.77	12.04	12.17	12.35
ANKRD29	8.1	6.98	8.85	8.31	7.72	7.45	8.07	7.52	6.55	6.41	8.31	7.97	7.46	6.87	8.31	8.3	8.17	7.77	7.32	7.86	7.57	7.3	7.61	7.98	7.55	7.79	7.18	7.76	7.17	8.16	7.59	8.9	9.24	8.69	7.74	7.72	9.11	7.32	7.74	7.98	7.7	7.87	7.22	7.19	6.66	7.34	7.44	7.82	8.73
ANKRD30A	5.14	4.06	3.22	4.48	4.93	3.78	2.56	2.32	4.81	3.8	5.65	4	2.93	5.48	3.89	3.32	3.18	3.85	3.73	3.17	3.93	4.32	3.9	3.8	2.66	2.83	3.48	3.75	3.43	2.4	3.01	3.31	3.23	3.85	4.9	3.19	6.14	4.42	5.74	4	6.24	3.19	3.77	4.43	2.62	3.61	2.95	4.53	4.35
ANKRD30B	6.82	4.21	0	2.6	6.49	4.06	2.7	4.14	2.36	2.7	3.17	6.44	6.29	7.39	1.85	3.74	2.58	3.72	3.81	2.86	2.11	3.77	2.88	2.81	8.63	8.21	1.81	2.45	1.86	2.51	2.59	3.33	2.34	2.84	3.49	3.26	1.62	2.92	2.96	3.01	8.1	4.14	7.74	5.96	6.43	3.17	3.98	6.93	5.98
ANKRD30BL	2.27	2.83	0	2.86	2.58	1.53	4.52	2.83	2.63	3.58	1.71	2.71	2.79	2.07	2.64	3.74	3.32	1.99	1.45	2.05	1.07	1.42	3.46	3.5	3.24	2.47	1.41	2.45	1.86	2.25	3.58	1.79	2.34	1.16	2.72	2.04	2.85	2.51	4.02	2.33	2.64	1.46	1.96	0	2.69	1.38	3.14	0	3.13
ANKRD30BP2	9.86	9.53	6.31	6.54	9.73	8.92	5.79	9.06	7.58	6.2	4.08	4.79	3.53	3.42	8.88	9.55	8.97	6.35	4.65	6.56	4.65	5.15	7.03	6.71	3.85	3.68	5.38	5.27	4.86	4.22	5.68	5.07	5.02	6.46	4.62	5.55	4.12	8.28	7.81	7.03	5.22	7.61	4.06	6.09	6.29	6.45	6.25	5.54	5.63
ANKRD30BP3	0	0.81	0	0	0	0	0	0.88	1.62	0	0	1.25	0.99	0	0	0	2.32	0	0	0.83	1.07	0	0	0	0	0	0	0	0	0	0	0	0	1.16	0	0	0	0	0.89	1.01	0	0	0	0	0	0	0.99	0	0.9
ANKRD31	5.66	4.71	3.38	5.18	5.35	6.27	6.14	7.13	6.18	5.57	5.43	6.44	6.39	6.35	5.3	6.15	6.42	5.77	6.29	5.33	6.35	5.78	5.42	6.12	6.84	6.54	6.29	6.68	5.4	5.69	5.01	5.5	5.48	5.68	6.2	6.06	5	5.81	5.79	5.94	6.27	6.21	7.97	7.33	7.47	5.04	4.78	6.54	6.47
ANKRD33	0	0.82	0	1.82	0	2.25	0	0	2.36	0	0	0	0.99	0	1.85	2.03	0	0.8	0	0	0	0	0.93	0.9	0	0	2.77	2.67	1.46	1.93	1.43	0	0	0	0	0	0	0.96	0	0	0	0	0	0	0	0	0	1.18	0
ANKRD33B	8.36	8.71	9.96	7.97	7.7	7.56	8.12	7.67	7.88	8.96	8.64	7.54	8.23	6.03	7.55	6.91	7.54	7.61	8.43	7.27	7.12	8.63	8.08	8.67	7.39	8.18	7.49	7.38	8.36	8.14	7.3	8.04	8.97	7.62	7.86	7.78	9.06	6.99	6.76	7.33	8.42	7.32	8.67	7.66	6.92	9.24	8.93	7.72	8.82
ANKRD34A	6.1	5.29	5.27	5.33	5.39	4.67	5.89	4.13	5.41	5.3	4.64	5.15	5.15	5.88	5.05	5.57	5.67	4.87	4.76	4.71	4.53	4.89	5.45	5.07	4.83	5.16	5.41	4.75	4.77	4.72	5.81	4.85	5.57	4.78	4.23	4.56	5.14	5.4	5.26	4.87	5.27	5.06	4.6	4.87	4.51	5.66	5.14	3.9	5.96
ANKRD34B	0	0.82	0	0	1.58	0.7	0	0	1.62	1.5	1.71	1.62	3.44	0	0	1.02	1.58	3.69	0.9	3.99	2.11	0.88	1.9	1.44	0	1.33	4.91	4.98	4.77	0	4.58	3.33	1.01	0	0	0.83	1.03	0	2.6	1.59	1.03	0.91	0	1.75	2.69	5.95	5.93	0	0
ANKRD34C	3.64	0.82	0	5.91	3.99	1.81	2.43	0.9	3.96	2.89	3.63	3.96	3.69	3.79	3.52	3.95	3.58	3.99	2.64	3.99	3.72	4.4	3.2	3.26	5.12	5.03	0	0.93	0	4.5	3.68	6.13	6.38	4.23	5.76	4.46	2.63	4.23	5.32	5.79	3.97	2.84	3.95	2.18	3.57	2.32	3.44	5.08	5.31
ANKRD34C-AS1	2.27	1.33	0	2.6	1	0.7	0	0	0	0	0	1.91	0	2.89	2.16	2.03	1	1.69	0.9	1.36	1.07	1.42	0	0	2.38	1.33	0	0	0	0.96	0	1.79	1.01	1.51	1.52	0	0	0.96	2.6	2.01	1.03	0	0	0	2.69	0.85	0	1.82	2.98
ANKRD35	7	7.37	6.83	5.75	7.29	6.93	7.26	6.61	6.81	6.68	7.46	7.33	7.62	5.42	5.85	7.51	7.09	6.51	6.01	6.58	5.75	5.15	6.96	6.61	5.12	6.01	7.06	7.01	6.6	7.52	7.14	7.14	7.38	6.46	6.33	6.2	6.96	7.45	7.13	7.35	6.37	6.54	5.43	5.52	5.7	6.92	6.56	6	7.01
ANKRD36	13.47	13.1	12.29	13.13	13.15	12.31	13.26	12.54	12.83	12.78	12.44	12.75	12.61	11.85	12.64	12.84	12.83	12.4	12.7	12.21	12.52	12.5	12.25	12.57	12.31	12.29	12.29	12.61	12.17	12.79	12.12	12.48	12.65	12.47	12.59	12.49	11.83	12.43	12.49	12.55	12.94	12.16	12.5	12.7	12.22	11.95	12.36	12.36	12.87
ANKRD36B	13	12.97	11.49	12.59	12.7	11.65	12.05	11.67	12.48	12.17	11.63	11.99	11.73	10.74	12.09	12.75	12.67	11.97	12.42	11.83	12.22	12.18	11.67	12.06	12.01	11.77	11.73	11.99	11.37	11.99	11.87	12.14	12.03	12.1	12.18	12.16	11.21	12.61	12.49	12.65	13.15	12.03	12.22	12.39	12.19	11.2	11.56	11.62	12.15
ANKRD36BP1	9.68	9.52	8.86	9.27	9.15	9.92	9.44	9.35	10.08	9.87	10.02	9.97	9.47	6.65	10.6	9.56	9.41	9.83	9.97	9.13	9.68	9.32	10.14	10.59	9.48	9.4	10.17	9.76	9.93	9.45	9.97	9.46	9.88	9.98	9.59	10.31	9.38	9.95	9.1	9.4	9.71	10.33	8.78	9.71	9.82	10.06	9.54	9.15	9.83
ANKRD36BP2	7.93	6.2	10.69	9.41	7.8	9.83	8.53	9.5	10.29	10.93	7.81	7.97	7.45	4.74	9.73	6.48	6.53	7.52	6.9	7.87	6.95	6.57	7.61	7.6	6.55	6.47	8.01	7.81	7.47	9.73	7	8.89	8.43	7.98	7.99	7.81	6.96	7.99	8.69	8.78	7.61	6.67	6.08	5.72	5.79	9.32	9.98	7.5	10.05
ANKRD36C	14.54	14.52	11.15	12.96	14.16	12.12	12.74	12.19	12.24	12.11	11.99	12.52	12.37	11.15	12.73	13.93	13.94	11.92	12.67	11.95	11.67	12.77	11.76	11.93	11.46	11.51	12.27	12.53	11.71	12.87	12.07	12.29	11.91	12.26	12.11	12.03	11.36	11.75	11.68	11.86	12.73	11.9	11.6	12.1	11.51	11.27	11.54	11.51	11.91
ANKRD37	6.02	6.8	7.35	6.21	6.58	7.61	6.59	7.54	7.45	7.78	8.61	6.46	6.54	6.29	7	7.14	6.89	6.98	7.66	7.21	7.43	7.16	6.46	6.41	7.3	6.8	7.53	7.75	6.8	6.81	6.48	6.21	6.31	6.12	6.48	6.01	6.65	6.69	6.28	6.35	5.91	6.83	7.23	6.78	7.29	6.74	6.32	7	5.3
ANKRD39	6.82	7.03	6.98	7.1	6.86	6.95	7.18	6.65	6.9	6.93	6.46	6.78	6.96	8.01	6.92	6.89	6.75	7.01	6.7	7.08	7.1	6.93	6.95	6.61	7.22	7.36	6.99	6.8	6.83	7.06	7.26	6.79	7.35	6.96	6.84	6.99	7.02	6.9	7.01	7.04	6.8	6.84	7.23	6.77	6.58	6.95	7.05	7.08	7.09
ANKRD40	10.55	10.91	11.4	10.44	10.7	10.94	10.69	11.26	10.96	10.66	11.15	10.67	10.68	10.22	10.68	10.53	10.65	10.61	10.73	10.64	10.6	10.7	10.7	10.81	10.75	10.58	10.9	10.8	10.75	10.78	10.74	10.69	10.66	10.42	10.65	10.61	11.19	10.64	10.62	10.58	10.49	10.73	11.08	10.68	10.79	11.01	10.87	10.99	10.8
ANKRD42	9.32	9.15	9.06	9.06	9.1	9.45	8.84	9.38	8.7	9.01	9.19	9.36	9.2	9.34	9.14	9.07	9.06	9.19	9.14	9.04	9.28	9.05	9.11	9.12	9.1	9.15	9.23	8.9	8.83	9.3	9.53	9.2	8.98	9.12	9.35	9.26	9.18	9.38	9.29	9.31	8.85	9.01	8.88	8.8	8.85	8.9	8.82	9.03	8.83
ANKRD44	11.08	10.11	10.78	10.96	10.53	11.19	12.57	10.99	11.3	11.8	12.03	11.12	11.31	9.51	11.75	10.83	10.79	11.03	11.32	11.1	11.33	10.93	11.17	11.59	10.5	10.58	10.48	10.72	11.28	11.7	10.89	12.03	12.2	11.19	11.49	11.51	11.66	11.13	11.36	11.55	11.66	11.2	10.07	10.98	10.54	11.45	12.05	10.68	13.18
ANKRD44-IT1	5.7	4.71	4.06	5.61	4.9	5.59	6.97	5.2	5.26	6.38	5.65	4.57	5.57	5.18	6.12	4.74	5.12	5.08	4.98	5.24	5.31	4.93	5.26	5.76	4.6	4.47	4.5	5.37	5.62	5.69	4.77	6.24	6	5.33	5.15	5.65	5.14	5.04	5.38	5.01	5.31	4.95	4.83	5.62	4.82	5.95	6.24	5.46	7.29
ANKRD45	5.88	4.61	3.76	5.99	5.87	3.84	5.34	2.71	3.94	4.41	5.26	6.1	5.57	5.66	4.13	5.19	4.52	5.88	6.16	5.02	6.21	5.91	4.96	4.69	4.47	4.74	4.59	4.75	5.18	5	5.62	5.21	5.46	5.55	5.78	5.65	3.75	5.69	5.72	5.46	5.56	5.94	5.45	5.76	5.88	5.15	5.06	5.02	5.87
ANKRD46	8.42	8.25	7.56	8.89	8.41	9.06	9.07	8.72	8.93	8.28	8.68	9.29	9.11	9.29	8.73	8.99	8.81	8.97	9.4	9.04	9.75	9.07	8.74	8.9	9.78	9.35	8.93	8.91	8.53	9.12	8.96	9.07	8.94	9.36	9.4	9.25	8.82	9.14	9.05	9.13	9.15	8.95	9.53	9.04	9.5	8.09	8.47	9.47	9.6
ANKRD49	8.62	8.57	7.61	8.48	8.81	9.02	9.1	9.03	8.87	8.12	8.4	9.09	8.91	7.78	8.7	8.7	8.68	8.76	8.87	8.9	9.03	8.63	8.75	8.88	8.67	8.37	8.89	8.88	8.38	8.56	8.81	9.05	8.73	8.91	9.01	8.52	8.3	8.87	8.79	8.77	8.82	8.69	8.9	8.63	8.84	8.48	9.17	8.63	9.61
ANKRD50	11.61	12.2	11.34	11.13	11.78	12.13	11.88	12.44	12.77	12.74	11.97	11.96	11.81	10.08	12	12	11.96	11.46	12.18	11.2	11.57	11.81	12	12.45	11.13	11.07	11.67	11.61	11.91	12.37	11.96	12.12	12.38	12.31	12.02	12.01	12.56	12.08	11.76	12.02	11.96	12.32	10.72	11.79	11.38	11.26	11.47	11.02	11.47
ANKRD52	10.85	10.97	11.35	11.29	10.89	10.67	10.56	10.6	10.53	10.77	11.2	10.53	10.48	12.13	10.81	10.48	10.85	10.93	10.93	10.25	10.82	11.05	10.9	11.09	11.32	11.54	10.27	10.12	10.98	10.94	10.28	9.93	10.84	10.77	10.29	11.17	10.72	10.61	9.92	10.61	11.04	10.59	11	10.87	11.04	11.06	10.39	10.92	10.37
ANKRD53	6.69	6.16	8.1	7.11	6.15	5.53	6.97	6.02	5.68	6.03	6.82	6.11	6.2	8.51	5.94	6.38	6.01	6.55	6.93	5.65	7.04	6.58	5.81	6.27	7.54	7.36	5.79	5.81	6.05	6.44	6.03	6.2	6.49	6.5	6.68	7.12	6.26	5.78	5.95	6.26	7.06	5.7	7.82	7.59	7.48	5.96	6.02	7.68	6.63
ANKRD54	8.77	9.33	9.23	9.1	9.08	8.26	9.02	8.45	8.55	8.39	8.64	8.75	8.83	10.93	8.42	8.36	8.72	8.84	9.2	9.02	9.47	9.25	8.69	8.64	10.12	10.13	8.64	8.59	8.91	8.72	8.9	8.97	9.1	8.72	9.03	9.04	8.88	8.82	9.16	8.91	9.24	8.34	9.83	9.66	9.48	8.89	8.88	9.76	8.52
ANKRD55	4.86	2.02	0	3.9	3.8	3.83	5.73	3.52	3.83	3.47	4.71	3.99	3.99	0	3.72	3.39	3.36	3.77	4.07	3.84	2.93	4.18	4.26	5.11	3.53	2.82	1.81	2.67	4.98	3.11	3.94	3.9	4.19	2.88	3.49	4.36	2.63	3.91	3.11	4.47	5.06	2.69	1.96	3.04	3.05	4.33	4.75	2.26	6.5
ANKRD6	9.61	9.86	9.24	10.03	9.52	9.31	9.68	9.78	10.44	10.3	9.66	10.1	10.4	9.74	9.86	9.56	9.45	10.06	10.15	10.13	10.04	10.19	10.16	10.59	9.71	9.9	9.73	9.7	10.16	10.47	9.51	10.06	9.85	10.11	10.46	10.34	10.19	10.11	10.17	10.07	9.97	10.06	9.71	9.9	9.67	9.21	9.36	10.04	9.59
ANKRD60	7.02	6.21	7.06	7.27	7.03	5.78	5.66	5.72	5.66	5.99	5.98	5.78	5.49	7.23	5.63	5.91	5.8	6.02	6.22	5.71	5.77	6.37	5.89	5.79	5.29	5.42	5.77	6.1	6.01	5.99	5.79	5.8	6.1	5.73	5.67	4.86	5.58	5.79	5.49	5.58	6.05	5.36	6.64	6.21	5.33	6.02	5.53	6.19	5.78
ANKRD61	6.93	6.21	6.66	6.56	6.59	6.12	6.85	6.77	6.24	7.19	5.68	6.64	6.79	7.57	6.05	5.95	5.99	6.02	6.67	5.96	6.5	6.74	6.06	6.53	6.87	6.87	5.95	6.47	6.28	6.48	6.22	5.89	6.46	6.01	6.03	6.45	5.67	5.99	5.83	6.26	6.83	6.15	6.9	7.12	6.4	6.31	6.43	7.1	6.52
ANKRD62	6.63	5.73	5.77	8.29	6.46	6.06	7.26	5.52	6.17	5.6	5.56	7.21	5.66	10.81	5.4	7.3	5.94	9.04	9.81	8.15	10.18	9.55	5.82	5.6	11.25	10.94	5.28	5.62	5.31	5.72	5.48	6.56	5.69	8.44	8.18	9.17	5.07	5.85	5.79	5.49	10.14	7.01	11.27	10.44	10.56	6.22	5.16	10.25	5.76
ANKRD62P1-PARP4P3	3.11	0	0	1.18	2	2.05	1.68	0	0	1.5	1.1	0.77	0	0	0.95	2.62	1	1.33	2.44	1.74	3.13	0.88	1.5	2.4	2.4	2.47	0	0	0	0.96	2.79	2.75	2.6	2.71	0.97	2.3	1.1	2.51	0.89	2.01	1.05	0.93	1.98	2.53	2.22	1.38	0.99	1.83	2.98
ANKRD63	1.18	0.82	0	0	1	0	0	2.42	2.36	0	1.71	0.76	0	0	0	2.03	2.32	1.69	0.9	1.74	1.68	0.88	1.5	0.9	2.38	2.01	0.87	0	0.91	0	1.82	2.1	2.34	1.79	1.52	1.36	1.03	0.96	0.89	1.01	0	1.86	0	1.12	0	0	0.99	1.82	1.44
ANKRD65	8.54	8.97	8.36	9.34	8.47	7.45	8.17	6.83	7.27	7.42	7.17	8.11	8.02	9.18	7.08	8.21	7.92	9.21	9.06	9.14	9.15	9.39	9.24	8.3	8.35	8.57	7.95	7.92	8.29	9.08	7.96	8.81	8.66	9.12	9.3	9.06	8.58	8.38	8.52	8.8	9.2	7.94	8.56	8.71	8.42	7.38	7.39	7.59	8.24
ANKRD66	0	0	0	1.18	0	1.81	0	2.17	0	0	2.75	0	0	0	2.42	0	0	1.99	1.45	1.36	1.07	0	1.9	0	0	2.01	1.41	1.48	0.91	1.53	2.13	2.57	1.01	0	0	0.83	1.03	3.24	2.6	2.33	0	0	0	0	0	1.38	2.3	0	0.9
ANKRD7	2.88	1.72	3.38	2.87	3.32	2.25	3.59	2.17	3.04	2.48	2.75	3.51	2.31	0	2.16	2.36	2	3.42	3.52	2.7	3.59	4.15	2.69	2.15	4.93	3.87	3.22	2.67	3.01	2.73	3.37	3.74	3.19	3.07	3.99	3.48	0	3.09	3.37	4.47	3.38	2.84	4.97	4.4	4.51	2.32	2.78	4.01	4.19
ANKRD9	9.36	9.4	9.78	9.04	9.11	8.99	9.12	9.09	8.63	8.86	10.18	8.22	8.66	9.92	8.97	9.55	9.5	9.14	9.11	9.19	8.8	9.48	8.94	8.88	9.25	9.31	9.07	9.08	8.35	8.62	9.21	8.41	8.79	9.37	8.85	8.61	9.65	9.16	8.69	8.68	8.58	9.02	9.32	8.7	8.79	8.96	8.32	8.97	7.4
ANKS1A	10.76	10.73	10.7	10.97	10.83	10.7	11.15	10.89	10.46	10.92	11.09	10.97	11.17	11.88	10.2	10.24	11.08	10.62	10.81	10.33	10.81	10.81	10.4	10.61	10.72	11.11	10.92	11.08	11.19	11.18	10.44	10.66	11.04	10.71	10.7	11.16	11.17	10.6	10.68	10.84	11.04	10.24	10.9	10.95	10.73	11.17	11.09	11.24	11.22
ANKS1B	8.43	7.07	7.06	8.81	8.23	6.8	8.37	6.2	8.14	7.92	8.23	8.79	8.43	7.71	7.31	8.48	8.45	8.4	8.36	8.32	8.63	8.25	7.44	7.62	8.91	8.74	6.76	6.94	6.88	9.05	7.8	8.71	9.01	8.36	9.11	8.73	7.79	8.14	8.57	8.92	8.22	7.72	8.37	8.39	8.04	7.43	7.83	9.05	9.4
ANKS3	9.12	9.27	9.14	8.74	8.98	8.37	8.61	8.6	8.27	8.77	8.12	8.66	8.87	10.44	8.06	8.21	8.73	8.6	8.35	8.67	8.53	8.68	8.63	8.34	8.7	9.14	8.87	8.68	9.16	8.75	8.56	8.44	8.71	8.72	8.38	8.16	8.69	8.34	8.35	8.4	8.58	8.5	9.05	9.07	8.21	8.87	8.84	9.02	8.46
ANKS4B	8.34	8.04	6.05	7.88	8.29	8.31	7.69	6.62	6.12	5.79	5.28	8.59	7.78	7.65	8.75	9.68	9.44	7.98	6.91	7.85	6.46	7.06	7.47	7.06	6.28	5.25	7.89	7.92	6.19	7.74	8.8	6.61	6	7.82	6.29	6.36	4.66	9.41	9.1	9.06	6.91	9.54	6.58	7.19	7.36	7.21	6.67	6.43	5.66
ANKS6	10.16	10.24	11.06	10.17	10.3	9.82	9.82	10.54	9.46	9.85	9.73	9.9	10.2	11.55	9.93	10.55	10.97	10.17	10.16	10.04	10.22	10.41	10.05	10.07	10.67	10.7	9.41	9.61	9.54	10.17	10.57	9.8	9.79	10.07	9.94	10.23	10.13	10.39	10.44	10.25	10.29	10.28	10.96	10.35	10.53	9.43	9.43	10.65	9.58
ANKUB1	0	2.02	0	0	2	0	0	0	0	2.48	2.15	0.76	0	0	0.9	1.02	1	0	0	0.83	0	0	0.93	0.9	0	0	0.87	0.93	0	0	1.43	0.86	2.34	0	0	0	2.04	0	0.89	1.01	0	1.46	0	0	0	0	1.57	0	0.9
ANKZF1	10.52	10.19	9.74	10.56	10.51	10.3	10.68	10.25	9.96	10.23	9.32	9.97	10.29	11.24	9.92	9.75	9.95	9.87	10.02	10.12	10.15	10.05	9.94	10.04	10.47	10.75	10.65	10.98	10.32	9.95	10.24	10.15	10.1	9.93	9.94	10.17	9.35	9.55	9.88	9.69	10.17	9.67	10.7	10.37	10.29	9.98	10.29	10.34	10.39
ANLN	9.85	11.28	7.27	7.43	10.46	11.23	8.75	11.67	10.46	9.91	9.38	11.2	11.46	6.16	10.87	10.92	10.81	9.77	8.67	10.21	8.05	8.48	10.71	10.71	7.58	6.82	10.36	10.37	10.12	8.08	10.4	8.55	8.41	10.3	7.95	8.35	6.83	9.16	9.29	9.22	7.81	10.32	5.27	8.06	7.77	11.2	11.36	6.33	7.52
ANO1	12.08	12.56	12.26	9.19	12.58	10.92	9.74	11.27	11.38	11.38	10.45	11.64	11.98	8.17	12.24	11.51	11.78	10.93	10.88	10.89	10.05	10.72	12.18	12.28	8.41	8.96	12.69	12.27	12.6	12.17	12.31	10.73	10.84	11.58	10.83	11.54	10.67	11.93	11.51	11.77	10.39	12.65	9.35	11.12	10.93	11.79	10.92	9.2	9.01
ANO1-AS2	4.98	4.75	0	2.26	5.08	3.29	2.1	3.15	2.04	3.05	1.71	3.1	4.31	0	3.9	4.74	4.85	2.24	3.81	2.51	2.11	1.42	3.96	3.96	2.38	2.01	5.36	4.75	4.52	4	4.63	1.4	3.6	3.07	2.24	3.01	1.62	4.49	3.11	3.18	2.05	5.06	2.42	3.68	3.57	2.53	1.98	1.82	0.9
ANO10	8.87	9.19	9.01	9.45	8.96	9.6	9.19	9.2	10.18	10.16	10.24	9.65	9.53	9.63	9.72	9.46	9.37	9.54	9.75	9.64	9.76	9.77	9.37	9.54	9.6	9.59	9.31	9.45	9.48	9.66	9.59	9.48	9.5	9.72	9.64	9.68	9.79	9.72	9.64	9.59	9.58	9.59	9.48	9.57	9.52	9.33	9.39	9.73	9.12
ANO2	8.57	7.87	10.72	9.72	8.44	7.11	8.12	7.07	6.99	6.4	7.62	8.33	8.09	9.23	7.36	7.43	7.85	7.56	7.47	7.39	7.99	7.68	7.48	7.6	8.08	8.41	6.56	7.23	7.27	8.3	7.24	8.29	8.52	6.83	7.75	7.1	9.22	7.19	7.69	7.75	6.52	7.12	8.12	6.99	6.94	6.38	6.79	7.83	7.63
ANO3	5.96	2.97	5.92	6.11	6.27	4.11	6.63	4.06	5.31	4.73	3.76	6.99	6.57	8.18	2.83	5.92	4.9	6.68	7.5	6.3	7.16	7.59	3.78	4.59	6.97	7.02	5.44	5.49	5.49	6.04	5.72	6.11	6.29	5.21	6.24	5.74	5.83	5.52	5.62	6.14	7.4	5.62	6.46	5.32	6.18	4.68	4.98	8.34	7.79
ANO4	6.69	7.24	5.92	2.87	6.73	6.09	6.56	8.12	9.23	8.87	5.61	7.12	7.08	6.03	6.43	5.47	4.95	6.04	5.23	6.57	5.57	5.46	8.89	8.09	6.34	6.2	6.88	6.56	7.49	5.93	7.64	6.19	6.48	6.58	6.71	6.22	6.37	6.75	6.49	6.39	4.87	8.34	4.2	6.94	5.93	5.61	5.7	5.65	5.49
ANO5	7.97	6.57	2.05	9.06	7.64	8.48	8.14	7.72	7.04	6.32	7.12	9.14	8.39	9.15	8.36	9.28	9.18	9.43	9.69	9.26	9.95	9.44	7.13	6.76	10.05	9.54	6.61	6.6	6.21	8.1	9.04	9.1	8.79	8.78	9.33	9.18	6.51	8.33	8.76	9.01	9.35	7.53	10.16	9.34	10.02	7.97	7.97	9.96	8.99
ANO6	11.76	12.17	12.01	11.68	11.81	12.4	12.17	12.63	12.81	12.61	12.74	12.47	12.27	11.78	12.33	12.15	12.24	12.39	12.6	12.52	12.51	12.41	12.12	12.54	12.45	12.27	12.36	12.49	12.36	12.77	12.63	12.55	12.57	12.51	12.57	12.39	13.12	12.28	12.19	12.24	12.27	12.52	12.64	12.28	12.29	12.06	12.14	12.52	12.13
ANO7	6.84	7.22	5.39	5.23	7.56	6.69	4.83	5.51	4.86	3.69	4.5	6.43	6.52	6.83	4.13	7.02	6.26	5.39	5.23	5.39	5.04	5.34	6.51	5.73	5.5	5.87	6.26	6.18	5.77	4.67	8.72	4.05	5.06	5.09	5.26	5.51	4.81	4.61	4.9	4.87	5.01	4.99	7.26	4.87	5.59	5.3	4.78	5.33	4.05
ANO7L1	7.29	7.34	7.18	7.77	7.24	6.89	6.7	6.79	7.03	6.7	6.46	6.83	7.19	8.26	6.63	7.28	7.16	7.37	7.41	7.3	7.73	7.46	7.08	6.73	7.69	7.87	7.09	6.88	6.8	7.12	6.98	6.56	6.84	7.03	6.98	7.22	6.66	6.51	6.66	6.85	7.37	6.91	7.64	7.57	7.13	6.79	6.44	7.64	6.72
ANO8	9.1	9.63	8.89	8.85	9.06	8.05	7.22	8.44	8.02	8.48	7.98	7.75	8.11	10.69	8.84	8.81	9.19	8.53	8.31	7.96	8.11	8.83	8.32	7.99	8.4	8.9	8.39	8.38	8.78	8.68	8.78	8	9.03	8.26	7.86	8.2	8.75	8.2	7.67	8.03	8.79	8.92	8.22	8.29	8.22	8.94	8.23	8.28	7.64
ANO9	9.34	9.16	7.9	9.09	9.48	9.26	9.08	8.71	7.92	8.42	7.19	8.15	8.12	10.63	9.12	9.12	9.43	9.1	8.89	8.87	8.99	9.24	9.11	8.87	9.1	9.89	9.52	9.66	9.64	8.54	9	8.08	8.72	8.34	8.23	8.84	7.72	8.71	8.47	8.71	9.56	8.82	9.12	9.37	9.01	8.7	8.56	8.62	9
ANOS1	9.15	10.95	7.02	7.81	9.31	9.64	9.42	9.96	11	11.45	10.52	9.28	9.79	7.53	10.16	9.29	9.13	9.49	9.28	9.91	8.94	9.09	10.6	10.57	7.17	7.61	10.81	10.25	10.67	9.31	10.26	9.91	10.29	10.07	9.82	9.79	9.64	9.66	9.22	9.3	9.02	10.35	7.52	9.32	8.93	9.2	9.08	7.97	9.29
ANP32A	10.41	10.52	9.93	10.29	10.45	11.09	10.56	10.92	10.97	10.65	10.68	11.08	10.94	9.45	11.05	11.12	10.73	10.89	10.67	11.01	10.74	10.54	11.05	10.75	10.15	10.16	10.98	10.83	10.54	10.59	11.14	10.95	10.65	10.72	10.95	10.83	10.66	10.99	11.09	10.81	10.52	11.11	10.11	10.34	10.49	11.07	11.11	10.36	10.89
ANP32A-IT1	8.73	7.75	7.94	8.48	8.42	7.63	8.28	8.03	7.63	8.21	7.92	8.06	8.08	8.62	8.11	7.79	8.09	8.37	8.75	7.31	8.42	8.66	8	8.25	8.34	8.15	7.7	7.57	8.12	7.68	7.63	7.54	8.31	8.19	7.8	9.16	7.6	7.68	6.95	7.87	8.33	7.96	8.18	8.45	8.28	8.08	7.34	8.19	8.17
ANP32AP1	3.12	2.02	0	2.87	2.82	1.54	2.43	1.86	1.03	0.94	1.1	2.57	3.58	4.55	1.46	3.22	2.58	3.14	3.73	2.87	4.32	3.78	2.48	1.45	4.73	4.26	2.75	3.56	0.92	2.51	1.44	2.35	2.83	1.51	2.51	3.67	2.05	3.25	2.61	2.6	3.65	2.85	3.29	3.39	4.39	2.32	1.99	2.6	3.27
ANP32B	9.89	10.06	10.88	9.8	9.69	9.79	8.86	9.66	9.55	9.35	9.86	9.64	9.12	10.36	9.91	10.13	10.01	9.9	10.01	8.96	9.66	9.49	10.18	9.62	9.81	9.97	9.54	9.16	9.34	9.34	9.83	9.23	9.53	9.85	9.23	10.07	9.55	9.82	9.12	9.43	9.79	9.57	10.18	9.66	10.13	9.46	8.86	9.84	9.6
ANP32C	1.83	0	0	1.18	1	0	0	0	0	0	0	2.36	1.58	0	0	0	0	1.32	0	0	0	0	0	0	0	0	0.87	0	0	0.96	0	1.4	1.6	0.69	0	1.74	0	0	0	1.01	1.63	0	0	0	1.5	0	0	0	2.41
ANP32D	0	0	0	2.26	2	0	0	0.9	1.03	0.93	0	0.76	0	0	0	1.61	0	0.8	0	1.36	1.68	1.42	0.93	0.9	0	0	0	0	0	1.53	0	1.4	1.01	1.51	0.95	1.36	0	0.96	1.43	1.01	2.05	1.86	2.76	1.12	0	0	0	0	0
ANP32E	10.13	10.25	9.98	9.91	9.94	10.96	9.86	10.38	10.94	10.03	10.35	10.72	10.4	8.05	11.07	10.66	10.02	10.24	10.22	10.18	10.14	9.55	10.58	10.46	9.57	9.55	10.64	10.48	10.06	10.16	10.7	10.63	10.27	10.48	10.28	10.18	9.86	10.53	10.42	10.34	9.68	10.61	9.02	9.69	9.81	10.34	10.45	9.46	10.93
ANPEP	9.15	9.56	11.26	11.58	9.87	10.23	11.36	7.68	9.41	9.65	10.72	11.5	9.78	16.53	9.18	10.6	9.45	13.04	13.71	12.08	13.69	14.07	11.44	10.1	15.13	15.17	9.11	9.93	9.58	10.89	8.86	10.92	9.72	12.36	11.95	13.3	9.69	8.79	9.39	9.82	14.37	10.28	15.66	13.58	14.78	10.61	9.74	14.83	8.5
ANTXR1	13.57	14.62	12.42	10.76	13.37	13.47	12.49	13.72	13.8	14.27	15.37	13.58	14.09	10.19	13.75	12.89	13.22	13.03	12.78	12.9	12.2	12.31	13.72	14.58	11.13	11.62	14.33	13.7	14.13	13.73	14.03	12.93	13.49	13.74	13.46	13.87	13.84	13.74	13.05	13.36	12.45	13.48	10.85	12.76	11.94	13.63	12.97	11.28	12.19
ANTXR2	12	12.34	11.44	10.02	12.02	12.79	12.08	13.22	12.58	12.63	13.25	11.88	12.22	9.4	12.36	12.68	12.84	11.47	11.31	11.76	11.39	10.94	11.98	12.51	10.4	10.87	12.63	12.6	12.28	12.4	11.93	11.8	12.02	11.57	11.59	11.28	12.74	12.31	12.08	12.36	11.43	12.9	10.53	11.73	11.17	12.13	12.36	11	12.53
ANTXRL	1.18	1.33	0	2.6	0	1.17	2.43	2.17	0	0	0	0	0	0	1.85	0	1.58	2.45	0	1.36	0	0	2.21	0.9	0	2.47	0.87	0	0	2.51	1.43	0	2.82	0.69	0	0.83	1.03	1.52	0	0	1.03	0	0	1.12	1.5	1.76	0.99	2.26	3.13
ANTXRLP1	4.58	2.27	3.76	4.41	3.45	3.54	7	2.83	3.22	2.7	2.48	2.71	4.07	0	4.85	2.62	3.16	3.08	2.64	3.01	4.04	1.82	4.78	4.87	1.64	3.87	3.09	3.32	5.18	4.56	2.6	4.19	5.6	3.66	2.24	4.12	3.51	3.61	4.41	4.82	4.97	3.91	1.96	3.8	1.5	4.27	4.14	1.82	5.55
ANXA1	12.58	13.87	15.12	12.38	13.45	13.59	12.79	14.22	13.5	13.2	13.61	12.39	12.84	9.35	13.04	13.58	13.31	11.73	11.6	12.43	11.34	11.3	13.2	13.27	10.89	11.13	12.75	12.72	12.22	12.88	13.55	12.92	12.69	12.46	12.43	11.71	13.84	13.37	13.28	13.04	11.81	13.5	11.69	12.22	12.02	12.74	13.04	12.01	12.97
ANXA10	9.58	10.37	2.86	6.31	10.4	7.84	10.39	10.45	10.05	8.67	7.06	10.94	10.33	5.05	11.93	13.38	13.03	8	8.57	8.38	5.23	7.37	9.78	9.14	5.2	4.26	11.81	11.83	9.46	6.93	12.91	8.52	7.79	10.22	5.71	8.62	1.62	10.88	10.43	10.04	6.44	11.69	9.81	8.12	10.19	9.15	9.5	5.88	2.98
ANXA11	12.45	12.97	12.26	12.13	12.59	12.13	11.79	12.86	12.19	12.19	12.32	11.97	12.06	12.66	12.59	12.49	12.68	12.04	11.96	12.17	11.89	12.31	12.29	12.12	12.07	12.24	12.63	12.59	12.4	12.25	12.62	12.05	12.01	12.12	12.08	12.12	12.43	12.72	12.51	12.24	12.09	12.44	12.14	11.97	12.11	12.84	12.42	12.29	11.54
ANXA13	8.03	7.98	5.39	7.66	8.37	7.94	7.87	5.06	3.22	3.34	1.1	7.3	6.05	5.42	7.96	8.48	8.08	5.71	5.66	5.94	5.14	5.18	7.61	6.81	6.68	3.1	7.19	7.52	4.91	8.29	8.2	6.64	3.48	6.45	5.57	4.12	3.05	7.31	7.12	7.43	6.25	8.14	4.2	4.98	5.7	7.99	7.96	7.23	6.33
ANXA2	15.15	15.67	15.02	13.9	15.5	15.05	14.48	15.75	15.48	15.25	14.88	14.96	15.02	12.67	15.65	15.84	15.61	14.44	14.54	15.13	14.01	14.36	15.57	15.54	13.05	12.96	15.3	15.2	14.81	14.23	16	14.52	14.01	14.52	14.46	13.99	14.48	16.06	15.94	15.52	14.19	15.98	13.2	14.18	14.14	15.68	15.86	14.03	13.62
ANXA2P1	6.36	5.85	3.76	6.05	6.54	5.94	5.14	5.64	3.9	4.34	3.63	5.46	5.54	5.8	5.9	6.28	6.62	5.75	6.56	5.48	6.5	6.15	5.52	5.31	6.26	6.7	5.28	5.49	5.09	5.56	6.14	5.06	5.15	5.92	5.73	6.11	3.87	5.08	5.17	5.15	6.21	5.76	7.21	6.19	7.06	4.57	3.98	6.42	5
ANXA2P2	2.49	3.19	0	0	3.72	2.42	0	2.39	1.83	1.53	0	2.72	1.32	5.74	1.08	1.86	3.22	2.41	2.47	1.96	2.38	3.06	1.78	0	6.2	6.59	2.32	2.12	2.39	0	2.25	2.39	2.23	2.84	1.67	0	1.86	1.17	2.26	1.17	3.31	2.42	5.21	2.21	5.03	0.88	0	5.79	1.05
ANXA2P3	1.18	0	0	0	0	0	0	0.9	1.03	0.93	1.1	0.76	0	0	0.9	0	0	0	0	0	0	1.42	0	0.9	0	0	0	1.48	0	0	0.89	0	0	0.69	0	0.83	1.62	0.96	0	1.01	1.03	0	0	0	0	0	0	0	0
ANXA2R	7.56	7.19	7.49	6.28	7.09	7.67	7.48	7.52	6.3	6.97	6.67	6.32	6.51	4.9	6.76	5.85	6.1	6.36	5.85	6.03	6.05	5.34	6.62	6.6	5.86	6.29	5.95	6.24	6.24	6.42	6.01	7.16	7.49	6.2	5.92	6.12	6.88	6.3	6.54	6.32	6.25	5.77	4.76	5.72	5.75	7.45	7.56	5.65	8.18
ANXA3	11.04	12.24	5.76	9.95	11.8	11.31	9.53	12.57	9.87	9.16	7.46	10.76	10.79	9.35	11.63	11.97	11.61	10.8	11.14	11.31	10.64	10.98	11.42	11.36	9.6	9.13	11.73	11.82	11.02	10.09	12.47	10.2	9.25	11.53	10.91	10.66	8.14	11.92	11.82	11.44	10.72	12.08	10.05	10.49	10.57	12.11	12.25	10.19	6.88
ANXA4	13.17	12.99	10.27	14.66	13.26	13.15	12.86	12.55	11.63	11.23	11.08	14.57	14.08	13.27	13.48	14.79	14.12	14.26	14.05	14.01	14.52	14.03	13.29	12.54	14.07	13.59	13.81	13.35	12.33	13.46	14.26	13.01	11.12	13.77	14.2	14.15	11.62	13.11	13.27	13.53	13.85	14.04	13.42	13.58	13.88	12.15	12.07	14.11	10.45
ANXA5	12.8	13.71	14.28	12.98	13.21	13.51	13.06	13.48	13.91	13.6	13.98	13.44	13.6	11.63	13.71	13.46	13.23	13.31	13.27	13.79	13.11	13.36	13.65	13.61	12.53	12.3	13.5	13.46	13.11	13.19	13.89	13.48	12.8	13.29	13.68	13.27	13.6	13.63	13.79	13.33	13.11	13.81	12.49	13.16	12.99	13.46	13.76	13.12	12.76
ANXA6	12.24	12.54	13.04	12.03	12.24	12.49	12.98	12.33	13.17	13.34	13.5	12.82	13.08	11.81	12.79	12.16	12.32	12.17	12.07	12.65	12.06	12.05	12.53	12.92	11.83	12.02	12.6	12.53	12.89	13.13	12.41	13.04	12.97	12.43	12.7	12.36	13.56	12.45	12.8	12.73	12.04	12.43	11.95	12.29	11.75	12.66	13.01	12.25	13.32
ANXA7	11.38	11.72	11.4	11.34	11.55	11.84	11.46	11.96	12.1	11.9	11.89	11.65	11.65	10.75	11.76	11.57	11.51	11.61	11.61	11.92	11.53	11.56	11.32	11.42	11.06	11.06	12.21	12.13	11.89	11.63	12.22	12.01	11.63	11.5	11.85	11.58	11.65	11.69	12.04	11.76	11.42	11.89	11.21	11.27	11.5	11.62	11.93	11.45	11.86
ANXA8	10.59	11.75	3.38	4.28	11.78	8.62	5.72	6.66	9.59	9.04	8.59	8.86	9.47	4.74	6.63	9.07	8.13	7.84	4.69	9.01	5.72	5.25	10.9	10.86	4.69	3.98	11.46	11.53	11.1	6.57	10.31	8	8.19	8.03	7.27	6.54	4.02	9.43	9.99	9.56	5.6	10.94	3.47	9	8.89	11.67	11.89	5.37	3.71
ANXA8L1	8.35	9.47	0	2.73	9.49	6.58	0	4.62	7.11	6.64	5.62	8.28	8.68	0	5.83	8.22	7.4	6.86	4.02	7.99	4.27	4.24	10.28	10.37	2.51	2.01	10.38	10.52	10.18	5.63	8.95	6.18	6.12	7.12	5.96	5.21	3.99	8.5	9.01	8.7	4.68	11.24	0	8.95	8.74	11.09	11.06	3.73	1.82
ANXA9	8.43	8.14	6.42	10.39	8.61	8.1	8.36	7.49	6.35	6.91	6.9	9.5	9.13	11.01	8.63	8.75	8.32	9.82	9.86	9.47	10.3	9.87	8.69	8.42	10.82	10.82	8.25	8.1	7.8	8.75	8.46	8.58	7.53	9.47	10.26	10.03	7.97	8.77	8.91	9.25	9.84	8.33	10.14	9.97	9.78	7.31	7.31	10.6	7.56
AOAH	9.45	7.91	8.85	9.88	8.8	10.07	11.96	9.39	10.19	10.99	11.45	10.21	10.05	8.12	10.6	9.84	9.71	10.77	10.44	10.79	10.58	10.18	10.41	10.53	9.43	10.03	9.28	9.96	10.62	10.96	9.49	11.06	11.41	10.27	10.32	10.67	10.82	9.73	9.82	9.94	10.77	10.25	8.24	10.13	9.55	10.33	10.66	9.13	11.55
AOAH-IT1	3.31	1.72	0	3.1	2.32	3.38	4.99	1.45	1.62	4.4	3.99	3.51	2.79	4.09	4.33	2.36	3.32	4.24	3.52	3.92	3.13	3.58	4.33	4.11	2.87	3.1	2.11	1.88	3.53	4.24	1.82	4.05	5.23	4.14	3.08	4.36	3.51	2.92	1.82	2.33	3.38	3	0	3.54	3.33	3.17	3.56	2.6	4.75
AOC1	10.22	10.06	4.87	6.62	10.43	10.6	8.04	9.92	8.85	8.57	5.94	8.96	8.77	6.87	10.67	11.49	11.51	8.35	5.8	8.54	5.31	6.38	10.5	9.87	6.31	5.33	9.61	9.31	9.35	7.6	10.44	7.77	7.42	8.87	6.51	7.46	3.05	10.94	10.09	10.02	5.31	10.57	6.17	7.7	8.7	8.1	7.6	5.37	4.65
AOC2	5.7	5.92	7.85	6.79	6.24	5.22	4.78	5.59	5.34	5.2	5.47	5.41	5.84	6.51	5.59	5.21	5.35	5.69	6.03	5.52	5.87	6.45	5.04	5.71	6.01	6.37	5.62	5.52	5.7	5.2	4.35	5.53	5.88	5.63	5.83	6.07	7.02	5.12	5.55	5.51	6.21	4.77	5.57	5.69	4.82	6.25	6.14	6.26	5.49
AOC3	9.9	9.98	12.19	10.06	9.53	9.38	10.11	9.45	11.69	11.95	11.26	10.58	10.5	10.09	9.97	9.87	10.83	10.09	10.11	9.78	9.79	9.9	10.82	11.17	9.6	10.71	10.17	10.21	10.8	11.03	9.86	10.84	11.86	10.46	10.76	10.89	13.08	9.98	9.72	10.18	9.44	9.79	10.3	10.13	9.43	9.85	9.66	10.08	10.37
AOC4P	3.49	3.31	4.64	4.41	3.65	2.73	1.87	2.71	4.24	4.49	3.07	4.5	3.54	3.74	3.63	3.68	4.44	3.93	3.87	3.25	3.88	4.42	4.86	4.84	5.19	5.02	3.26	3.37	4.4	4.17	3.7	4.19	5.31	3.76	4.07	4.84	5.97	3.68	3.12	3.57	3.8	2.91	4.08	3.45	3.16	3.27	2.17	5.16	3.61
AOX1	9.41	7.62	9.88	9.66	9.1	9.08	12.16	7.84	9.94	9.87	10.59	10.76	10.01	12.74	9.13	9.2	8.56	12.32	13.24	11.99	13.26	12.9	9.35	10.42	13.27	12.91	7.83	8.91	8.47	10.68	9.09	11.18	11.37	11.44	11.42	11.98	11.45	10.33	10.43	10.65	12.55	10.25	13.7	12.99	13.23	9.29	10.65	13.04	12.62
AOX3P-AOX2P	2.27	0	0	0	1.58	1.53	3.59	0	2.36	0	0	0	0	2.89	0	0	1	1.32	0	0.83	0	0.88	1.9	0	2.38	2.47	0	2.45	0	0.96	0.89	1.79	3.19	0.69	2.24	1.36	2.36	0.96	2.79	2.01	2.37	1.46	2.42	1.12	1.5	1.38	1.98	1.18	2.41
AP1AR	9.78	10.12	9.41	9.08	9.84	10.14	9.55	10.55	9.42	9.28	9.72	9.16	9.04	8.08	9.83	10.36	10.05	9.28	9.61	9.5	9.29	9.2	9.69	9.72	8.93	8.56	9.68	9.65	9.14	9.24	10.04	9.37	9.16	9.97	9.33	9.18	9.14	9.88	9.63	9.47	9.4	9.91	9.21	9.04	9.09	9.8	9.83	9.02	9.6
AP1B1	11.87	12.05	12.54	11.96	11.99	11.75	11.61	11.47	11.43	11.82	13.18	11.43	11.42	12.88	12.07	10.94	11.16	12.22	12.1	12.39	12	12.39	12.17	11.93	11.95	12.21	12.1	12.06	12.68	11.75	11.13	11.99	12.06	11.9	11.82	12.06	12.46	11.43	11.47	11.37	12	11.79	11.69	11.67	11.59	12.28	11.98	11.76	11.88
AP1B1P1	1.83	2.02	0	1.82	2	1.17	0	2.17	1.62	0	1.71	2.36	2.57	0	2.64	0	1	1.69	2.17	2.3	2.11	2.38	1.5	2.4	0	2.47	1.81	2.2	1.86	1.93	0	0.86	2.82	1.79	1.52	2.69	1.62	0.96	0.89	2.33	1.63	0	2.42	1.75	2.21	2.88	0	2.26	1.44
AP1G1	12.02	12.07	12.11	12.21	12.06	12.18	11.89	12.26	11.97	11.8	12.38	12.34	12.05	11.41	12.38	12.06	11.97	12.09	12.29	11.98	12.22	12.25	12.04	12.19	12.3	12.02	12.39	12.39	12.1	11.93	12.21	11.92	11.84	12.06	12.16	12.23	11.9	12.29	12.18	12.16	12.12	12.58	12.24	12.05	12.39	12.09	12.14	12.31	12.03
AP1G2	11.24	11.3	10.41	11.47	11.37	10.81	10.81	10.79	10.58	10.62	9.87	10.61	10.62	12.13	10.83	10.82	10.88	11.06	11.12	10.92	11.2	11.33	11.04	10.59	11.36	11.67	11.27	11.28	11.11	10.48	10.95	10.37	10.46	10.66	10.61	11.06	9.78	10.4	10.49	10.62	11.18	10.9	11.12	11.28	11.12	10.86	10.88	11.07	10.66
AP1M1	9.69	10.17	10.91	9.47	9.69	9.44	9.81	9.2	10.25	10.39	10.25	9.21	9.38	9.39	9.5	9.44	9.63	9.35	8.94	9.48	9.05	9.33	9.94	9.94	9.1	9.39	9.86	9.79	10.22	9.87	9.57	9.78	9.93	9.56	9.53	9.58	10.65	9.24	9.08	9.19	9.24	9.49	8.95	9.29	9.11	10.18	9.95	9.32	9.54
AP1M2	10.2	10.9	4.52	9.76	10.61	10.71	8.67	10.19	8.6	8.28	5.89	9.94	9.6	10.58	10.27	10.48	10.49	10.04	9.91	10.46	9.9	10.18	10.07	9.82	10.36	10.14	10.52	10.51	9.83	8.91	10.32	8.92	7.24	9.67	9.67	9.67	6.32	10.07	10.17	9.79	9.87	10.41	10.37	9.71	10.37	9.87	9.8	10.21	7.98
AP1S1	9.25	9.76	8.69	8.7	9.61	10.23	9.16	10.14	9.93	9.61	9.26	9.41	9.39	9.9	10.32	10.01	9.91	9	9.06	9.45	8.89	9.12	9.65	9.47	9.09	9.09	9.65	9.53	9.33	8.83	10.16	9.22	8.73	9.18	8.96	8.67	8.97	9.81	9.87	9.73	8.94	9.53	8.81	8.87	9.04	9.11	9.44	9.11	8.56
AP1S2	8.85	8.93	10.36	9.75	8.52	9.81	9.84	9.49	10.11	9.76	10.82	9.61	9.36	6.6	9.84	9.9	9.62	9.98	10.06	10.24	10.02	9.58	9.76	10.08	9.62	9.3	9.36	9.67	9.6	10.16	9.64	10.79	10.74	9.94	10.18	10.05	10.37	9.49	9.69	9.6	9.86	10.13	9.13	9.6	9.59	9.71	9.89	9.55	10.89
AP1S3	10.61	10.76	8.65	9.24	10.82	9.37	8.66	10.77	9.88	9.53	8.3	9.66	10.05	8.9	9.89	9.79	9.68	9.22	9.26	9.49	8.85	9.3	10.14	10.17	8.49	8.04	10.26	10.23	10.04	9.2	11.04	8.81	8.98	9.25	8.81	8.59	7.96	10.77	10.53	10.37	8.97	9.77	8.93	8.58	8.85	11.21	10.95	8.72	8.75
AP2A1	10.78	11.4	11.57	10.51	10.88	10.46	10.39	10.08	11.16	11.14	11.07	10.66	10.63	11.8	10.8	10.3	10.71	10.51	10.11	10.25	10.08	10.54	11.07	10.78	10.37	10.67	10.48	10.23	11.14	10.8	10.34	10.27	10.99	10.77	10.23	10.53	11.69	10.93	10.46	10.63	10.51	10.67	10.53	10.65	10.32	11.05	10.34	10.32	10.26
AP2A2	11.07	11.09	12.29	11.49	10.89	10.74	10.99	10.56	10.47	10.91	11.46	10.79	10.86	12.25	10.35	10.56	10.76	10.8	10.58	10.51	10.85	10.81	10.86	10.9	10.76	11.28	10.77	10.83	11.23	11.08	10.52	10.71	11.19	10.69	10.77	10.74	11.82	10.7	10.52	10.82	11.1	10.71	11.09	11.14	10.67	10.83	10.69	11.08	10.88
AP2B1	12.68	13.16	12.68	12.46	12.82	13.43	12.35	13.51	12.73	12.74	12.99	13.19	13.01	11.49	13.24	13.01	13	12.8	12.79	12.62	12.59	12.72	12.85	13.03	12.31	12.18	13.24	13.13	13.08	12.78	13.45	12.44	12.61	12.86	12.57	12.82	12.78	12.98	12.65	12.83	12.51	12.97	12.34	12.5	12.61	13.54	13.4	12.31	12.44
AP2M1	11.93	12.51	12.85	11.64	12.04	12.32	11.86	12.06	12.78	12.53	12.67	12.15	12.1	11.97	12.44	12.02	12.04	11.89	11.62	12.33	11.59	11.8	12.77	12.58	11.71	11.85	12.63	12.6	12.65	12.1	12.12	12.42	12.09	12.01	12.19	12.06	12.63	12.3	12.56	12.02	11.68	12.4	11.44	11.72	11.73	12.28	12.43	11.88	11.82
AP2S1	9.19	10	10.56	9.16	9.59	9.95	9.2	9.74	10.51	10.12	10.58	9.72	9.82	9.72	10.07	9.3	9.46	9.61	9.03	10.21	8.96	9.37	10.06	9.88	9.07	9.27	9.77	9.79	9.81	9.31	9.5	9.83	9.46	9.63	9.62	9.19	10.4	9.83	10.21	9.38	9.1	9.96	9.04	9.08	9.45	9.81	9.94	9.2	9.11
AP3B1	11.54	11.73	11.45	11.4	11.66	11.67	11.79	11.78	12.06	11.78	11.91	11.72	11.71	10.74	11.95	11.59	11.51	11.44	11.84	11.58	11.73	11.6	11.64	11.86	11.54	11.35	11.58	11.65	11.53	11.53	11.65	11.78	11.66	11.63	11.84	11.63	11.76	11.82	11.9	11.84	11.64	11.69	11.3	11.5	11.29	11.57	11.9	11.5	11.84
AP3B2	8.21	6.4	4.61	8.4	7.95	4.53	5.52	4.03	5.88	5.58	6.05	7.17	6.4	8.36	5.78	6.57	6.42	7.16	6.86	6.69	7.32	7.44	5.58	5.28	7.34	7.67	3.42	4.41	3.88	7.45	6.41	7.61	7.2	6.45	7.43	6.79	5.54	7.11	7.12	7.54	6.8	5.87	7.44	6.81	6.85	5.75	6.16	7.48	8.21
AP3D1	12.06	12.41	12.53	11.68	12.14	11.35	11.15	11.08	11.32	11.62	11.68	11.1	11.35	13.65	11.72	11.21	11.6	11.62	11.61	11.52	11.66	11.61	11.83	11.72	12.01	12.44	11.69	11.52	12	11.38	10.89	11	11.42	11.25	11.16	11.7	11.92	10.93	10.66	11.03	11.85	11.46	12.29	11.92	11.86	11.89	11.26	12.12	11.29
AP3M1	10.98	10.85	10.88	10.95	10.98	10.74	10.76	11	11.26	10.93	11.07	10.82	10.74	10.19	11.13	11.17	11.07	11.06	11.23	11.06	11.16	11.18	10.87	10.86	11.11	10.69	11.22	11.17	10.89	10.93	11.05	11.02	10.88	10.9	11.09	10.92	10.83	11.02	11.1	10.98	10.96	10.96	11.15	10.86	11.02	10.93	11.07	11.11	11.1
AP3M2	9.54	9.57	10.16	9.51	9.68	9.84	9.71	10.23	10.88	10.47	9.86	10.21	10.34	8.62	10.32	10.03	10.01	9.7	9.56	10.11	9.72	9.66	9.77	10.19	9.07	8.96	10.43	10.77	10.22	9.96	10.45	10	9.7	9.45	9.63	9.4	9.38	9.71	9.92	9.86	9.47	10.11	9	9.64	9.43	9.89	10.16	9.14	9.78
AP3S1	9.98	10.32	11.16	10.11	10.21	10.97	10.13	10.7	11.45	10.69	10.78	10.51	10.41	8.4	10.59	10.36	9.9	10.26	10.46	10.37	10.33	10.17	10.5	10.51	10.82	10.33	10.79	10.72	10.27	10.29	10.6	10.57	10.35	10.64	10.54	10.57	10.53	10.63	10.53	10.47	10.4	10.87	10.42	10.43	10.82	10.82	10.88	10.55	10.68
AP3S2	9.94	10.28	10.11	10.36	10.24	10.05	9.76	10.41	9.83	9.72	9.89	10.43	10.47	9.81	9.89	10.52	10.38	9.67	9.86	9.51	9.88	9.27	9.83	10.11	10.66	10.24	9.6	9.56	9.54	9.89	10.33	9.43	9.56	9.67	9.62	10.32	9.61	10.32	10.38	10.25	10.05	10.09	10.16	9.77	10.53	9.55	9.71	9.92	9.41
AP4B1	9.36	9.52	8.69	9.21	9.46	9.53	9.93	9.98	9.38	9.5	9.15	9.29	9.45	9.38	9.41	9.45	9.56	9.16	9.46	9.45	9.44	9.41	9.25	9.41	9.42	9.53	9.19	9.58	9.33	9.36	9.62	9.52	9.39	9	9.59	9.49	9.25	9.22	9.56	9.34	9.37	9.56	9.36	9.41	9.59	9.34	9.74	9.43	9.57
AP4B1-AS1	7.84	7.19	7.29	7.81	8.05	7.18	7.71	7.4	7.22	7.73	7.13	7.25	7.16	7.41	7.47	7.51	7.45	7.47	7.57	7.36	7.29	7.94	7.38	7.49	6.95	7.15	7.16	7.52	7.32	7.03	7.31	7.44	7.41	7.38	7.37	7.04	6.97	7	6.89	7	7.21	7.15	7.85	7.34	6.66	7.52	7.18	7.73	7.57
AP4E1	10.26	10.19	9.97	10.03	10.19	9.84	10.1	10.09	10.31	10.42	10.6	9.93	9.87	9.59	10.35	10.41	10.36	9.92	10.22	9.87	9.9	10.09	10.01	10.37	9.75	9.53	9.97	9.89	10.09	10.17	9.95	10.05	10.34	9.98	10.13	9.94	10.13	10	10	9.98	10.06	10.15	9.83	9.89	9.51	9.95	10.14	9.65	10.38
AP4M1	8.27	8.88	7.45	8.18	8.48	8.54	7.72	8.51	8.35	8.54	8.35	8.45	8.65	9.02	8.67	8.27	8.42	8.05	8.21	8.49	8.01	8.52	8.61	8.64	8.33	8.68	8.74	8.69	8.75	8.34	8.23	8.59	8.25	8.69	8.83	8.48	8.42	8.48	8.85	8.38	8.28	8.37	8.42	8.11	8.28	8.5	8.48	8.45	7.62
AP4S1	9.21	8.57	9.44	9.6	9.07	8.72	9.37	8.92	8.77	8.79	9.04	9.17	9.13	9	8.64	8.87	8.82	9.31	9.27	9.35	9.41	9.26	8.72	8.69	8.92	8.75	9.2	9.19	8.87	9.09	8.84	9.13	9.17	9.23	9.39	9.01	8.95	9.01	9.11	9.13	9.15	9.06	9.32	9.21	9.12	8.75	8.74	9.49	9.56
AP5B1	10.35	10.47	10.69	10.03	10.17	9.97	10.1	9.97	9.72	10.1	10.49	9.67	9.94	11.88	9.94	9.65	9.97	10.32	10.15	10.41	10.14	10.37	10.22	10.05	10.66	10.79	9.74	9.62	10.07	9.71	9.55	9.53	10.05	10.04	9.74	10.1	10.34	9.85	9.69	9.71	10.46	9.86	10.65	10.22	10.22	10.47	10.06	10.4	9.85
AP5M1	10.53	10.59	10.16	10.82	10.51	11.17	11.05	10.91	10.93	10.45	10.81	11.23	11.03	9.06	11.07	11.06	10.85	10.96	11.04	11.01	10.98	10.74	10.86	11.07	10.98	10.41	11.16	11	10.63	10.73	11.05	10.95	10.85	11.01	11.01	10.88	10.48	11.11	11.07	11.12	10.79	11.1	10.34	10.7	10.77	10.52	10.81	10.64	11.4
AP5S1	8.3	8.52	8.31	8.35	8.42	7.91	8.13	7.78	8.02	7.93	7.99	7.32	7.44	8.75	7.78	7.86	7.95	7.84	7.77	8.12	8.01	8.04	8.15	7.95	8.1	8.13	8.1	7.54	7.93	8.24	7.48	8.03	8.49	7.8	7.71	7.73	8.19	7.69	7.96	7.86	7.91	7.86	8.16	8.19	7.77	7.95	7.98	8.16	8.03
AP5Z1	10.39	10.3	10.68	10.16	10.31	9.84	9.69	9.8	9.61	10.11	9.69	9.62	9.86	11.19	9.74	9.59	9.74	9.74	9.52	9.87	9.58	10.01	9.93	9.69	9.53	9.96	9.85	9.86	10.26	9.79	9.4	9.77	10.08	9.92	9.64	9.43	9.88	9.46	9.73	9.69	10.12	9.81	10.03	10.13	9.23	10.07	9.98	10.03	9.96
APAF1	10.21	10.02	9.6	10.33	10.02	10.7	10.95	10.81	10.82	11.08	11.64	10.84	10.76	9.9	11.23	11	10.89	10.83	11.06	10.85	10.89	10.86	10.24	10.65	10.4	10.21	10.87	10.98	10.88	10.95	10.3	10.8	10.85	10.89	10.87	10.97	10.99	10.48	10.39	10.59	10.59	11.08	10.28	10.7	10.42	10.16	10.23	10.27	10.65
APBA1	8.59	8.48	9.29	8.43	8.43	8.2	8.41	8.45	8.11	8.52	8.95	8.45	8.43	8.82	7.78	8.28	8.22	8.24	8.21	7.7	8.05	7.9	9.13	8.73	8.2	8.76	8.04	7.46	8.5	8.7	8.55	8.5	8.97	8.66	8.32	8.69	8.71	8.53	7.89	8.56	8.31	9	7.86	8.36	8.35	8.42	7.89	8.19	8.92
APBA2	9.39	9.94	9.23	8.05	8.76	8.88	10.39	8.62	8.53	9.56	9.34	7.5	8.41	10.57	8.66	7.6	8.08	8.63	8.71	8.67	9.08	8.74	9.11	9.06	8.6	8.81	9.01	8.3	8.62	7.89	8.4	7.81	8.4	7.78	7.67	7.63	8.46	8.27	8.28	7.65	8.8	8.81	8.34	8.5	8.08	9.53	9.11	8.89	9.66
APBA3	8.12	8.64	8.15	7.97	8.29	8.26	8.33	7.5	7.98	8.28	8.22	8.08	8.18	10	8.17	7.86	8.29	8.37	8.1	8.22	7.92	8.34	8.7	8.03	8.07	8.14	8.23	7.97	8.68	8.03	7.6	7.92	8.28	8.28	7.71	7.46	8.38	7.88	7.74	7.96	8.58	8.3	8.17	8.14	7.65	8.65	8.04	8.32	8.18
APBB1	9.88	9.43	9.69	10.16	9.91	9.35	9.98	9.42	9.66	9.58	9.7	9.92	9.72	10.72	9.27	9.3	9.43	9.8	9.51	9.85	9.75	9.9	9.1	9.08	9.57	10.11	9.31	9.33	9.65	10.21	9.38	10.32	10.26	9.82	10.22	9.58	9.87	9.7	10.13	10.18	9.6	9.13	9.68	9.69	9.5	9.66	9.8	10.13	10.71
APBB1IP	9.05	8.5	9.49	9.17	8.54	9.11	9.99	9.15	8.81	9.34	9.61	8.73	8.64	6.51	9.49	8.47	8.38	9.42	9.49	9.35	9.07	9.45	9.54	9.55	7.3	7.97	8.88	9.08	9.91	9.31	8.41	9.28	9.86	9.4	9.19	9.7	9.74	8.67	8.32	8.81	9.92	9.35	6.64	8.84	8.35	9.63	9.28	7.91	10.13
APBB2	11.65	12.14	12.7	11.48	11.76	11.28	11.64	11.6	12.63	12.54	12.61	11.63	11.92	10.57	11.38	11.44	11.53	11.45	11.62	11.46	11.29	11.51	11.83	12.21	11.01	11.31	11.84	11.79	12.08	12.16	11.72	11.74	11.9	11.54	12	11.8	12.33	11.92	11.93	11.96	11.43	12.28	11.24	11.86	11.3	11.65	11.7	11.52	11.5
APBB3	8.8	8.6	8.7	8.99	8.81	7.87	8.4	7.58	7.88	8.45	8.49	7.8	7.87	9.68	7.78	8.08	7.74	8.16	7.96	8.09	7.99	8.3	8.2	7.83	8.44	8.89	7.63	8	8.23	8.2	7.55	8.3	8.54	8.13	8.63	8.38	8.71	7.89	8.07	8.15	8.18	7.82	8.16	8.39	8.34	8.29	8.16	8.34	8.14
APC	11.59	11.66	11.39	11.57	11.58	11.62	11.77	11.73	12.39	12.09	12.01	12.17	11.94	11.18	11.79	12	11.84	11.92	12.16	11.69	12.12	11.86	11.71	12.02	11.9	11.69	11.72	11.66	11.58	12.16	11.86	11.91	11.98	11.94	12.11	11.89	12	12.08	11.9	12.08	11.78	12.04	11.67	11.79	11.5	11.71	11.82	11.77	12.01
APC2	7.14	6.74	7.83	6.42	6.2	5.57	4.52	5.97	4.57	6.4	5.14	5.38	5.54	9.05	5.39	6.4	6.49	5.54	5.71	5.83	5.95	5.73	6.31	6.14	6.52	7.35	5.55	5.24	6.5	6.5	5.57	5.83	7.34	6.19	5.29	5.76	6.24	5.55	5.02	5.54	6.88	5.67	6.62	6.48	5.29	6.48	5.56	6.16	6.83
APCDD1	9.75	10.39	7.27	10.82	9.89	9.66	9.93	9.39	10.37	10.79	9.65	10.66	10.28	10.03	8.52	9.98	9.48	9.89	9.88	9.38	9.6	10.18	11.09	10.46	10.41	9.95	10.17	9.23	9.86	11.08	10.42	10.3	9.11	9.89	10.38	10.16	9.57	10.14	10	10.28	9.36	10.45	9.18	9.65	9.55	10.1	9.64	10.77	8.74
APCDD1L	5.77	6.1	6.13	6.28	5.97	4.35	4.94	5.61	8.57	8.11	8.69	4.69	4.31	6.61	5.39	4.85	5.24	5.88	5.83	5.24	5.04	5.86	8.18	8.01	6.55	7.23	8.36	7.75	8.29	5.89	5.57	5.95	6.27	6.41	6.42	6.33	5.88	6.41	5.57	6.51	5.65	5.4	4.76	4.4	3.57	5.96	5.67	5.97	5.28
APCDD1L-AS1	3.31	2.97	2.05	4.01	3.69	1.53	3.83	3.4	7.67	6.86	2.48	2.98	2.99	3.79	2.64	4.21	3.16	2.8	3.62	3.01	3.94	3.85	4.96	5.03	4.32	4.14	5.41	5.13	4.95	4.08	3.68	4.43	4.72	4.14	4.6	4.66	2.63	4.71	4.63	5.22	3.52	3.63	0	0	2.21	4.21	2.78	3.47	2.98
APCS	8.03	2.97	0	9.18	7.35	8.77	9.9	0	0	0	0	10.67	9.83	5.8	0	7.21	7.18	8.14	8	8.36	7.94	8.35	5.19	0	5.36	4.37	0	0	0	8.65	3.48	8.67	2.34	8.35	8.76	7.67	6.36	7.14	7.22	7.93	6.99	8.54	3.95	8.39	9.13	2.88	6.26	7.05	0
APEH	10.13	10.7	10.51	10.58	10.44	11.24	10.57	11.41	10.71	10.78	10.69	10.79	10.7	11.84	11.09	10.87	11.03	10.73	10.81	11.1	10.84	10.9	10.54	10.5	10.91	11.08	10.86	10.89	11.02	10.47	10.99	10.74	10.56	10.68	10.75	10.71	10.59	11.09	11.13	10.89	10.77	10.89	10.94	10.77	10.93	10.8	10.86	11.04	10.5
APELA	2.27	3.88	5.02	0	3.16	5.12	6.38	1.86	4.75	5.43	6.65	2.55	4.84	0	5.83	2.62	2.99	3.42	0.9	3.99	0	2.12	3.78	6.03	0	0	5.44	4.24	3.73	2.73	5.12	3.82	2.82	4.78	4.76	4.36	4.3	4.3	4.41	3.01	2.64	3.53	0	2.78	1.5	5.21	5.43	0	2.15
APEX1	10.53	11.05	10.82	10.31	10.65	10.98	10.53	10.58	11.75	11	10.56	10.76	10.55	10.79	11.05	10.82	10.24	10.73	10.68	10.9	10.62	10.75	11.22	10.72	10.58	10.53	11.39	11.12	10.99	10.46	11.29	10.77	10.34	10.82	10.82	10.8	10.6	10.5	10.66	10.48	10.84	10.81	10.91	10.77	10.78	11.1	11.18	10.62	10.42
APEX2	9.11	9.66	8.6	8.86	9.37	9.15	8.28	8.81	9.24	8.89	8.96	8.86	8.55	9.03	9.25	8.74	8.78	8.98	8.53	9.26	8.65	8.86	9.29	8.93	8.41	8.44	8.71	8.45	8.92	8.64	8.85	8.61	8.56	8.73	8.87	8.46	8.97	9.01	9.04	8.86	8.62	9.19	8.42	8.71	8.68	9.33	9.18	8.71	8.18
APH1A	11.49	12.14	11.63	11.14	11.78	12.05	11.44	12.08	12.08	11.78	11.69	11.78	11.73	11.19	12.32	11.6	11.5	11.49	11.41	11.95	11.36	11.48	12.23	11.85	11.35	11.21	12.25	12.19	11.89	11.39	12	11.69	11.23	11.58	11.62	11.31	11.71	11.91	11.97	11.65	11.32	11.91	11.37	11.34	11.69	11.75	11.97	11.51	11.38
APH1B	9.95	9.4	8.62	9.73	9.71	9.44	9.78	9.55	9.69	9.57	10.15	10.05	9.98	7.39	9.75	9.53	9.6	9.62	9.59	9.8	9.58	9.75	9.42	9.53	9.4	9.19	9.61	9.75	9.25	9.84	10	10.27	9.89	9.39	10.04	9.73	9.59	9.65	10.09	9.91	9.54	9.89	9.01	9.42	9.6	9.54	10	9.5	10.81
API5	11.4	11.64	11.57	11.41	11.48	11.89	11.63	11.93	11.79	11.38	11.83	11.92	11.71	10.57	11.79	11.77	11.62	11.69	11.88	11.79	11.85	11.66	11.58	11.7	11.87	11.51	11.93	11.88	11.61	11.6	11.75	11.8	11.54	11.72	11.89	11.74	11.52	11.84	11.79	11.81	11.7	11.84	12.06	11.63	11.95	11.62	11.84	11.81	11.92
APIP	8.63	8.8	8.24	8.95	8.78	9.37	8.78	9.35	8.78	8.65	8.95	9.21	8.83	8.51	9.05	9.95	9.68	8.99	9.01	9.21	9.16	8.82	8.9	8.86	8.89	8.69	8.78	8.64	8.41	8.65	9.57	9.17	8.64	8.75	8.99	8.64	8.66	9.53	9.43	9.29	8.85	9.51	8.83	8.62	8.86	8.75	8.74	9.05	9.19
APLF	7.52	7.71	8.31	8.35	7.43	6.8	8.65	8.29	7.19	6.95	8.39	7.05	6.55	7.5	7.24	8.6	6.82	7.16	8.91	6.85	6.65	7.24	7.09	8.33	8.45	8.37	7.69	8.09	7.88	6.94	7.75	7.04	8.61	8.56	7.18	8.17	8.48	6.82	8.57	6.71	8.62	7.05	8.63	8.31	8.4	7.75	8.03	8.57	6.91
APLN	6.52	8.01	8.72	4.71	6.22	5.84	3.45	5.76	4.57	5.78	9.28	4.84	5.19	2.89	5.05	2.84	3.32	3.61	2.83	4.52	2.44	2.38	4.87	5.37	3.98	4.47	7.34	7.34	5.93	4.5	6.35	4.43	4.72	4.45	3.81	2.69	5.22	2.92	3.94	2.6	2.37	5.06	1.29	2.78	3.96	6.9	6.24	2.26	4.65
APLNR	8.09	7.93	9.57	7.6	8.27	8.71	10.19	7.78	10.39	10.64	11.5	9.19	8.91	7.05	10.4	8.77	8.92	9.52	9.35	9.34	8.94	9.22	11.02	10.93	9.26	9.7	10.11	10.37	12.22	10.44	8.57	10.9	11	9.79	9.95	10.14	10.59	9.18	9.49	9.21	9.56	9.68	7.38	9.77	9.1	9.58	9.6	8.39	9.87
APLP1	10.36	9.53	5.92	9.47	10.45	6.27	7.28	4.45	8.06	7.01	7.41	9.44	8.7	12.81	7.78	7.88	7.03	9.54	8.87	8.35	9.73	9.27	8.32	6.67	10.93	11.4	5.57	4.89	6.05	8.01	7.9	8.27	8.25	8.52	8.55	8.73	6.14	8.18	8.17	9.04	8.92	7.3	10.3	9.18	9.46	9.11	8.2	9.99	10.23
APLP2	13.8	13.6	12.81	13.4	14.04	14.07	12.96	14.12	14.21	13.93	13.92	14.09	14.02	13.54	14.29	14.04	13.93	13.74	13.36	14.08	13.52	13.39	14.07	13.76	12.99	13.1	14.66	14.62	14.08	13.18	14.41	13.52	13.25	13.47	13.55	13.4	13.58	14.43	14.28	13.81	13.18	14.18	13.13	13.32	13.21	13.53	13.52	13.39	12.86
APMAP	10.73	11.03	10.54	10.77	10.76	11.53	11.38	11.53	11.26	11.56	11.68	11.05	11.13	10.56	11.46	11.1	11.04	11.02	11.09	11.31	10.97	11.08	11.25	11.14	10.67	10.65	11.31	11.32	11.34	10.9	10.67	11.18	11.07	11	11.32	10.88	12.08	10.85	11.03	10.89	10.98	11.18	10.63	10.8	10.68	10.91	11.14	10.97	11.43
APOA1	1.83	3.98	4.71	5.1	2.8	0.7	4.45	0.9	2.36	2.22	1.1	5.43	1.99	2.89	2.16	1.02	1.58	1.32	0	1.74	0	1.42	5.59	2.15	2.38	3.33	4.24	8	1.86	8.71	0.89	2.75	2.34	4.64	0	2.86	2.85	0	2.6	2.01	2.05	2.65	0	1.75	1.5	2.88	1.98	2.26	1.44
APOA1-AS	3.49	3.4	3.76	4.45	3.58	2.73	3.71	3.52	3.75	2.89	3.76	3.31	3.57	5.31	2.99	3.74	3.8	3.2	3.98	3.01	3.83	3.85	2.92	3.7	4.72	4.47	3.51	3.57	4.47	3.94	2.39	3.82	3.92	3.59	4.23	3.58	4.14	2.92	2.96	3.47	3.52	2.17	3.65	3.54	3.05	3.29	0.99	4.64	3.71
APOA2	1.18	0	2.86	0	1	0	0	0	1.03	0	1.1	0	0	0	0.9	0	0	0.8	0	0.83	0	1.82	0	0	0	0	0.87	2.2	0	1.93	0	0.86	1.6	0.69	0.95	0.83	1.62	0	0.89	1.01	0	0	0	0	0	0.85	0	0	0.9
APOA4	2.61	6.52	7.18	8.07	5.42	0	3.45	0	0	0	0	6.86	0	2.07	0	0	0	1.69	0	1.36	1.68	0	7.35	2.81	1.64	3.1	5.47	9.42	2.65	9.7	2.96	0	0	1.51	0	0	0	0	0	0	0	3.82	0	0	0	2.32	0.99	0	0
APOA5	1.18	2.02	2.86	0	1	0.7	0	0.9	0	0	0	0	0.99	4.74	0	0	2	0	0.9	0	1.68	0.88	0	1.84	2.38	2.01	0.87	0.93	0	0.96	0	1.4	1.01	2.03	0.95	2.04	0	0	0.89	1.01	1.63	0	1.96	1.12	1.5	0.85	0	1.82	0
APOB	4.98	7.15	7.33	8.29	6.53	3.2	5.26	2.99	4.69	5.04	7.05	7.02	4.98	6.1	3.81	6.49	7.06	4.18	5.05	3.92	4.04	4.84	8.46	6.95	5.12	4.26	5.69	10.67	4.22	10.95	5.74	6.85	7.94	5.22	6.31	5.18	8.32	5.99	5.89	6.47	6.4	6.8	6.41	5.96	5.22	4.54	4.78	5.08	6.36
APOBEC1	5.2	4.75	3.38	3.3	5.67	4.01	5.59	5.69	2.36	0	0	3.67	2.79	0	6.79	6.02	4.64	3.77	2.42	3.49	2.11	2.59	4.96	5.21	0	0	6.41	6.6	3.99	4.16	7.57	1.79	2.01	2.03	1.52	1.74	0	5.86	5.7	5.3	1.03	6.67	1.96	1.12	3.33	2.72	1.98	0	0
APOBEC2	7.14	6.07	3.76	9.78	7.18	6.48	6.92	5.06	5.41	5.04	5.09	8.39	7.64	7.98	6.14	7.78	6.85	9.71	9.26	9.42	9.8	9.32	5.08	5.31	8.3	7.94	5.57	5.68	5.18	6.6	6.3	7.8	7.27	8.35	8.93	8.53	6.07	7.51	8.11	8.04	8.37	7.49	7.97	8.78	8.7	5.27	5.83	9.16	6.58
APOBEC3A	8.08	7.3	7.7	7.56	7.67	6.94	6.89	6.96	7.23	7.12	7.75	7	6.6	7.95	7.52	6.85	6.72	7.55	7.01	7.78	6.78	7.84	7.22	6.75	6.55	6.26	7.33	7.13	6.95	7.17	6.8	6.95	6.98	7.11	7	5.67	7.53	6.86	6.74	6.62	6.59	6.69	6.99	6.58	4.86	7.77	7.47	6.91	6.92
APOBEC3B	4.67	6.01	6.82	6.3	5.25	6.9	6.64	6.92	6.3	6.02	6	6.71	7.19	6.41	7.99	7.05	6.45	6.61	7.95	7.04	6.13	7.9	7.36	6.76	6.86	6.53	6.63	6.97	6.63	5.95	7.16	6.14	5.26	7.28	6.32	7.23	4.17	4.24	5.13	4.54	6.8	4.13	3.99	5.21	4.43	7.2	7.15	6.92	5.59
APOBEC3B-AS1	4.69	3.36	0	1.96	4.09	3.77	3.29	3.09	3.1	2.77	1.14	2.48	2.69	0	3.47	2.92	1.63	3.19	2.09	3.18	1.76	3.73	3.2	1.12	0	0	2.89	2.51	2.95	0.96	3.06	3.73	1.67	2.77	1.96	1.78	2.38	2.74	2.97	3.05	3.22	3.15	3.03	3.86	0	3.7	2.36	1.2	3.68
APOBEC3C	9.01	8.65	10.24	9.46	8.52	9.92	9.45	9.59	9.71	9.57	9.68	9.23	9.25	7.67	10.13	9.12	9.09	9.35	8.99	9.44	9.08	8.98	10.06	9.67	8.41	8.78	9.63	9.75	9.97	9.7	9.68	9.5	9.62	9.13	9.35	9.54	9.51	9.7	9.59	9.53	9.08	9.31	7.46	8.58	8.86	10.12	9.79	8.52	9.9
APOBEC3D	8.91	8.05	8.76	8.73	8.62	8.85	9.36	9.21	8.6	9.06	7.92	8.49	8.71	8.47	8.8	8.69	8.52	8.6	8.26	8.4	8.39	8.38	8.99	8.73	7.55	7.88	8.8	8.89	9.29	8.96	8.32	8.9	9.03	8.34	8.2	8.13	8.41	8.23	8.48	8.3	8.31	8.05	7.81	8.01	7.23	8.93	9.02	7.82	9.28
APOBEC3F	8.36	7.99	8.75	8.96	8.33	8.58	8.38	8.25	7.95	8.34	7.69	8.57	8.3	8.33	8.64	8.08	7.75	8.87	8.57	8.29	8.69	8.68	8.86	8.51	8.42	8.54	8.48	8.45	8.92	8.73	8.03	8.15	8.78	8.11	8.33	8.8	8.21	7.86	7.83	8.3	8.48	7.83	7.66	7.97	8.24	9.16	8.74	8	8.94
APOBEC3G	8.14	7.76	8.45	8.36	7.8	10.14	9.87	10.15	8.92	9.34	8.74	9.39	9.46	6.94	9.31	8.8	8.68	9.09	8.61	9.43	9.02	8.61	9.75	9.66	7.94	8.01	9.06	9.28	9.81	9.29	8.45	9.72	9.53	8.95	9.31	9.03	9.37	8.72	9.01	9	8.99	8.89	6.73	8.36	8.09	9.9	10.13	7.79	10.24
APOBEC3H	4.98	3.95	3.76	4.01	3.9	5.99	5.3	5.66	4.75	5.96	4.5	5.29	5.41	2.07	5.61	4.5	4.45	5.11	4.06	5.3	4.84	4.22	5.6	5.56	3.98	4.14	4	4.43	4.91	5.16	4.41	5.48	5.85	4.61	5.07	5.51	5.57	5.33	5.05	5.3	4.58	4.07	2.42	3.8	4.12	5.35	5.4	4.49	5.6
APOBEC4	5.09	5.04	0	6.08	5.42	4.74	0	4.13	4.75	1.5	4.89	5.18	4.98	6.03	5.53	5.36	4.95	4.94	5.36	4.31	4.6	5.51	4.51	4.64	4.72	4.96	4.5	4.71	4.15	4.56	4.94	5.34	5.66	4.71	5.49	4.86	2.04	4.66	4.72	5.37	5.15	4.46	3.95	4.55	4.82	4.08	4.43	5.37	5.77
APOBR	8.86	8.69	7.81	7.77	8.5	7.98	8.53	7.52	8.43	9.08	9.73	7.1	7.04	7.67	9.25	7.58	7.59	8.76	8.24	8.73	7.41	8.31	9.38	8.72	6.87	7.88	8.37	7.79	9.2	8.08	7.65	8.12	8.48	8.24	7.65	8.92	8.23	7.29	6.91	7	8.36	8.28	5.04	7.85	7.47	8.91	7.95	6.06	7.21
APOC1	10.61	10.09	11.16	10.07	10.45	11.27	9.04	10.79	9.41	8.33	12.06	8.46	8.11	6.79	11.79	8.68	8.13	12.01	10.91	12.65	10.9	11.02	12.28	10.98	9.58	10.14	10.51	10.14	10.88	9.03	9.6	11	9.74	10.57	10.31	10.72	8.69	9.36	9.38	8.79	10.98	11.48	6.5	9.74	10.32	9.49	9.08	7.68	7.48
APOC1P1	4.25	2.87	4.76	3.56	3.96	3.29	3.58	3.9	3.47	1.54	4.17	2.13	1.01	2.9	4.38	2.84	2.17	4.06	3.38	4.73	3.42	3.65	4.92	3.47	2.87	3.35	2.68	2.68	3.42	2.14	3.37	2.57	3.18	3.27	2.5	1.84	0	2.7	3.23	1.02	4.07	2.52	0.69	3.39	1.52	1.77	1.98	1.85	2.82
APOC2	6.69	6.82	5.68	5.97	6.76	8.62	6.16	8.27	7.99	6.91	10.28	6.21	6.39	2.89	9.04	5.64	5.83	8.13	8.09	9.05	7.46	8.17	8.91	7.43	5.8	4.82	7.96	7.65	8.09	7.12	6.46	7.08	5.04	7.67	7.32	7.87	4.81	6.94	7.01	6.58	8.95	8.62	1.96	6.74	6.85	7.43	7.26	5.96	4.05
APOC3	2.27	2.83	4.31	4.01	1.58	0	0	0	0	0	0	3.75	0.99	0	0	0	0	0	1.45	0	0	0	4.33	0	0	0	2.58	5.65	1.46	5.5	0.89	0.86	0	1.16	0	0	0	0	0	0	0	1.86	0	0	0	1.76	0	0	0
APOC4	3.17	2.92	2.05	2.6	3.45	2.17	0	0	2.04	0	0	1.25	0	2.07	2.24	0	0	1.18	3.23	2.5	0.82	2.01	1.74	2.97	1.64	0	1.54	0.93	0	0.96	2.22	2.57	0	2.68	1.86	1.63	0	0.39	1.43	0	2.06	1.75	0	2.51	2.21	0.37	0.66	0	0
APOC4-APOC2	2.13	3.42	0	0	0	2.08	0	2.3	0	0	4.02	0	0	0	1.71	1.36	0	2.23	3.21	4.24	3.48	2.98	3.66	0	0	4	1.65	0	3.36	0	1.65	0	2.49	2.53	2.44	4.44	0	2.63	0	2.46	3.13	2.42	0	0	0	2.43	2.59	2.74	1.85
APOD	12.06	11.1	8.75	10.11	11.76	11.65	13.28	11.64	12.46	12.45	10.89	13.15	12.76	11.73	12.19	13.59	13.1	11.78	10.62	11.43	11.12	9.64	12.12	11.5	10.76	10.99	10.22	10.13	11.62	13.23	12.37	12.55	12.81	11.81	11.47	12.45	11	12.07	12.13	12.55	11.79	12.58	11.25	11.31	11.52	11.49	11.58	11.74	12.78
APOE	13.98	13.22	12.72	11.97	12.98	13.48	12.01	13.22	12.66	11.79	13.83	11.76	11.89	10.92	13.8	11.46	11.01	14.49	12.25	15.29	12.99	12.99	14.39	12.97	11.21	12.03	12.87	12.57	13.61	11.94	11.84	13.3	12.97	13.46	12.54	12.38	13.29	12.7	12.01	11.78	13.43	13.81	9.92	12.29	11.33	12.83	12.29	10.66	12.04
APOF	0	1.33	0	1.18	2.32	0	2.43	0	2.85	2.22	1.1	2.16	1.58	3.79	0.9	1.02	1.58	1.32	2.16	2.51	1.07	1.42	0.93	0.9	3.53	3.1	0.87	1.48	0	1.93	0.89	2.75	1.6	1.16	0.95	1.74	2.04	1.52	2.13	1.59	1.63	0.91	1.96	0	1.5	1.76	2.56	2.87	2.82
APOH	6.18	4.53	0	8.21	6.77	5.1	5.38	3.15	6.41	2.89	7.19	8.17	7.27	7.53	5.73	6.29	5.24	7.92	7.58	7.86	8.4	7.53	4.33	0	8.24	7.75	2.94	1.48	0.91	7.3	6.41	7.92	6.36	7.24	8.67	7.54	3.37	6.36	7.24	8.17	6.29	5.37	7.91	5.93	7.54	6.56	7.01	7.81	10.01
APOL1	12.87	12.54	11.22	11.34	12.63	13.42	11.53	13.86	12.21	12.02	12.03	12.21	12.31	9.55	13.13	11.44	11.3	11.46	10.49	11.75	10.58	10.45	13.01	12.86	9.28	9.81	13.22	13.06	12.84	11.98	12.4	11.19	11.34	10.86	10.7	11.14	11.48	11.92	11.78	11.39	10.44	11.59	9.13	10.52	10.58	13.66	13.42	9.64	11.07
APOL2	11.1	11.06	11.41	10.66	11.08	11.74	11.04	12.07	11.04	11.22	10.68	10.98	11.25	10.04	10.99	10.19	10.11	10.31	10.24	10.72	10.07	10.3	10.89	11.04	9.74	9.97	11.74	11.69	11.7	10.93	10.4	10.74	10.78	10.28	10.61	10.66	11.11	10.5	10.68	10.45	10.27	10.35	9.49	10.08	10.04	11.98	11.96	9.68	10.72
APOL3	9.86	9.22	9.53	9.41	9.58	10.64	10.83	10.66	9.43	10.09	9.99	10.38	10.59	8.43	9.9	9.99	9.91	9.95	9.39	10.16	10.01	9.14	10.22	10.43	8.91	9.53	9.29	9.67	10.46	11.09	10.06	10.97	11.15	9.77	9.89	10.1	10.75	9.42	9.79	9.95	9.33	9.41	8.57	9.24	9.02	10.26	10.56	8.8	10.94
APOL4	10.84	10.79	10.06	9.64	11.07	11	10.66	11.59	10.35	10.68	10.38	10.01	10.16	8.87	10.68	11.16	11.22	9.42	9.44	9.76	9.27	9.37	10.31	10.68	9.59	9.44	9.47	9.54	9.39	9.44	10	10.51	10.4	9.58	9.87	9.85	10	9.81	10.16	9.91	9.73	10.14	9.56	9.62	9.6	9.61	10.02	9.59	9.86
APOL5	0	0.82	4.87	1.18	1	1.17	0	0	1.62	0	1.1	1.25	1.58	0	1.85	0	1.58	1.32	2.16	0	1.07	2.12	2.47	2.4	0	1.33	2.58	1.48	3.01	0.96	0.89	2.1	3.6	0.69	2.24	2.29	3.51	0	1.43	0	0	0.91	2.42	1.75	0	0.85	0.99	0	1.44
APOL6	12.52	12.7	11.81	11.77	12.63	12.94	12.45	12.87	12.14	12.37	12.35	12.28	12.28	9.73	12.66	11.79	11.71	12.45	12.15	12.69	12.33	12	12.38	12.57	10.96	10.85	12.26	12.43	12.55	12.52	11.99	12.21	12.24	11.84	12.2	12.08	12.75	11.83	11.93	12.03	11.92	11.99	10.64	11.41	11.22	12.94	12.98	11.1	12.67
APOLD1	11	10.66	13.83	11.68	10.64	10.31	11.37	9.51	10.34	10.75	12.59	10.97	10.91	10.78	10.81	10.46	10.51	11.43	11.49	11.03	12.09	10.99	9.1	9.85	9.46	9.6	9.36	10.64	10.06	12.17	9.95	11.91	12.23	10.31	11.07	9.93	12.97	10.36	10.7	10.78	11.18	9.32	11.49	10.46	10.05	9.69	9.99	10.5	10.84
APOM	4.63	4.8	4.87	4.5	4.59	5.29	5.62	4.74	4.47	4.87	3.5	3.96	4.08	4.55	4.88	4.66	3.61	4	4.57	3.78	4.79	4.57	4.28	3.5	5.14	5.1	4.28	4.39	3.31	4.01	5.25	4.39	3.83	4.73	4.78	4.84	4.23	4.53	4.39	4.19	4.77	4.18	5.79	5.04	5.64	4.6	4.25	5.42	4.39
APOO	7.27	8.19	6.83	7.62	7.99	7.47	6.93	7.21	7.61	6.89	7.2	7.5	7.03	6.83	7.47	7.83	7.24	7.48	7.65	7.75	7.67	7.55	7.44	6.92	7.83	7.47	6.82	6.76	6.9	6.95	7.44	7.31	6.77	7.21	7.45	7.34	6.39	7.43	7.46	7.61	6.89	7.34	7.31	6.56	7.47	7.49	7.5	7.58	6.84
APOOL	9.79	9.68	9.53	9.83	9.7	9.44	9.14	9.18	9.72	9.45	9.82	9.92	9.47	9.2	9.77	10.05	9.65	9.9	10.37	9.18	10.16	9.91	9.82	9.85	10.51	10.16	9.44	8.91	9	9.57	10.05	9.35	9.59	9.79	9.53	10.13	9.06	9.96	9.32	9.73	9.94	9.69	10.31	9.79	10.22	9.63	9.2	10	9.6
APOOP5	0	0	0	0	0	0	0	0	0	0	0	0	0	0	0	0	0	0	0	0	0	0	0	0	0	0	0	0	0	0	0	0	0	0	0	0	0	0	0	0	0	0	0	0	0	0	0	0	0
APOPT1	8.51	8.76	9.05	8.54	8.51	9.06	8.64	9.35	9.5	8.97	8.89	8.76	8.93	8.99	8.71	9.17	8.91	8.85	8.89	8.98	8.87	8.97	8.7	8.79	9.06	8.92	9.27	9.18	8.85	8.38	8.93	8.6	8.67	9.1	8.65	8.89	8.78	9.19	9.04	8.98	8.96	9.03	9.26	8.91	9.32	8.97	8.82	8.81	8.58
APP	14.08	14.34	14.11	14.24	14.19	14.31	13.89	13.86	14.08	14.32	14.55	14.7	14.6	15.17	14.38	13.95	13.99	14.25	14.32	14.33	14.35	14.25	14.44	14.23	14.2	14.55	14.63	14.62	14.61	14.33	14.28	13.98	13.96	14.11	14.2	14.52	14.37	14.33	14.22	14.29	14.11	14.12	14.23	14.16	13.96	14.37	14.17	14.25	13.52
APPBP2	10.92	11.01	10.92	11	10.89	11.26	11.52	11.31	11.32	11.09	11.38	11.53	11.53	10.52	11.17	11.15	11.04	11.12	11.46	11.21	11.46	11.19	11.05	11.38	11.58	11.16	11.47	11.5	11.3	11.43	10.85	11.38	11.42	11.16	11.47	11.15	11.5	11.21	11.25	11.27	11.16	11.07	11.74	11.25	11.46	11.21	11.36	11.47	11.66
APPL1	10.85	10.83	11.61	11.39	10.75	11.55	11.75	11.37	11.52	11.26	11.69	12.06	11.79	10.87	11.54	11.78	11.6	11.85	12.11	11.9	12.19	11.97	12.08	12.31	11.93	11.67	11.19	11.28	11.12	11.91	11.6	11.65	11.76	12.01	11.79	11.9	11.79	11.66	11.66	11.51	12.1	11.64	12.16	12.22	12.33	10.98	11.32	11.78	12.13
APPL2	11.15	11.16	11.23	11.41	11.29	10.84	11.02	11.21	10.85	11.2	11.3	10.9	10.86	10.88	10.98	10.75	10.8	11.07	11.29	11.16	11.18	11.33	10.54	10.75	11.25	11.02	11.04	11.24	10.92	11.15	10.3	11.21	11.01	11.09	11.28	11.22	11.1	11.08	11.18	11.06	11.2	11.17	11.2	11.22	11.15	11.59	11.69	11.23	11.23
APRT	9.74	10.21	9.96	9.32	9.84	10.57	9.68	10.2	10.27	9.71	9.56	10.08	9.85	10.85	10.12	10.38	9.96	9.79	9.41	9.97	9.51	9.76	10.2	9.59	10	9.9	10.12	9.72	10.09	9.47	10.34	9.83	9.56	9.86	9.42	9.25	9.94	10.07	9.98	9.55	9.7	10.3	10.24	9.77	10.29	10.57	10.17	9.89	9.65
APTR	7.44	7.35	7.52	7.8	7.48	7.8	7.41	8.13	7.07	6.86	6.89	8.1	8	9.06	6.58	7.32	7.37	7.59	7.83	7.32	7.67	7.8	7.49	7.65	8.32	8.54	7.74	7.31	6.68	7.42	8.03	7.11	7.34	7.85	7.42	7.82	6.84	7.54	7.5	7.63	7.78	7.42	8.13	8.03	7.91	7.38	7.06	7.88	7.27
APTX	8.99	9.13	9.09	9.42	9.18	9.8	9.43	10.09	9.37	9.34	9.6	9.37	9.34	9.59	9.4	9.5	9.3	9.39	9.48	9.46	9.37	9.35	9.1	9.29	9.64	9.57	9.23	9.24	9.04	9.18	9.18	9.37	9.13	9.45	9.29	9.41	9.13	9.4	9.39	9.39	9.47	9.47	9.56	9.37	9.54	8.9	9.13	9.42	9.44
AQP1	11.61	11.34	13.84	14.75	11.86	12.25	12.58	9.82	11.11	11.38	12.86	13.71	13.11	14.77	11.22	12.71	12.88	14.07	14.15	13.9	14.71	14.2	11.81	12.22	14.35	14.41	10.73	11.65	11.44	13.21	12.52	13.45	13.66	13.66	14.4	14.1	14.74	12.37	12.93	13.24	14.11	12.52	13.58	13.93	13.69	11.94	12.27	14.89	12.28
AQP10	0	2.27	2.05	2.87	2.32	2.05	0	0	0	2.22	2.15	2.98	0	2.89	0	1.61	0	2.24	0.9	1.74	2.11	1.42	2.88	1.44	1.64	2.01	5.23	5.68	0	4.72	1.43	1.79	2.01	0.69	1.93	2.51	2.36	1.52	0	0	1.63	2.17	1.29	0	0	2.07	0	0	2.15
AQP11	6.95	6.28	5.59	6.64	6.76	5.94	6.91	6.18	5.54	6.23	5.89	6.47	6.31	8.24	5.95	6.21	6.49	6.57	6.62	6.16	7.05	6.6	6.29	6.27	8.79	8.51	6.08	5.95	5.77	6.5	6.15	6.58	6.88	6.79	6.51	7.16	5.81	6.35	6.29	6.35	7.2	6.37	6.81	6.79	6.43	5.93	5.97	7.49	7
AQP12A	1.83	0	0	5.15	0	2.34	2.93	0	0	0	0	3.94	1.63	11.48	2.98	6.33	4.36	6.15	6.45	5.51	7.4	5.93	0	0	9.78	9.62	0	0	0	0	0	1.89	0	7.29	6.21	7.5	1.74	0	0	0	7.38	4.24	9.69	8.25	8.26	0	0	7.8	0
AQP12B	2.61	2.66	2.86	9.49	4.8	6.72	8.45	3.28	1.03	1.5	3.17	8.19	6.21	15.22	5.36	8.51	7.49	10.76	10.6	9.35	11.77	10.43	3.58	3.6	13.42	13.93	4.79	5.06	2.84	4.16	4.67	5.88	2.6	9.45	8.95	11.05	4.68	4.43	5.32	5.01	12.19	7.19	13.17	12.22	12.09	3.86	3.44	12.87	2.63
AQP2	5.29	4.67	0	5.18	5.97	4.6	2.1	2.64	1.03	0	0	4.35	4.76	9.02	1.85	5.6	5.95	4.5	2.99	5.24	3.3	3.1	2.21	1.84	4.83	3.71	3.66	3.32	2.18	2.25	4.47	4.31	3.72	2.71	3.61	3.14	1.03	7.22	6.36	5.73	2.86	5.43	3.04	3.68	5.59	4.54	3.68	6.74	0
AQP3	10.65	9.46	9.92	10.29	10.61	9.6	10.21	10.08	8.55	8.73	8.71	10.23	9.65	9.89	8.36	8.3	8.08	9.11	9.62	9.16	9.55	9.79	8.6	8.26	9.55	9.19	8.99	8.8	8.63	10.31	8.78	9.75	8.91	9.14	9.36	9.25	8.9	10.75	10.69	10.05	9.2	8.91	9	9.19	9.87	9.26	9.46	9.74	9.81
AQP4	4.92	2.48	0	6.21	5.55	2.25	0	0	3.51	0.93	3.17	6.03	5.41	4.09	3.72	5.13	3.45	5.92	6.12	5.7	6.44	5.98	1.9	3.88	5.86	5.28	0	1.88	0.91	5.4	3.58	5.81	5.19	4.96	6.42	6.02	3.63	4.49	5.55	5.79	6.25	4.14	5.27	5.18	5.59	4.33	5.18	6.38	6.56
AQP4-AS1	6.46	5.09	4.06	6.91	5.99	4.59	5.02	4.59	4.93	4.66	4.56	6.04	5.31	5.62	4.69	5.08	5.23	5.94	6.21	5.63	6.17	6.56	4.85	4.45	6.91	6.47	3.61	4.34	4.87	5.27	4.59	5.64	5.28	5.73	6.33	6.15	5.01	5.49	5.57	6.04	6.42	5.12	6.34	5.99	6.11	5.28	4.46	6.24	6.25
AQP5	9.83	9.19	0	7.41	9.66	8.4	6.37	7.1	4.3	0.93	1.1	8.51	8.61	3.79	3.72	10.19	10.28	8.46	5.59	9.29	6.02	5.46	6.17	4.69	5.12	5.28	9.72	8.97	8.1	6.37	9.44	8.13	7.48	4.96	4.9	5.08	3.22	12.33	11.43	11.01	4.87	9.82	7.79	6.38	8.56	10.15	9.56	7.33	2.82
AQP6	7.4	6.37	5.72	6.65	6.95	6.12	5.77	6.21	6.17	6.47	5.82	6.07	6.27	7.04	6.02	7.03	7.24	6.7	6.54	6.81	5.83	6.99	6.38	6.02	5.77	5.55	6.69	6.57	6.21	6.68	6.53	5.95	6.64	6.33	6.2	5.54	5.9	6.27	5.98	6.28	6.56	7	6.39	6.19	5.6	6.32	5.77	6.61	6.18
AQP7	7.45	5.53	5.49	7.46	6.21	5.27	3.73	5.81	5.18	3.47	5.19	5.61	5.79	7.57	5.53	6.04	6.14	6.57	6.42	6.13	6.02	6.56	4.35	4.92	6.85	7.47	5.06	6.72	6.06	6.72	5.65	6.93	6.86	5.92	7.63	6.19	10.16	7.53	7.39	6.78	5.97	4.8	7.75	6.35	6.46	4.95	5.26	8.1	7.51
AQP7P1	7.72	5.89	8.5	7.54	7.13	7.78	7.66	8.55	7.8	7.02	5.1	6.28	6.5	7.37	5.91	4.93	5.99	5.53	6.28	4.52	5.86	6.12	6.13	6.63	5.99	6.88	6.42	6.68	7.03	6.7	4.5	5.82	6.4	5.02	6.29	5.6	8.65	9.12	8.78	8.68	7.88	6.47	7.63	6.99	7.14	7.1	6.5	7.16	7.05
AQP7P3	4.56	3.1	1.92	4.63	4.67	3.9	4.43	3.82	5.02	3.4	2.63	2.74	3.17	0	1.7	3.82	2.69	1.61	2.56	2.08	2.62	2.76	0	4.14	1.64	2.82	2.84	3.51	3.07	2.76	2.09	4.08	3.98	2.04	2.86	0.95	5.73	5.47	5.82	5.2	3.17	0.58	2.65	1.99	3.72	1.32	0	2.93	2.38
AQP8	1.18	0	2.05	6.56	3.16	7.86	9.27	2.64	1.03	0	1.1	8.32	5.89	14.35	5.33	8.77	7.54	11.7	12	11.24	13.22	11.5	1.5	0	14.82	14.81	1.41	0	0.91	2.25	2.39	6.45	2.01	10.25	10.17	11.3	4.14	3.61	5.55	4.33	11.92	8.89	14.25	13.11	13.75	0.85	0.99	13.06	1.84
AQP9	7.36	7.2	8.93	6.82	7.48	8.03	4.52	8.64	9.22	9.85	11.07	6.41	6.58	2.07	10.23	6.19	6.97	8.23	8.29	9.84	6.96	8.26	8.49	8.07	5.36	3.71	9.05	9.2	8.59	6.34	7.79	6.16	6.36	7.99	7.94	7.18	8.25	6.35	6.3	6.04	6.94	8.49	6.14	6.77	6.68	8.91	9.15	5.88	5.25
AQR	11.08	11.23	10.85	11.01	11.11	11.23	11.46	11.61	11.37	11.29	11.46	11.47	11.33	10.14	11.5	11.54	11.36	11.08	11.43	11.18	11.39	11.2	11.21	11.43	11.24	10.9	10.95	11.07	10.77	11.29	11.59	11.36	11.22	11.19	11.4	11.17	11.21	11.43	11.38	11.33	11.15	11.52	11.4	11.14	11.22	11.04	11.35	11.21	11.47
AR	9.1	8.91	8.73	9.52	8.98	8.6	9.63	8.8	9.49	9.9	10.04	10.29	9.92	8.78	9.08	9.53	9.47	9.51	9.66	8.84	9.88	9.23	9.72	10	9.24	9.68	9.04	8.62	9.15	10.73	9.59	10.02	10.32	9.82	10.16	10.16	10.23	9.88	9.5	10.23	9.7	9.39	9.76	9.8	9.61	8.88	8.75	9.52	9.87
ARAF	10.69	11.35	10.71	10.51	11.06	10.02	10.02	9.79	10.48	10.27	10.41	9.79	9.86	11.59	9.91	9.97	10.07	10.38	10.17	10.15	10.29	10.37	10.37	9.95	10.76	10.94	10.09	10.01	10.16	10.16	9.99	9.89	10.02	10	10.03	10.45	10.25	9.95	9.86	9.84	10.41	10.04	10.75	10.43	10.7	10.52	10.27	10.65	9.79
ARAP1	11.68	11.53	12.2	11.82	11.53	11.69	12.22	11.77	12.17	12.55	12.94	11.93	12.11	12.8	11.99	11.47	11.91	12.03	12.02	11.99	11.9	11.92	12.38	12.32	11.56	12.29	12.08	11.94	12.59	12.68	11.65	12.21	12.61	12.12	11.93	12.19	12.95	11.61	11.67	11.88	12.25	12.18	11.58	12.27	11.65	12.2	12.22	11.87	12.12
ARAP1-AS2	6.92	6.36	6.22	6.83	6.7	6.35	7.22	6.28	7.09	7.66	7.7	6.66	7.07	7.93	6.8	6.45	6.51	7.21	7.29	6.35	7.08	6.82	7.12	7.03	6.76	7.71	7.54	6.76	7.8	7.45	6.44	6.08	7.3	7.03	6.42	7.78	6.6	6.46	5.11	6.45	6.93	6.12	6.49	6.66	6.52	7.06	6.06	6.51	6.85
ARAP2	11.93	12	10.57	11.28	11.92	12.1	12.64	12.36	11.45	11.4	11.7	11.59	11.64	10.01	12.1	11.73	11.58	11.56	11.89	11.56	11.94	11.58	11.58	11.88	11.07	10.88	11.94	11.99	11.68	11.59	11.51	11.55	11.81	11.55	11.39	11.33	11.36	11.82	11.6	11.74	11.93	11.82	11.1	11.48	11.29	11.95	12.33	11.31	12.55
ARAP3	8.72	8.75	10.16	9.2	9.22	8	8.67	7.99	8.86	8.89	9.58	8.56	8.96	9.43	8.85	8.57	9.18	8.45	8.44	8.36	8.22	8.69	9.28	9.31	8.1	8.92	9.6	9.84	9.93	9.66	8.42	9.23	9.67	8.85	8.65	8.76	10.18	8.15	8.46	8.33	8.47	8.93	8.18	8.42	8.18	9.56	9.21	8.17	8.29
ARC	6.18	5.74	12.68	6.74	5.88	3.89	3.12	3.15	5.44	3.58	6.8	3.51	4.51	2.89	1.45	4.13	4.32	3.42	0	2.86	3.13	2.78	1.9	0	1.64	3.53	2.37	1.48	2.84	3.82	1.82	2.1	4.66	2.41	6.76	2.04	10.4	4.08	4.41	3.6	3.05	3.53	6.8	4.55	3.96	5.95	4.73	5.42	6.84
ARCN1	12.15	12.47	12.71	11.83	12.12	12.04	12.16	12.34	12.86	12.59	12.76	12.28	12.34	12.17	12.61	12.29	12.13	12.25	12.38	12.26	12.46	12.23	12.24	12.48	12.77	12.6	12.75	12.67	12.53	12.21	12.31	12.06	12.08	12.23	12.4	12.4	12.46	12.5	12.39	12.02	12.11	12.45	12.94	12.36	12.71	12.35	12.31	12.61	12.07
AREG	8.89	9.12	10.23	8.32	9.64	9.49	8.18	9.3	9.22	8.37	12.13	7.16	7.83	3.79	10.56	9.53	9.29	7.41	7.4	7.83	6.18	7.58	8.7	8.38	3.98	4.14	9.81	9.6	8.59	8.71	9.71	8.87	8.81	8.39	8.07	7.27	10.25	9.6	9.25	8.66	6.49	7.91	7.41	5.91	6.27	9.36	9.09	6.16	7.62
AREL1	10.5	10.85	10.62	10.65	10.74	11.02	10.61	11.07	10.47	10.46	11.09	10.46	10.52	10.15	10.92	10.44	10.42	10.49	10.74	10.56	10.51	10.79	10.95	11.08	10.85	10.54	11.09	11.19	10.96	10.54	10.67	10.64	10.61	10.76	10.73	10.73	10.8	10.48	10.65	10.51	10.65	10.65	10.69	10.64	10.6	10.95	11.05	10.64	10.57
ARF1	12.96	13.63	13.56	12.43	13.19	12.9	12.32	12.85	13.05	12.96	13.16	12.51	12.63	13.2	13.36	12.68	12.76	12.61	12.48	12.91	12.63	12.66	13.17	12.89	12.93	12.9	13.07	12.94	12.89	12.52	12.72	12.64	12.51	12.49	12.55	12.57	13.06	12.8	12.91	12.67	12.46	12.62	12.94	12.54	12.92	13.25	13.14	12.86	12.26
ARF3	12.04	11.93	12.61	12.14	12.06	12.52	11.71	12.4	11.92	11.9	12.28	12.1	11.91	12.01	11.87	12.05	11.88	12.07	11.99	12.1	11.92	12.03	12.08	11.85	11.9	11.93	12.1	12.07	12	11.97	12.01	12.08	11.96	12	11.96	12.14	12.06	12.3	12.23	12	11.81	12.3	11.61	11.76	11.88	11.79	11.78	11.83	11.83
ARF4	11.59	12.3	12.79	11.49	11.66	12.5	11.52	12.25	13.09	12.43	12.77	12.14	12	10.16	12.82	12.1	11.53	12.03	11.79	12.12	11.64	11.78	12.91	12.94	12.13	11.56	12.75	12.5	12.41	11.87	12.43	11.93	11.65	12.13	12.2	12	12.46	12.76	12.35	12.05	11.48	12.68	11.84	11.82	12.28	11.96	11.93	11.68	11.51
ARF4-AS1	2.88	2.48	0	3.3	3.32	3.46	4.13	3.9	3.96	4.2	3.5	4.14	3.99	2.07	3.14	2.84	3.99	3.08	3.28	3.38	3.72	3.23	3.87	3.88	4.83	3.71	3.56	3.66	2.18	3.62	2.96	3.74	4.11	3.52	2.72	4.3	3.96	3.91	3.37	3.47	3.64	1.86	3.81	4.4	4.26	3.03	3.78	4.22	4.38
ARF5	10.13	10.91	10.67	10.3	10.46	10.84	10.43	10.72	10.67	10.67	10.55	10.28	10.39	11.39	10.51	10.67	10.48	10.34	10.63	10.69	10.45	10.66	10.5	10.32	10.71	10.73	10.41	10.31	10.38	10.35	10.7	10.73	10.42	10.7	10.59	10.22	10.72	10.71	10.93	10.74	10.6	10.7	10.9	10.62	10.78	10.44	10.59	10.86	10.15
ARF6	11.56	11.86	12.51	11.13	11.57	11.84	11.43	11.78	12	11.69	12.04	11.44	11.43	10.74	11.9	11.82	11.62	11.68	11.24	11.78	11.12	11.04	11.79	11.72	10.79	10.53	11.77	11.57	11.62	11.32	11.63	11.47	11.6	11.65	11.31	11.32	12.02	12	11.6	11.5	11.22	11.91	10.72	11.05	11.27	12.43	12.17	10.9	12.01
ARFGAP1	11.27	11.62	12.72	10.9	11.36	10.51	10.85	10.51	10.92	11.33	11	10.1	10.54	12.83	10.77	10.18	10.64	10.44	10.28	10.76	10.45	10.53	10.88	10.88	10.77	11.32	11.41	11.43	11.81	10.61	10.07	10.45	10.84	10.65	10.53	10.39	11.35	10.34	10.6	10.43	10.62	10.54	11.11	10.97	10.47	11.39	11.21	11.07	10.48
ARFGAP2	10.82	11.09	11.02	11.03	11.02	11.1	11.23	11.35	10.7	10.96	11.02	11.05	11.15	12.24	10.66	10.8	11.1	10.92	11	11.23	11.19	11.13	10.85	10.95	11.37	11.39	11.23	11.24	11.19	10.96	10.83	11.04	10.93	10.92	11.07	10.94	11.09	10.91	11.24	11.08	11.08	10.95	11.55	11.37	11.24	11.11	11.31	11.48	11.03
ARFGAP3	10.75	11.45	12.69	11.13	11.06	11.45	11.28	11.67	11.55	11.18	11.7	10.98	10.91	11.23	11.55	10.63	10.31	11.34	11.72	11.49	11.74	11.61	11	11.03	12.13	11.73	11.84	11.68	11.39	10.91	10.93	11.02	10.64	11.36	11.55	11.4	11.19	11.22	11.29	11.03	11.5	11.13	12.48	11.63	12.1	11.25	11.41	12.13	10.83
ARFGEF1	12.36	12.28	11.96	12.25	12.29	12.73	12.53	12.98	12.47	12.5	12.51	12.57	12.44	11.57	12.8	12.6	12.65	12.4	12.73	12.47	12.61	12.37	12.28	12.61	12.18	11.97	12.8	12.9	12.57	12.44	12.79	12.23	12.33	12.91	12.46	12.46	12.18	12.82	12.57	12.64	12.42	12.29	12.28	12.24	12.28	12.11	12.29	12.35	12.5
ARFGEF2	12.09	12.25	12.28	12.24	12.25	12.36	12.17	12.48	12.08	12.14	12.34	12.11	12.01	12.76	12.54	12.29	12.33	12.39	12.78	12.48	12.81	12.58	12.02	12.32	12.8	12.57	12.97	12.99	12.62	11.99	12.33	12.15	11.99	12.54	12.43	12.3	12.09	12.35	12.4	12.38	12.52	12.31	12.91	12.42	12.5	12.46	12.66	12.85	12.26
ARFGEF3	12	11.02	7.31	12.34	12.08	11.08	10.16	10.44	10.04	8.58	9.93	12.02	11.82	13.05	11.14	11.44	11.51	12.2	12.28	11.9	12.32	12.31	10.28	9.93	12.77	12.69	11.43	11.4	10.55	11.39	10.68	11.59	10.99	11.54	11.96	11.96	8.93	11.62	11.8	12.15	11.77	10.84	12.61	11.51	12.13	9.97	10.01	12.63	12.36
ARFIP1	10.47	10.73	9.55	10.06	10.5	11.32	10.53	11.38	10.72	10.23	10.29	10.75	10.49	8.93	11.18	11.42	11.1	10.28	10.68	10.4	10.49	10.33	10.87	10.93	10.33	10.06	11.12	11.03	10.66	10.57	11.41	10.9	10.69	10.83	10.81	10.66	10.37	11.38	11.19	11.06	10.64	11.47	10.07	10.48	10.44	10.54	10.72	10.23	10.68
ARFIP2	10.13	10.76	10.51	9.94	10.29	10.16	9.76	10.05	9.99	9.95	9.87	9.74	9.67	11.44	10.02	10.09	9.91	10.07	10.15	10.07	10.28	10.04	9.8	9.82	10.68	10.7	10.26	10.09	10.09	9.78	10.16	9.85	9.66	9.94	10	9.94	10.09	10.17	10.15	10.14	10.2	9.81	10.77	10.35	10.36	9.99	10.2	10.76	9.73
ARFRP1	10.33	10.47	10.87	9.73	10.2	10.33	9.83	10.4	9.91	10.16	9.97	9.52	9.68	11.37	9.88	9.79	10.06	9.66	9.36	9.73	9.52	9.42	9.91	9.65	9.57	10.16	10.4	10.19	10.51	9.66	9.68	9.59	9.91	9.91	9.44	9.51	10.1	9.84	9.83	9.73	9.74	10.04	9.61	9.78	9.43	10.57	10.26	9.73	9.74
ARG1	2.88	1.33	0	4.49	4.08	2.86	4.59	0.9	0	0	4.94	1.25	2.99	2.07	2.42	3.04	2.58	3.61	2.64	2.51	3.13	3.58	2.47	2.97	4.16	3.53	2.58	3.56	2.18	3.5	2.13	2.92	3.48	2.96	2.91	3.48	3.63	2.24	2.79	3.82	4.38	2.17	4.31	3.21	4.12	3.86	3.88	4.71	4.75
ARG2	8.11	7.85	9.42	8.39	8.77	8.28	8.2	8.05	8.26	7.71	9	8.36	8.05	7.41	8.15	8.3	8.32	8.29	8.47	8.41	8.25	8.14	8.04	8.12	8.25	8	8.6	8.54	8.07	7.88	8.29	8.18	8.12	8.34	8.29	8.17	8.01	8.2	8.47	8.6	7.84	8.13	8.18	7.93	8.31	8.25	8.32	8.44	8.63
ARGFX	6.47	5.28	5.39	6.3	6.01	4.64	3.68	4.74	5.32	5.37	4.63	4.9	4.66	6.99	4.65	5.55	5.02	5.19	5.14	5.08	5.22	5.72	4.74	5.45	5.12	4.88	5.37	5.26	4.86	5.38	5.14	5.2	5.41	4.88	5.19	4.51	4.78	4.94	4.82	4.98	5.49	4.81	5.66	5.24	4.31	5.29	5.15	5.58	5.43
ARGFXP2	5.7	5.47	4.52	6.03	5.85	5.3	5.99	5.27	4.69	5.37	5.23	5.36	5.71	7.25	5.59	5.17	5.2	6.1	6.23	5.68	6.52	6.42	5.46	5.67	6.84	6.82	5.17	5.02	5.52	5.12	5.52	5.79	5.93	5.8	5.9	6.6	5.05	5.23	5.09	5.14	5.97	5.28	6.72	6.07	6.24	5.54	5.06	6.4	5.81
ARGLU1	12.82	12.17	12.57	12.59	12.56	11.66	12.36	11.56	12.19	12.06	12.11	11.87	11.91	11.55	12.1	12.47	12.39	12.09	12.07	12.13	12.08	11.93	11.89	11.98	11.96	11.73	12.28	12.63	11.88	12.08	12.49	12.4	12.41	11.91	12.24	11.88	12.01	12.05	12.29	12.08	12.2	12.23	12.2	12.33	12.19	11.53	12.04	12.06	12.69
ARHGAP1	11.97	12.57	12.53	11.58	12.02	11.22	10.75	11.34	11.96	12.21	11.99	11.32	11.31	11.62	11.9	11.26	11.38	11.33	11.02	10.95	10.86	11.34	12.02	11.95	10.93	11.35	11.92	11.55	12.42	11.47	11.46	11.17	11.71	11.55	11.24	11.79	12.27	11.68	11.11	11.25	11.27	11.62	11.1	11.39	11.39	11.8	11.03	10.87	10.73
ARHGAP10	10.17	9.75	11.2	9.73	10.04	9.23	10	9.97	9.28	9.62	10.46	9.79	9.87	9.66	9.53	9.27	9.7	9.27	9.49	9.73	9.35	9.66	9.33	9.67	9.3	9.17	9.54	9.67	9.68	9.73	8.98	9.77	9.91	9.27	9.62	9.53	10.32	9.52	9.76	9.94	9.97	9.74	9.91	10.02	9.22	9.69	9.83	9.94	10.42
ARHGAP11A	8.96	9.7	8.36	8.05	9.05	9.36	8.74	9.89	9.25	8.9	8.71	9.48	9.43	7.46	9.45	9.53	9.59	8.57	8.67	8.52	8.22	8.52	9.86	9.94	8.72	8.56	8.99	9.25	8.98	8.83	10.25	10.01	10.15	8.89	8.07	8.46	7.64	8.5	8.48	8.57	8.52	9.12	8.35	8.21	8.39	9.96	10.09	8.18	8.76
ARHGAP11B	7.22	7.61	5.93	6.68	7.77	7.23	6.46	8.17	7.24	7.15	6.49	7.13	7.2	6.25	7.26	7.4	7.3	6.83	6.66	6.85	6.37	6.46	7.68	7.89	6.42	6.3	6.12	6.13	6.29	5.51	7.23	6.56	6.43	6.63	6.52	6.58	5.68	6.08	6.67	6.22	6.65	6.66	5.13	6.49	5.93	7.97	8.19	6.05	6.92
ARHGAP12	12.05	12.28	10.13	11.45	12.04	11.39	11.22	12.03	11.6	10.95	10.56	11.75	11.55	10.69	11.49	12.15	11.9	11.38	11.71	11.31	11.71	11.5	11.01	10.86	11.52	11.17	12.31	12.45	11.52	11.26	12.31	11.35	11.37	11.93	11.62	11.47	10.62	12.16	12.29	12.12	11.76	11.83	12.05	11.47	11.58	11.93	11.89	11.69	11.37
ARHGAP15	9.31	8.11	9.24	9.15	8.73	9.63	11.08	9.47	9.58	10.08	10.39	9.7	9.7	6.61	10.22	9.1	9.06	9.47	9.35	9.7	9.61	8.95	9.7	9.91	8.12	8.56	8.52	8.96	9.52	10.08	8.96	10.54	10.72	9.46	9.62	9.49	10.29	9.42	9.55	9.71	9.92	9.56	7.31	9.11	8.54	9.64	10.33	8.41	11.67
ARHGAP17	10.17	10.22	11.42	10.25	10.15	9.73	9.82	9.86	9.92	10.22	10.6	9.81	9.6	11.2	10.2	9.48	9.66	9.82	10	9.28	9.84	9.85	10.31	10.43	9.98	10.33	9.81	9.64	10.4	10.28	9.51	9.72	10.51	10.01	9.49	10.2	10.62	9.55	9.09	9.57	10.08	10.03	9.98	10.09	9.95	9.9	9.51	10.01	9.83
ARHGAP18	11.05	10.97	11.82	11.21	10.96	11.82	11.66	12.27	11.82	11.59	12.28	12.08	12.07	11.27	11.76	11.36	10.92	11.48	11.79	11.74	11.64	11.5	11.33	11.43	11.38	11.13	11.78	11.77	11.43	11.2	11.53	11.4	11.03	11.57	11.5	11.57	11.68	11.15	11.2	11.27	11.7	11.76	12.2	11.7	11.95	11.92	12.05	11.7	11.74
ARHGAP19	8.77	8.43	8.8	8.95	8.62	9.38	9.99	9.59	9.84	9.88	9.89	9.73	9.64	8.34	9.51	9.8	9.47	9.25	9.53	9.27	9.28	8.97	9.19	9.48	9.08	8.97	9.32	9.28	9.12	9.74	9.69	9.79	9.95	9.4	9.47	9.39	9.62	9.46	9.5	9.63	9.43	9.78	8.8	9.47	9.18	9.4	9.72	9.38	10.09
ARHGAP19-SLIT1	5.47	5.17	0	3.75	4.24	4.28	5.4	6.59	5.54	5.05	0	6.06	5.41	5.6	3.67	3.96	4.75	3.25	0	2.41	4.88	4.84	3.4	3.74	5.03	0	5.77	5.16	5.03	6.29	5.77	5.44	5.66	4.91	5.12	5.46	4.8	5.02	4.69	5.97	4.74	0	0	4.99	4.05	0	4.76	0	5.19
ARHGAP20	8.1	8.26	9.35	7.15	8.04	7.58	7.78	7.88	8.38	8.67	8.88	8.39	8.58	6.03	7.78	7.51	7.56	7.25	6.95	7.56	6.39	6.99	8.43	9.17	7.44	7.81	7.56	7.69	8.14	8.85	7.45	8.35	8.92	7.94	8.53	7.81	9.99	7.65	7.58	7.54	7.92	7.54	6.92	6.99	5.93	8.13	8.14	7.27	8.2
ARHGAP21	12.7	13.14	12.99	12.14	12.85	12.04	12.33	12.55	13.42	13.29	12.72	12.38	12.45	12.05	12.64	12.78	12.64	12.3	12.29	12.29	12.18	12.38	12.38	12.6	12.22	12.25	12.87	13.01	12.73	12.69	13.07	12.51	12.44	12.73	12.7	12.49	12.73	12.76	12.84	12.61	12.26	12.8	12.31	12.29	12.19	12.01	12.22	12.35	12.19
ARHGAP22	8.86	8.34	10.67	8.64	8.68	7.68	8.16	8.16	9.03	9.11	9.68	7.87	8.18	8.25	8.24	7.63	8	8.53	8.58	8.6	8.16	8.62	8.78	8.82	7.93	7.94	8.45	8.42	9.46	9.17	7.77	8.69	9.38	8.96	8.76	8.87	9.37	8.38	8.16	8.64	9.05	8.15	7.29	8.17	7.26	8.16	8.05	8.01	8.76
ARHGAP22-IT1	3.91	3.23	6.62	4.01	4.52	2.43	4.38	2.83	3.75	4.4	5.09	3.32	2.99	2.07	3.28	2.84	3.16	3.77	3.28	3.15	3.59	3.47	3.96	4.43	3.53	3.1	3.22	3.32	4.15	4.77	2.96	3.64	4.83	4.28	3.71	5.14	5.05	3.24	2.96	3.6	4.52	3.41	2.76	3.54	3.57	3.51	3.15	2.6	3.89
ARHGAP23	11.11	11.36	11.88	9.89	10.91	9.26	9.26	11.07	9.58	9.94	10.71	8.56	9.04	9.13	8.83	8.37	9.44	9.09	8.46	8.79	8.58	8.45	10.38	10.26	8.49	9.28	10.24	10.06	10.68	10.33	10.1	9.32	10.62	9.86	8.81	9.26	10.98	9.27	8.68	8.82	8.79	9.09	9.27	8.87	8.74	11.21	10.05	9.11	8.91
ARHGAP24	10.26	9.67	12.09	10.93	10.21	9.8	10.82	9.82	10.17	10.51	10.86	10.96	10.57	11.99	10.33	10.75	10.54	11.08	11.26	10.91	11.34	11.13	9.83	10.24	11.12	11.14	9.32	9.66	9.81	10.59	9.76	10.72	10.57	10.8	11.3	11.23	10.76	10.52	10.61	10.68	11.25	10.38	12.2	11.66	11.73	9.72	10.1	11.81	10.94
ARHGAP25	9.34	8.72	9.25	8.86	8.88	9.74	10.87	9.5	9.67	10.28	10.35	9.28	9.52	7.19	10.26	9.04	8.92	9.75	9.26	10.23	9.57	9.04	10.05	10.04	8.51	9.11	9.25	9.63	10.25	9.96	8.94	10.28	10.5	9.29	9.39	9.37	10.15	9.06	9.34	9.34	9.57	9.35	7.24	8.84	8.11	10.35	10.5	8.28	11.19
ARHGAP26	12.21	11.76	12.13	12.38	12.11	11.74	11.64	11.63	10.92	11.12	11.75	11.49	11.53	11.1	12.03	12.21	12.44	11.28	11.57	11	11.13	11.61	11.15	11.14	10.17	10.41	10.76	10.99	10.95	11.41	11.59	11.24	11.26	10.98	11.24	11.41	11.12	12.2	11.97	11.96	11.6	11.49	10.68	10.87	10.59	11.86	11.7	11.13	11.42
ARHGAP26-AS1	4.14	2.27	2.05	4.91	4.39	3.89	4.52	3.28	2.85	2.48	3.17	3.96	3.31	2.89	3.81	4.21	4.39	3.08	3.4	3.15	2.93	4.46	2.47	2.62	3.77	3.1	2.94	3.18	3.53	4	2.79	2.92	4.02	2.71	3.61	4.05	2.63	2.92	4.1	3.82	3.86	3.73	3.48	3.54	3.33	4.21	3.98	3.63	2.98
ARHGAP26-IT1	4.14	3.8	3.38	4.41	4.64	3.69	4.78	3.62	3.04	2.89	3.99	3.75	3.89	2.89	3.98	4.68	4.95	4.06	4.45	3.99	3.94	3.77	2.47	3.38	2.87	2.01	2.37	3.56	2.84	3.82	3.94	3.2	3.19	3.17	3.81	3.99	2.36	4.08	4.41	3.82	3.76	3.73	3.65	3.8	3.33	3.03	4.5	2.87	3.27
ARHGAP27	11.23	11.04	10.34	10.19	11.2	11.02	10.4	11.39	9.66	10.05	10.14	9.91	10.23	9.94	10.79	11.11	11.34	10.08	9.67	10.16	9.49	9.67	10.41	10.13	9.02	9.15	11.27	11.18	11.13	10.36	11.18	9.96	10.41	10.18	9.48	9.55	10.17	10.94	10.59	10.65	9.94	10.72	8.59	9.48	9.41	10.88	10.59	9	10.18
ARHGAP27P1	9.71	9.19	8.94	8.43	9.56	8.19	7.79	8.9	7.51	8.65	7.98	7.43	7.96	10.25	8.13	9.19	9.32	7.95	7.91	8.15	7.45	8.03	8.75	8.24	7.73	8.39	9.54	9.24	9.43	8.38	8.27	7.78	8.59	8.35	7.37	7.65	8.37	8.62	8	8.26	8.12	8.24	7.81	8.18	7.32	9.07	8.27	7.73	7.97
ARHGAP27P1-BPTFP1-KPNA2P3	10.66	10.21	9.15	9.77	10.73	9.57	9.56	10.34	9.02	9.48	9.7	9.16	9.48	8.9	9.52	10.36	10.45	9.19	9.38	9.1	9.07	9.15	9.81	9.91	8.92	9.16	10.85	10.93	10.6	9.88	9.46	9.39	9.52	9.22	9.21	9.38	9.23	10	9.78	9.68	9.34	9.52	8.67	9.13	9	9.4	9.28	8.8	9.17
ARHGAP27P2	5.04	4.27	2.86	4.41	5.12	4.44	3.29	4.98	2.36	4.13	4.5	3.42	4.89	3.79	3.81	4.43	4.39	3.71	2.99	3.76	2.7	4.4	4	4.78	2.87	3.87	4.74	4.49	4.82	4.6	4.23	4.93	5.54	4.08	4.23	3.84	4.44	4.23	3.11	4.54	3.76	4.07	3.28	3.54	3.78	4.49	3.3	3.3	5.28
ARHGAP28	6.93	7.75	9.6	8.51	6.39	7.39	7.8	6.69	9.71	10.24	7.88	7.71	7.41	8.92	8.38	7.76	7.69	8.1	8.81	7.68	8.83	8.77	8.5	8.99	9.37	8.86	8.35	8.1	8.74	8.24	8.3	8.49	8.82	8.36	8.93	8.68	10.01	7.74	7.41	7.11	8.95	7.45	9.91	9.22	9.63	7.72	7.95	8.75	8.27
ARHGAP29	10.61	10.75	12.13	11.51	10.63	10.56	11.07	10.39	11.82	11.15	11.9	11.69	11.35	9.99	10.63	11	10.7	11.53	11.89	11.23	11.8	11.54	10.98	11.35	11.31	11.06	10.5	10.87	10.7	11.42	10.42	11.5	11.8	11.75	11.47	11.09	12.15	10.93	10.97	11.25	11.39	10.65	11.03	11.3	10.95	10.89	11.05	11.04	11.05
ARHGAP30	10.05	9.65	11.14	9.87	9.84	10.56	11.53	10.09	10.29	10.88	11.75	9.78	9.98	8.72	10.87	9.76	9.84	10.46	10.24	10.9	10.16	10.19	11.02	10.77	9.09	9.72	9.89	10.12	10.83	10.81	9.95	11.28	11.4	10.4	10.31	10.46	11.18	9.81	10.1	10.1	10.54	10.43	8	9.83	9.33	11.02	11.19	9.04	11.79
ARHGAP31	11.1	11.7	12.57	11.07	10.96	10.95	10.88	10.85	11.39	11.78	12.29	10.73	10.67	10.55	11.48	10.56	10.59	11.04	10.84	10.96	10.71	10.86	11.52	11.76	10.7	10.92	11.06	10.93	11.62	11.34	10.78	11.22	11.58	11.09	11.17	11.21	12.18	10.66	10.51	10.66	11.07	11.38	10.59	11.06	10.48	11.38	11.06	10.87	10.97
ARHGAP31-AS1	3.78	3.23	4.71	4.49	4.32	3.95	2.1	4.06	3.22	3.69	5.36	3.59	2.31	0	4.85	3.85	3.8	4.06	3.98	3.58	3.72	4.22	4.82	4.59	2.38	3.33	4.33	3.85	4.22	4.56	4.58	4.77	4.19	3.98	3.81	3.67	3.86	3.82	4.3	3.6	2.05	4.28	3.04	4.47	4.12	3.61	4.14	4.57	4.32
ARHGAP32	12.4	12.57	11.04	11.49	12.63	12.2	10.61	12.39	11.68	11.61	10.45	11.54	11.38	12.39	11.59	11.68	11.69	11.56	12.07	11.12	11.93	12.04	11.42	11.64	12.62	12.5	12.39	12.37	11.86	11.1	12.02	10.53	10.44	11.32	11.23	11.79	10.46	11.65	11.41	11.33	11.87	11.6	12.46	12.09	12.29	11.99	11.78	12.05	10.26
ARHGAP33	8.44	8.22	8.49	8.5	8.38	6.77	6.53	7.36	6.68	7.26	6.83	7.48	7.66	10.75	6.19	7.53	7.81	7.45	7.52	6.66	7.9	7.42	7.66	7.06	8.46	9.46	7.79	7.52	8.33	7.85	7.32	6.97	7.9	7.25	6.73	7.55	6.99	6.9	6.6	7.37	8.13	6.85	8.42	8.5	7.91	8.19	7.29	8.22	7.91
ARHGAP35	11.77	11.85	11.79	11.98	11.75	11.77	12.02	12.11	11.72	12.03	12.17	12.27	12.29	12.49	11.72	11.55	11.89	11.88	12.05	11.62	12.08	12.01	11.98	12.13	12.24	12.31	11.39	11.28	11.73	12.17	11.47	11.83	12.27	12.06	11.93	12.22	12.23	12.15	12.03	12.19	12.03	11.68	12.21	11.86	12	11.12	11.17	12.12	11.98
ARHGAP36	4.58	3.88	0	3.3	3.58	1.17	0	0	1.03	0.93	1.71	1.62	1.58	0	2.16	2.84	2.8	0	2.42	0.83	0	0.88	0	0	0	2.47	0	0	0	6.34	0	2.57	1.01	0.69	0.95	1.36	0	0	0	0	1.03	0.91	1.29	3.01	0	2.72	4.88	2.87	3.13
ARHGAP39	8.59	8.63	9.25	8.01	8.28	7.57	6.14	7.66	7.51	7.25	7.02	7.36	7.23	10.31	6.49	7.44	7.55	7.84	7.47	6.8	7.93	7.73	7.37	6.78	7.84	8.7	7.48	6.97	7.95	7.43	7.61	6.75	7.95	7.78	7.03	7.55	7.53	7.75	7.06	7.45	8.1	7.51	7.95	7.92	7.19	7.97	6.63	8.09	6.83
ARHGAP4	10.03	9.53	10.94	9.97	9.6	9.61	11.16	9.47	9.41	10.63	10.77	9.33	10.02	10.12	9.91	9.22	9.62	9.84	9.33	10.21	9.53	9.57	10.2	9.79	8.17	9	9.83	10.14	10.94	10.6	8.93	10.62	11.28	9.8	9.63	9.2	11.31	9.26	9.57	9.84	10.32	9.6	8.32	9.66	8.49	10.52	10.64	8.82	11.41
ARHGAP40	7.92	8.52	4.06	6.11	8.52	0	0	1.45	2.04	3.21	0	4.02	4.69	3.79	3.62	0	0	6.54	0.9	7.18	3.3	2.38	1.9	1.44	0	0	8.01	7.74	8.13	3.24	1.43	3.44	4.34	4.14	4.95	5.21	0	6.35	5.6	4.6	1.63	0.91	2.42	0	2.69	7.14	6.38	0	0
ARHGAP42	10.41	10.71	10.23	9.57	10.31	10.44	10.27	10.74	11.18	11.14	11.26	11.04	10.98	8.1	10.79	11.58	11.37	10.25	10.29	10.45	9.82	9.82	10.49	10.64	9.33	9.11	11.66	11.54	11.15	11.21	11.48	10.52	10.48	10.83	10.54	10.33	10.45	11.61	11.2	11.28	10.26	11.18	8.99	10.04	9.85	11.25	11.17	9.63	10.07
ARHGAP44	8.46	8.05	8.1	9.06	8.51	8.22	7.87	7.93	7.65	7.88	8.33	8.91	8.72	9.53	8.13	8.7	8.57	8.59	8.68	8.41	8.52	8.8	8.07	8.15	8.7	9.02	6.79	6.62	7.09	9.16	8.24	8.39	8.35	8.58	8.62	8.76	7.86	8.63	8.71	8.83	8.77	7.89	8.65	8.59	8.56	7.79	7.62	8.9	8.51
ARHGAP45	11.41	10.99	11.45	10.58	10.98	10.38	12.15	10.6	9.79	10.98	11.15	10.04	10.69	10.35	10.78	9.87	10.26	10.32	9.88	10.5	10.13	10.16	11.04	10.71	8.87	9.43	10.31	10.38	11.43	10.99	10.04	10.84	11.85	10.54	9.95	9.86	11.64	10.13	10.02	10.45	10.82	10.78	8.73	10.19	9.13	11.68	11.3	9.35	12.25
ARHGAP5	12.85	12.45	12.07	11.78	12.2	12.91	11.54	13.03	12.61	11.55	12.05	12.57	12.13	10.35	12.34	12.43	12.22	12.33	12.3	12.16	12.46	11.83	12.04	12.33	12.12	11.47	12.66	13.13	12.87	12.01	12.27	11.75	11.99	13.29	12.07	12.06	11.7	12.53	12.1	12.33	11.98	12.75	11.86	12.98	12.35	12.78	11.94	11.94	12.3
ARHGAP5-AS1	6.62	6.54	5.77	5.62	6.73	7.52	5.66	8.1	7.17	6.24	6.06	6.11	6.13	6.39	6.04	6.24	5.92	6.62	5.46	6.35	5.58	5.73	5.96	5.39	6.28	6.61	6.2	6.3	5.85	5.58	6.22	5.76	5.71	5.73	5.79	5.74	5.21	6.22	6.34	6.14	4.77	6.41	5.01	5.33	6.1	6	6.32	5.69	5.96
ARHGAP6	9.66	9.77	9.63	8.19	9.74	8.73	8.4	7.77	7.76	7.47	8.87	8.49	8.34	7.05	7.99	9.26	9.24	7.6	7.22	7.54	7.2	7.24	8.26	7.88	7.17	7.86	6.53	7.04	6.86	8.76	8.06	8.46	8.84	7.91	7.55	7.93	8.71	8.66	8.16	8.05	7.66	8.08	7.87	7.84	7.8	7.46	7.57	8.32	8.8
ARHGAP8	8.54	9.07	6.99	8.6	8.9	7.82	6.64	7.91	6.49	5.44	4.4	7.7	8.05	8.79	8.51	7.34	7.75	8.26	8.27	8.33	8.18	8.72	7.49	6.99	7.93	7.99	8.43	8.75	8.11	7.5	7.86	7.43	5.51	7.82	8.07	8.18	5.94	8.49	8.38	8.03	8.2	7.32	8.75	8.65	8.51	8.63	8.4	8.48	4.92
ARHGAP9	8.97	8.19	10.11	9.06	8.62	8.76	10.26	8.62	8.76	9.59	10.14	8.14	8.59	7.9	9.51	8.21	8.27	8.81	8.78	9.07	8.6	8.83	9.37	9.37	7.39	8.05	8.05	8.56	9.51	9.39	8.14	9.55	9.94	8.7	8.63	8.73	9.8	7.97	8.49	8.66	8.99	8.83	7.27	8.53	7.81	9.49	9.45	7.2	9.85
ARHGDIA	11.68	12.16	12.95	11.27	11.71	10.57	10.61	10.41	11.19	11.51	11.7	10.55	10.63	12.48	11.2	11.03	11.22	11.1	10.52	10.6	10.45	10.92	11.84	11.07	10.54	11.13	11.61	11.05	11.79	11.07	10.61	10.47	11.13	11.08	10.25	10.93	11.74	11.05	10.37	10.65	11.04	10.76	10.88	10.79	10.77	12.29	11	10.74	10.5
ARHGDIB	11.46	11.2	12.08	11.02	11.33	12.06	11.83	11.76	12.21	11.95	12.4	11.76	11.87	8.63	12.01	11.22	10.85	11.7	10.98	12.07	10.9	11.34	11.94	11.54	9.95	9.99	11.87	12.04	11.92	11.59	11.74	12.35	11.68	11.35	11.76	11.34	11.96	11.53	11.81	11.28	11.19	11.96	9.24	10.79	10.91	12.21	12.45	10.4	12.66
ARHGDIG	3.64	3.34	2.05	5.13	3.16	4.31	5.99	2.83	4.14	4.46	1.71	4.84	4.38	11.31	2.83	5.25	5.2	7.19	7.87	6.52	8.49	7.63	3.2	3.38	9.45	10	3.56	3.32	3.64	4.87	2.39	4.37	4.11	6.99	6.64	7.1	4.57	3.82	4.3	4.26	8.04	5.84	9.95	9.23	8.75	0.85	1.57	9.54	4.32
ARHGEF1	11.55	11.42	12.17	11.27	11.24	10.54	11.86	10.31	10.48	11.2	10.95	10.43	10.89	12.06	10.87	10.74	11.18	10.47	9.99	10.53	10.3	10.19	11.03	10.68	9.83	10.83	11.44	11.28	11.88	11.01	10.55	10.62	11.38	10.57	10.01	10.21	11.48	10.88	10.62	10.71	10.86	10.6	10	10.53	10.03	11.23	10.83	10.15	11.51
ARHGEF10	9.75	10.34	11.25	9.91	9.67	9.94	9.95	9.99	9.99	10.45	10.52	9.95	10.15	9.91	9.91	9.82	10	9.78	9.99	9.65	9.68	9.94	10.22	10.48	9.6	10.09	10.06	10.09	10.09	10.57	10.11	10.18	10.65	9.84	9.8	9.99	10.34	9.57	9.55	9.78	9.62	9.72	9.57	9.85	9.3	9.93	9.83	9.75	9.46
ARHGEF10L	10.93	11.14	11.12	11.56	10.96	10.92	10.04	9.97	10.16	10.83	10.8	10.49	10.61	13.84	10.3	10.63	10.98	11.24	11.53	10.89	11.58	11.67	11.18	10.99	11.65	12.2	10.41	10.19	10.78	10.79	10.6	10.61	11.14	11.04	10.95	11.26	10.98	10.13	10.08	10.36	11.63	10.89	11.81	11.39	11.2	10.4	10.05	11.81	10.01
ARHGEF11	11.13	11.39	11.18	10.98	11.39	10.77	10.65	10.8	10.84	11.05	11.72	10.64	10.78	11.94	11.36	10.57	10.95	11.01	10.93	11.1	10.82	11.21	11.38	11.45	11.02	11.4	10.84	10.96	11.21	11.22	10.5	11.05	11.22	10.75	11.04	11.18	11.42	10.78	10.79	10.78	11.02	10.74	11.08	10.95	10.81	11.06	10.95	11.13	10.48
ARHGEF12	13.36	13.78	13.34	13.47	13.47	13.7	13.45	13.64	13.43	13.25	13.67	14.04	13.92	13.42	13.66	13.59	13.65	13.67	14.07	13.56	13.9	13.86	13.3	13.62	13.36	13.27	14.02	13.93	13.63	13.7	13.74	13.43	13.35	13.68	13.78	13.64	13.56	13.68	13.58	13.7	13.61	13.66	13.51	13.55	13.4	13.25	13.22	13.58	13.08
ARHGEF15	8.07	7.77	11.2	9	7.86	6.8	8.03	5.78	7.18	7.61	9.4	7.42	7.11	8.42	7.52	6.91	7.56	7.71	7.71	7.14	7.57	7.68	7.74	8.41	7.48	8.44	6.82	7.14	8.43	8.63	6.68	8.48	9.29	7.67	7.85	8.04	10.51	6.73	6.95	7.15	8.19	5.94	7.78	7.72	7.31	7.25	6.87	8.23	8.07
ARHGEF16	10.38	11.02	4.52	9.39	10.55	9.64	7.63	9.07	6.96	6.75	5.36	9.47	9.45	10.78	9.44	10.45	10.52	9.38	8.71	9.53	8.82	9.08	10.44	9.35	8.74	9.22	10.16	10.17	9.4	8.89	10.13	8.36	7.77	9.1	8.56	8.31	6.43	10.5	9.96	9.76	8.69	10.06	9.3	9.07	8.99	10.29	9.99	9.06	6.49
ARHGEF17	11.53	12.06	12.35	11.33	11.42	10.12	10.29	10.56	11.17	11.68	11.83	11.14	11.28	11.47	10.56	10.68	11.37	10.7	10.75	10.15	10.56	10.66	11.57	11.6	10.45	11.41	11.03	10.51	11.53	11.93	11.22	10.72	11.8	11.1	10.66	11.21	12.1	11.2	10.71	11.29	10.82	10.87	10.65	10.95	10.4	11.25	10.47	10.75	10.4
ARHGEF18	11.26	11.45	10.83	11.02	11.34	11	11.5	10.69	11.31	11.44	10.61	10.78	11.15	12.39	10.86	10.7	11.25	11.03	10.84	11.18	10.94	11.12	11.28	11.03	10.59	10.96	11.38	11.29	11.35	10.91	10.56	10.64	11.03	10.95	10.56	10.66	10.91	10.61	10.61	10.71	11.05	11.41	10.81	11.08	10.81	11.79	11.46	10.87	11.79
ARHGEF19	7.67	8.8	8.7	8.39	8.04	7.31	7.56	6.98	7.43	7.86	7.49	7.18	7.81	9.97	7.15	7.72	7.95	8.05	7.82	8.28	8.34	8.26	7.64	7.59	8.25	8.45	8.64	8.52	8.95	7.53	7.68	6.7	6.84	7.45	7.73	7.6	8.07	6.87	7.6	7.12	7.67	7.07	8.23	7.84	7.65	7.71	7.65	7.89	6.46
ARHGEF2	11.76	12.17	12.03	10.78	12.07	10.76	11.23	10.67	11.34	11.57	11.76	10.65	10.88	10.92	11.69	11.46	11.79	11.05	10.79	11.24	10.8	10.92	11.53	11.48	10.44	10.96	11.54	11.71	11.74	11.48	11.19	11.32	11.88	10.85	10.94	11.03	11.88	11.02	10.88	10.82	10.68	11.23	10.32	10.67	10.39	11.28	11.08	10.57	11.12
ARHGEF25	9.11	9.49	10.83	9	9.01	8.87	9.7	9.24	10.48	10.75	10.02	9.2	9.87	8.94	9.13	9.45	10.1	8.97	8.72	9.34	8.68	8.75	9.68	10.03	8.9	9.33	9.48	9.46	10	10.38	9.33	10.33	10.44	9.27	9.47	9.26	10.54	9.35	9.83	9.74	8.45	9.39	9.06	9.39	8.68	9.07	9.4	9.18	9.55
ARHGEF26	9.19	9.07	8.99	9.9	9.09	8.15	9.75	8.4	8.13	8.69	8.73	9.35	9.55	10.64	8.18	8.87	9.7	8.98	9.38	8.75	9.42	9.14	8.25	8.51	9.34	9.56	7.5	7.24	7.67	9.5	8.03	8.98	9.45	8.96	9.23	9.37	9.5	9.39	9.31	9.84	9.59	8.75	9.83	9.72	9.4	8.17	8.59	10.34	9.89
ARHGEF26-AS1	11.84	11.23	10.61	12.13	11.98	10.78	11.06	11.06	11.56	11.51	11.11	11.26	11.2	11.09	10.99	11.22	11.16	11.56	11.79	11.63	11.67	12.18	11.08	11.31	11.39	10.97	11.13	11.88	11.14	11.34	11.1	11.72	11.54	11.34	12.12	11.27	10.96	11.15	11.72	11.46	11.7	11.15	12.12	11.68	11.03	11.02	11.41	12.01	11.83
ARHGEF28	11.29	11.42	8.5	11.29	11.64	11.21	10.6	12.04	10.24	9.87	9.42	11.49	11.4	12.78	10.94	11.45	11.44	11.08	11.45	11	11.5	11.35	10.86	10.78	11.46	11.24	11.18	11.22	10.58	10.88	11.7	10.82	10.36	11.05	11.16	10.86	10.01	11.34	11.29	11.21	11.33	11.09	12.22	11.68	11.69	10.76	11	12.06	10.66
ARHGEF3	10.5	10.19	10.86	11.24	10.65	10.66	11.15	10.62	10.69	10.77	11.12	10.99	10.74	11.66	10.8	10.65	10.57	11.38	11.41	11.13	11.84	11.12	11.47	11.57	12.16	11.92	10.05	10.27	10.49	10.84	10.67	10.84	10.73	11.16	11.25	11.58	10.73	10.67	10.8	10.88	11.12	10.85	11.81	11.59	11.82	10.29	10.35	11.76	11.04
ARHGEF3-AS1	1.83	0	0	2.26	1.58	1.17	0	0.9	0	0	0	1.25	0	0	0	0	1	2.45	2.16	0	1.07	2.12	0.93	0.9	0	0	0	0.93	0	1.53	1.82	1.4	0	0	0.95	0	0	0	0	1.59	0	0	1.29	0	0	0	0.99	2.26	0
ARHGEF33	5.55	5.58	4.06	5.75	5.39	4.67	5.59	5.42	4.51	4.75	5.73	5.77	5.94	5.52	4.2	5.78	5.67	5.8	6.22	4.9	6.07	6.2	4.92	5.77	6.52	5.79	5.14	4.89	5.46	5.66	6.14	6.2	6.22	5.51	6.01	5.93	5.71	5.43	5.82	6.02	6.3	5.52	5.98	6.19	6.13	5.03	4.93	5.66	6.22
ARHGEF34P	10.36	10.35	8.23	10.17	10.65	7.46	7.77	8.46	7.87	7.53	6.68	8.19	8.44	10.44	8.63	8.97	9.48	7.37	7.44	8.03	7.82	8.33	8.2	8.36	8.83	9.13	8.3	8.81	8.56	8.31	9.24	8.89	8.24	9.01	9.37	9.29	8.27	9.37	9.94	9.58	9.98	9.6	10.59	10.38	10.16	7.87	7.77	8.61	6.74
ARHGEF35	9.89	10.11	6.97	9.3	10.03	8.99	8.22	9.11	8.87	8.13	7.61	8.33	7.86	9.14	8.01	9.46	9.21	8.28	8.2	8.39	8.25	8.16	9.29	8.94	9.06	8.9	9.57	9.24	8.76	8.6	10.11	8.79	8.43	9.65	9.29	9.49	7.92	9.84	9.54	9.26	9.32	10.01	9.49	9.64	10.09	8.92	8.66	8.95	8.18
ARHGEF37	9.04	8.52	6.95	9.96	9.32	9.16	9.23	8.95	8.81	9.08	8.63	9.67	9.86	10.74	8.82	10.02	10.31	9.93	10.26	9.79	10.35	10.23	10.21	9.94	10.57	10.48	8.57	8.6	8.39	9.88	10.34	9.6	9.7	9.71	9.77	9.93	8.89	9.71	9.85	9.67	9.52	10.33	10.57	10.28	10.29	9.4	9.2	10.46	8.67
ARHGEF38	10.34	9.82	2.05	10.06	10.35	10.56	8.56	10.01	7.21	6.19	5.84	9.69	9.2	9.38	9.7	11	10.74	10.17	10.62	9.86	10.25	10.61	8.46	7.94	10.03	9.83	9.62	9.74	8.93	8.63	9.68	8.68	6.27	9.84	9.98	10.12	5.81	10.64	10.43	10.1	10.31	10.2	9.96	9.63	9.9	10.16	10.03	9.87	6.68
ARHGEF38-IT1	4.66	4.02	0	4.41	4.69	4.4	2.93	2.64	2.36	2.22	2.15	3.42	2.79	4.34	2.83	4.13	4.16	4.12	5.36	3.27	4.6	4.93	1.9	1.84	4.6	4.37	3.22	3.44	1.46	1.53	2.79	2.92	0	3.86	3.49	5.01	0	3.5	3.68	3.18	3.64	2.84	3.48	3.8	4.82	3.51	3.3	4.64	0.9
ARHGEF39	8.44	8.35	7.66	8.1	8.49	7.86	7.25	7.86	7.37	7.4	7.05	6.94	7.39	7.41	7.76	8.26	8.49	7.76	7.51	7.87	7.31	7.76	7.46	7.52	7.37	7.74	7.35	7.47	7.52	7.21	7.31	7.7	7.95	7.43	6.97	7.32	6.88	7.75	7.67	7.72	7.35	7.2	7.55	7.44	7.1	7.51	7.61	7.5	7.33
ARHGEF4	9.5	9.48	10.68	8.98	9.55	8.09	8.85	8.17	9.57	10.47	8.57	8.36	8.72	12.07	7.81	8.17	8.7	9.58	10.28	8.69	10.32	10.05	8.64	9.03	10.72	11.08	9.42	9.19	9.65	9.05	8.32	8.54	9.51	9.37	8.87	9.73	10.21	9.33	9.12	8.92	10.64	8.51	11.43	10.89	10.63	9.43	9.04	10.99	9.1
ARHGEF40	11.04	11.54	11.2	12.47	11.29	11.11	11.22	10.81	11.41	11.63	11.51	11.48	11.44	13.46	11.48	11.64	11.84	12.01	11.71	11.84	12.27	11.91	11.46	11.31	11.77	12.19	10.9	10.8	11.65	12.07	11.21	11.37	11.42	11.92	12.04	11.97	12.11	11.2	11.28	11.44	12.19	11.59	12.01	12.14	11.59	11.07	10.67	12.33	10.31
ARHGEF5	11.43	11.8	9.64	11.22	11.97	10.05	9.14	10.44	9.33	9.22	8.19	9.41	9.79	11.37	9.9	10.53	10.78	9.36	9.46	9.4	9.43	9.75	10.11	9.87	10.22	10.32	10.47	10.62	10.19	10.01	10.54	9.68	9.2	10.07	10.1	10.04	8.76	10.89	11.15	10.8	11.16	10.99	11.69	11.35	11.5	10.41	10.18	10.61	8.98
ARHGEF6	10.31	9.89	10.98	10.29	9.97	10.93	11.8	10.88	11.31	11.55	11.81	10.86	10.98	8.53	11.14	10.81	10.79	10.82	10.9	10.88	10.85	10.62	11.02	11.32	10.19	10.41	10.42	10.66	11.03	11.5	10.73	11.73	11.91	10.86	11.32	11.05	12.2	10.87	10.97	11.16	11.06	11.05	10.41	10.78	10.5	10.76	11.21	10.27	12.09
ARHGEF7	11.88	11.92	12.72	12.01	11.9	10.86	11.53	11.03	11.26	11.53	12	11.4	11.47	11.36	11.35	11.16	11.33	11.33	11.51	11.39	11.44	11.49	11.3	11.63	11.48	11.51	11.57	11.86	11.67	11.55	11.15	11.34	11.62	11.14	11.3	11.57	11.5	11.17	11.36	11.29	11.55	11.4	11.51	11.6	11.52	11.05	11.18	11.44	11.39
ARHGEF7-AS1	1.83	0	0	1.18	1	0.7	2.93	0	1.03	0	0	0	0	0	0	1.02	0	0.8	1.85	0.83	1.07	1.82	0	0	0	0	0	0	0	0	0.89	0	2.34	0	1.52	0	1.03	1.93	1.43	1.59	1.03	0.91	0	1.12	0	0	0	1.18	1.44
ARHGEF7-AS2	3.79	2.52	0	2.23	2.99	1.72	0	1.66	1.86	2.22	1.81	3.73	4	3.41	1.45	1.3	2	1.81	2.16	3.01	1.08	0	2.94	0	1.64	1.79	0	0.93	2.65	2.14	1	3.1	3.34	1.62	2.24	1.74	1.86	2.62	3.54	3.54	1.9	1.14	1.29	2.52	1.5	2.32	2.31	2.61	3.98
ARHGEF9	10.58	10.53	9.9	10.47	10.57	9.96	10.51	10.39	10.42	10.54	10.32	10.29	10.18	10.15	10.26	10.38	10.36	10.08	10.07	10.12	10.11	10.06	10.02	10.17	10.3	10.42	9.88	9.96	9.86	10.36	10.31	10.82	10.71	10.1	10.58	10.5	10.13	10.29	10.57	10.59	10.1	10.06	10.01	10.03	9.89	9.76	10.03	10.16	10.68
ARHGEF9-IT1	1.83	0.82	0	2.26	1	1.53	1.68	3.28	2.04	2.89	0	1.62	1.58	0	1.85	1.61	0	2.24	1.45	2.05	1.07	1.42	0	0.9	0	1.33	2.11	0	0	2.25	0.89	1.4	0	1.51	1.52	1.36	1.03	1.52	1.82	1.01	1.63	0.91	1.96	0	1.5	2.53	0	0	0
ARID1A	11.94	12.15	11.93	11.78	11.93	11.18	11.43	10.88	11.07	11.44	11.74	11.41	11.39	12.75	11.27	11.3	11.61	11.63	11.53	10.82	11.54	11.61	11.65	11.69	11.72	11.99	11.66	11.55	12.07	11.78	11.3	10.92	11.79	11.39	10.97	11.95	11.63	11.09	10.49	11.14	11.78	10.98	11.73	11.55	11.51	11.7	10.99	11.66	11.6
ARID1B	11.64	11.64	11.77	11.91	11.64	11.4	11.7	11.24	11.69	11.93	12.03	11.8	11.84	12.65	11.4	11.32	11.51	11.82	11.88	11.39	12.06	11.96	11.59	11.72	12.14	12.23	11.94	11.86	12.11	11.97	11.21	11.4	11.83	11.7	11.61	12.06	11.97	11.39	11.12	11.58	11.94	11.4	12.2	11.94	11.95	11.68	11.26	11.94	11.77
ARID2	11.38	11.24	10.94	11.57	11.37	11.44	11.34	11.2	11.51	11.47	11.5	11.66	11.35	11.02	11.38	11.56	11.44	11.63	11.94	11.25	11.84	11.67	11.11	11.36	11.72	11.43	11.53	11.53	11.42	11.59	11.47	11.35	11.45	11.58	11.6	11.86	11.18	11.53	11.35	11.53	11.74	11.53	11.66	11.49	11.65	10.9	10.93	11.54	11.43
ARID3A	8.74	8.27	9.69	8.62	8.48	8.16	8.21	7.67	8.31	9.04	8.97	8.12	8.16	10.62	8.46	7.66	7.67	8.86	8.65	8.63	8.85	8.59	8.62	8.37	9.21	9.36	9.89	9.51	9.17	8.92	8.12	8.49	9.21	8.83	8.39	8.53	8.59	7.89	7.68	7.76	8.35	7.81	8.41	8.36	8.36	8.8	8.18	8.4	8.76
ARID3B	8.2	8.05	9.45	8.42	8.07	7.58	8.61	7.48	7.96	8.41	9.53	7.7	7.64	10	8.67	7.75	7.77	8.47	8.25	8.21	8.35	8.21	8.47	8.28	8.96	9.3	7.96	8.04	8.38	8.02	7.52	7.96	8.34	8.08	8.04	8.45	8.17	7.94	7.68	7.77	8.42	7.73	8.89	8.17	8.22	8.64	8.41	8.77	8.64
ARID3C	3.11	2.83	3.76	3.1	2.58	2.05	2.93	1.45	2.63	2.89	2.48	3.22	0.99	4.9	2.64	2.84	3.58	2.24	1.85	1.74	1.07	2.95	2.47	3.5	2.87	2.47	0.87	0.93	0.91	0.96	0.89	1.79	2.34	2.41	2.5	2.51	2.36	0.96	1.82	2.01	1.63	2.43	3.28	1.12	1.5	3.03	2.98	2.6	2.98
ARID4A	10.84	10.48	9.88	10.68	10.59	11.03	10.92	11.03	11	10.81	10.63	11.24	10.88	10.47	10.78	10.8	10.56	10.97	11.12	10.69	11.01	10.56	10.69	10.67	10.68	10.66	11.4	11.38	10.9	10.84	11.05	10.76	10.83	10.99	10.78	11.01	10.49	10.94	10.62	10.63	10.75	10.85	10.64	10.73	10.55	10.63	10.71	10.56	11.28
ARID4B	11.75	11.7	11.27	11.41	11.65	11.67	11.98	11.92	11.68	11.48	11.7	11.81	11.66	11.44	12.15	11.66	11.49	11.64	11.85	11.57	11.77	11.55	11.62	11.78	11.28	11.16	12.05	12.03	11.69	11.67	11.66	11.71	11.63	11.55	11.71	11.61	11.41	11.63	11.58	11.53	11.55	11.63	11.48	11.61	11.39	11.67	11.81	11.38	12
ARID5A	9.42	9.44	11.24	10.1	9.28	9.2	10.17	9.01	9.95	10.32	11.29	8.81	9.23	9.54	9.91	8.86	9.18	9.4	9.07	9.53	9.07	9.53	10.2	10.01	8.54	9.34	9.52	9.73	10.38	10.23	8.92	10.24	10.72	9.4	9.5	9.22	11.12	9.08	9.14	9.04	9.44	9.42	9.67	9.25	8.9	10.43	10.24	9.23	10.63
ARID5B	11.88	11.79	14.2	12.14	11.6	11.86	12.53	11.67	13.07	12.85	13.93	12.13	11.88	10.86	12.67	11.62	11.75	11.54	11.64	11.24	11.5	11.38	11.84	12.04	11.11	11.41	11.79	11.65	11.78	12.37	11.87	12	12.47	11.96	11.96	12.06	13.25	11.91	11.71	11.87	11.62	12.15	11.84	12.11	11.61	12.26	12.18	11.88	13.11
ARIH1	11.5	11.68	12.01	11.41	11.58	11.3	11.51	11.66	11.63	11.58	12.09	11.72	11.54	11.08	11.78	11.74	11.59	11.45	11.74	11.45	11.65	11.53	11.51	11.65	11.54	11.24	11.38	11.33	11.22	11.52	11.68	11.5	11.57	11.43	11.64	11.67	11.68	11.81	11.62	11.58	11.57	11.65	11.73	11.48	11.67	11.52	11.52	11.61	11.66
ARIH2	11.26	10.95	12.42	11.6	11.25	11.39	11.68	11.87	11.53	11.64	11.73	11.29	11.54	11.99	11.47	11.33	11.52	11.41	11.59	11.56	11.68	11.54	11.1	11.45	12.08	12.01	11.24	11.49	11.57	11.52	11.27	11.7	11.6	11.35	11.63	11.79	11.66	11.25	11.46	11.46	11.62	11.32	12.24	11.81	11.81	11.12	11.28	12.03	11.68
ARIH2OS	7.6	7.18	6.76	7.67	7.13	6.86	7.44	7.33	7.01	7.34	6.81	6.62	7.3	7.84	6.49	7.1	7.01	7.23	6.93	7.14	7.33	7.38	6.84	6.75	7	7.02	6.92	6.64	7.1	7.06	6.79	6.97	7.32	6.99	7.05	6.87	6.91	6.64	6.78	6.88	7.26	6.78	7.61	7.47	6.37	6.59	6.64	7.25	7.58
ARL1	10.79	10.98	11.07	10.68	10.91	11.47	11.33	11.84	11.68	11.34	11.42	11.42	11.33	9.59	11.52	11.57	11.27	11.2	11.43	11.43	11.49	11.12	10.89	11.17	11.77	11.27	11.35	11.3	11.05	11.36	11.19	11.52	11.23	11.21	11.46	11.23	11.29	11.8	11.75	11.54	11.05	11.35	11.48	10.92	11.51	11.02	11.29	11.43	11.47
ARL10	8.96	8.81	9.61	8.75	8.66	8.23	8.58	8.75	9.43	9.77	9.65	9	8.95	9.26	8.64	8.16	8.29	8.74	9.05	7.77	8.71	8.97	8.9	9.35	8.26	8.72	9.1	8.84	9.39	9.44	9.27	8.3	9.47	8.88	8.58	9.11	9.3	8.97	7.82	8.97	8.88	8.9	8.29	8.77	8.41	8.66	8.14	8.24	8.87
ARL11	7.22	6.47	6.06	6.6	7	7.08	7.49	6.77	7.2	8.01	8.08	6.39	6.51	5.53	7.37	6.16	6.19	6.87	7.25	6.9	6.46	6.81	7.42	7.36	5.69	5.67	8.22	8.08	7.66	6.51	6.44	7.08	7.39	6.89	6.58	7.05	6.99	6.14	6.14	6.26	7.33	7.34	4.42	6.3	6.27	7.6	7.58	4.32	7.61
ARL13A	4.92	4.53	2.05	4.71	5.28	4.11	4.94	5.23	3.85	4.27	3.5	4.3	2.99	4.9	3.72	3.62	2.99	3.42	3.52	2.3	4.6	3.85	3.78	4.04	3.53	4.14	3.46	3.03	3.42	3.82	3.78	3.64	4.97	4.03	4.36	4.24	2.04	4.08	3.24	2.82	3.38	3.82	3.48	4.03	4.51	5.49	5.37	2.87	4.38
ARL13B	8.59	8.91	9.55	8.86	8.7	9.33	8.91	9.15	9.48	8.95	9.48	9.2	9.24	7.86	8.94	9.14	8.55	8.93	8.79	9.04	8.64	8.4	9.11	9.13	8.06	8.07	9.18	9.06	8.81	8.94	9.07	9.09	8.97	8.77	9.05	8.72	9.19	8.7	9.03	8.89	8.52	9.07	8.51	8.71	8.4	8.68	9.05	8.8	9.22
ARL14	9.89	9.54	0	5.88	10.23	7.88	6.97	8.67	9.23	7.75	5.61	9.73	9.54	6.94	9.77	9.15	8.91	7.35	7.52	8.08	6.41	7.54	10.49	9.22	7.07	5.53	8.94	8.9	8.12	7.44	11	8.64	7.12	8.44	5.42	6.43	0	9.83	9.29	8.72	7.05	9.23	8.26	7.32	8.46	9.03	8.82	6.9	2.98
ARL14EP	9.19	9.16	9.79	9.35	9.16	9.8	9.98	10.05	10.11	9.73	9.76	10.1	10.07	7.96	9.95	9.81	9.71	9.6	9.87	9.75	9.93	9.51	9.72	10.02	9.89	9.47	9.58	9.53	9.41	9.72	9.83	10.19	10.02	9.77	10.08	9.8	9.84	9.66	9.86	9.88	9.8	9.95	9.84	9.68	10.05	9.6	9.87	9.77	10.52
ARL14EPL	4.66	2.27	0	0	4.64	3.2	0	3.52	3.75	3.21	1.1	0	0	0	0	2.03	1	0.8	0	0.83	1.07	1.42	2.47	1.84	0	0	1.81	1.48	1.46	0	0	0.86	0	1.16	0	0	0	0	0	0	1.03	2.17	1.29	0	0	2.07	2.3	0	2.15
ARL15	9.42	8.84	9.97	9.73	9.24	9.51	9.35	8.71	9.46	9.21	10.13	9.91	9.38	7.34	9.66	9.72	9.31	9.3	9.64	9.09	9.62	9.31	9.52	9.96	9.22	8.99	8.85	8.96	9.17	9.62	9.35	9.59	9.94	9.62	9.71	9.73	9.53	9.49	9.18	9.58	9.42	9.46	8.4	9.45	9.33	8.74	8.91	9.16	10.34
ARL16	8.81	8.94	9.42	9.17	8.86	8.15	8.74	8.17	8.98	8.86	8.59	8.95	9.18	9.84	8.5	9	8.77	8.9	9.13	9.11	9.14	8.94	8.26	8.5	8.71	8.88	9.08	8.82	8.81	8.61	8.38	9.14	8.83	8.58	8.7	8.65	8.68	9.11	9.27	9.07	8.88	8.61	8.86	8.84	8.7	9.17	9.15	9.12	8.88
ARL17A	11.7	11.02	10.93	11.74	11.56	11.22	11.62	11.59	11.02	11.49	10.95	11.8	11.76	12.06	12.04	10.64	10.76	11.97	12.15	11.61	12.19	12.1	11.69	12	12.76	12.62	11.98	12.22	12.02	11.94	10.9	10.81	11.15	11.99	12.11	12.63	11.35	10.98	10.93	11.14	11.53	11.06	12.03	11.77	11.83	11.13	11.1	11.33	11.4
ARL17B	8.5	8.37	8.32	8.12	8.82	7.81	8.92	8.17	8.75	9.3	9	8.21	8.6	9.52	8.14	7.58	7.38	9.56	9.93	9.02	9.92	9.67	8.2	8.77	8.87	9.26	8.35	8.81	8.92	8.8	7.75	7.05	7.9	8.26	8.9	9.13	8.48	7.64	8.32	7.79	8.39	8.09	8.84	8.25	8.02	7.83	7.79	8.64	8.24
ARL2	9.23	10.18	10.02	9.41	9.69	9.71	9.72	9.79	9.71	9.72	9.91	9.71	9.95	10.09	9.38	9.52	9.72	9.69	9.28	10.07	9.54	9.79	9.51	9.57	9.78	9.65	9.96	9.78	9.83	9.97	9.91	10.33	10.02	9.65	9.95	9.41	10.57	9.8	10.17	9.97	9.6	9.82	9.93	9.73	9.89	9.75	10.12	9.88	9.74
ARL2-SNX15	5.04	0	0	0	0	0	0	0	0	0	0	0	3.37	0	0	0	0	0	0	0	0	3.11	0	0	0	0	0	0	0	0	0	0	0	2.83	0	0	0	3.39	0	0	0	3.44	0	0	0	0	3.31	0	0
ARL2BP	10.28	10.76	10.8	9.96	10.38	10.47	10.3	10.31	11.04	10.7	10.91	10.31	10.38	9.06	10.5	10.44	10.35	10.25	10.03	10.58	10	10.08	10.51	10.68	10	9.71	10.32	10.26	10.33	10.51	10.34	10.69	10.52	10.14	10.55	9.99	10.84	10.44	10.59	10.21	9.96	10.9	10.1	10.11	10.31	10.73	10.94	10.25	10.39
ARL3	8.8	8.87	9	8.3	8.63	8.81	8.63	9.23	9.6	9.3	9.05	9.2	9.22	8.07	8.74	9.01	8.94	8.7	8.84	8.98	8.7	8.8	8.64	8.72	8.94	8.7	9.08	9.09	8.82	9.33	9.29	9.26	9.04	8.96	9.2	9.17	8.89	9.11	9.38	9.1	8.42	8.94	8.59	8.48	8.8	8.59	8.84	8.74	8.76
ARL4A	9.3	9.75	9.64	8.87	9.71	10.8	9.59	11.21	10.67	10.07	9.85	9.96	9.74	6.74	10.1	9.86	9.82	9.14	9.05	9.4	8.96	8.73	9.01	9.34	8.45	8.42	9.19	9.24	9.13	9.66	9.31	9.77	9.69	9.23	9.1	8.91	9.51	10.07	10.05	9.94	9.1	9.81	8.76	8.89	8.88	9.65	9.85	8.98	9.84
ARL4C	10.86	12.08	12.73	10.82	10.71	11.41	11.4	11.63	12.44	12.64	12.89	10.89	11.33	8.97	12.18	10.13	10.19	11.28	10.96	11.54	10.61	11.03	12.02	12.33	8.88	9.06	11.96	11.69	12.08	11.39	11.39	11.51	11.63	11.34	11.34	10.84	11.94	10.79	10.6	10.47	10.59	11.33	8.7	10.49	9.69	12.04	11.62	9.61	11.36
ARL4D	7.61	8.28	8.16	6.14	8.72	7.15	7.34	7.73	8.53	8.54	7.74	6.04	6.27	6.4	6.03	6.85	7.56	6.29	5.71	6.9	5.78	5.59	7.5	7.6	6.34	6.63	6.23	6.65	7.15	7.4	6.08	7.42	7.34	6.03	7.3	6.58	9.33	7.12	7.56	7.14	5.49	7.51	6.5	6.66	6.09	7.88	7.76	6.56	7.03
ARL5A	9.97	10.1	10.84	10.28	9.72	10.68	10.28	10.54	10.94	10.55	10.85	10.93	10.83	8.67	10.88	10.69	10.23	10.6	10.93	10.7	10.75	10.26	10.76	11.06	10.5	10.09	10.78	10.63	10.72	10.57	10.74	10.89	10.76	10.83	10.75	10.69	10.67	10.76	10.72	10.78	10.71	10.9	10.34	10.21	10.57	10.29	10.32	10.16	11.16
ARL5B	10.62	10.6	10.75	10.32	10.46	10.62	10.44	10.54	11.59	10.63	11.57	10.81	10.52	9.02	11.55	11.05	10.65	10.7	11.22	10.52	10.93	10.79	10.28	10.65	10.86	10.38	11.79	11.61	11.22	11.25	10.74	10.73	10.78	11.1	10.86	10.73	10.88	10.87	10.52	10.51	10.67	11.12	10.69	10.57	10.78	10.37	10.4	10.45	10.96
ARL5C	0	0	0	0	1	0	0	0	0	0	0	1.42	0	3.41	0	1.02	2.58	0	0	0	1.86	1.82	1.23	0	4.06	4.48	0	0.93	0	1.19	0	2.14	1.85	0.69	0	0	0	0.3	0	0	2.17	0.23	2.74	3.24	0	0	0	3.11	2.75
ARL6	8.38	8.1	6.75	8.36	8.02	8.73	8.16	8.47	8.72	8.04	8.23	9.05	8.77	7.09	8.19	8.73	8.41	8.46	8.76	8.47	8.63	8.43	8.58	8.66	9.42	9.01	8.71	8.65	8.24	8.72	8.78	8.83	8.44	8.63	8.94	8.66	7.92	8.81	8.79	8.76	8.27	8.66	8.19	8.21	8.7	7.88	8.35	8.38	8.69
ARL6IP1	12.16	12.63	11.36	12.01	12.22	13.29	12.5	13.59	13.43	12.79	12.48	13.14	12.91	11.17	13.82	13.7	13.49	12.48	12.57	12.75	12.57	12.15	12.87	12.78	12.1	11.67	12.82	12.78	12.16	12.17	13.77	12.21	11.79	12.86	12.36	12.12	11.89	12.73	12.63	12.58	12.13	13.99	11.91	12.23	12.48	12.39	12.52	12.17	12.08
ARL6IP4	10.52	10.53	11.12	10.4	10.34	11.05	10.7	10.96	10.58	10.84	10.86	10.65	10.61	12.39	10.74	11	10.75	10.66	10.83	10.83	10.85	10.67	10.49	10.13	10.69	10.86	10.58	10.3	10.49	10.52	10.41	10.76	10.74	10.69	10.61	10.21	10.88	10.9	10.8	10.74	10.72	10.77	11.35	10.84	10.85	11.14	11.02	10.92	10.85
ARL6IP5	11.07	11.28	10.63	11.32	11.21	12.4	12.1	12.25	12.4	12.06	12.24	12.35	12.21	10.21	12.3	12.41	12.07	12.1	12.35	12.35	12.22	12.01	12.22	12.35	11.59	11.4	12.52	12.3	12.17	12.26	12.58	12.5	12.27	12.19	12.35	12.23	12.11	12.65	12.58	12.44	12.06	12.77	11.02	11.74	11.94	11.85	12.11	11.38	12.66
ARL6IP6	8.44	8.85	7.44	7.83	8.28	9.12	8.41	9.72	9.24	9	8.57	9.08	9.44	7.8	8.64	9.07	8.88	8.44	8.26	8.99	8.32	8.11	8.93	8.8	7.76	7.55	9.54	9.5	9.01	8.24	9.38	8.86	8.73	8.91	8.43	8.16	8.43	8.64	8.68	8.42	8.39	8.94	8.23	8.28	8.05	8.93	9.14	8.14	8.68
ARL8A	9.55	10.09	10.25	9.23	9.78	9.49	8.81	9.28	9.6	9.29	9.86	9.06	9.09	9.74	10.06	9.19	9.31	9.33	9.02	9.67	8.83	9.43	9.9	9.43	8.78	8.88	9.54	9.59	9.65	9.35	9.46	9.47	9.4	9.03	9.39	8.96	9.91	9.5	9.64	9.26	9.17	9.62	9.14	8.94	9.07	9.75	9.58	9.15	9.13
ARL8B	10.63	10.96	11.33	10.69	10.72	11.55	11	11.56	11.62	11.28	11.98	11.28	11.3	9.56	11.54	11.21	11.1	11.15	11.32	11.38	11.12	11.01	11.06	11.27	10.85	10.45	11.6	11.5	11.24	11.1	11.44	11.29	11.15	11.24	11.27	11.04	11.09	11.55	11.38	11.41	11.06	11.57	10.79	10.9	10.94	11.09	11.1	10.92	11.38
ARL9	3.78	4.15	2.05	2.6	3.69	4.77	4.78	3.52	3.75	4.58	3.99	4.25	4.38	2.89	5.05	4.13	4.58	4.06	3.28	4.62	2.7	4.35	4.46	4.37	0	3.87	4.95	4.55	4.68	3.82	3.86	4.19	2.6	3.86	3.9	4.18	3.37	4.61	4.02	4.18	4.38	4.63	3.28	3.01	4.26	3.86	4.22	2.26	3.5
ARMC1	9.79	10.06	9.08	9.45	9.86	10.55	9.93	10.46	10.47	9.73	10.06	10.26	10.14	8.52	10.36	10.28	9.93	9.99	10.09	10.02	10.14	9.85	10.08	10.25	10.22	9.66	10.5	10.46	10.01	9.92	10.22	10.18	10.06	10.42	10.2	10.16	9.86	10.28	10.2	10.08	9.92	10.31	10.11	9.84	10.21	10.14	10.35	9.88	10.36
ARMC10	10.2	10.23	9.57	10.01	10.11	10.57	10.18	10.86	10.93	10.4	10.24	10.39	10.45	9.64	10.82	10.73	10.47	10.32	10.58	10.35	10.42	10.42	10.56	10.65	10.24	9.9	10.26	10.2	10.11	10.33	10.98	10.45	10.28	10.6	10.44	10.34	10.31	10.78	10.61	10.65	10.37	10.92	10.42	10.34	10.38	10.35	10.34	10.27	10.14
ARMC12	5.23	4.53	5.92	5.13	5.06	4.7	5.53	5.05	3.85	4.63	4.24	4.96	4.31	6.1	4.56	4.19	3.87	3.2	3.33	4.06	3.19	3.85	4.25	3.86	3.98	4.74	2.77	3.18	3.53	4.69	3.24	3.88	4.27	3.81	3.99	4.56	4.49	3.72	4.49	5.04	4.92	4.04	4.35	5.04	5.35	4.53	4.84	4.49	5.28
ARMC2	8.29	7.85	8.05	8.37	8.17	7.1	8.44	7.07	7.72	8.11	8.14	8.16	8.14	7.55	7.43	7.42	7.22	7.97	8.17	7.85	7.78	8.03	7.85	7.92	7.86	7.87	7.58	7.87	7.84	8.06	7.7	8.26	8.35	7.94	8.49	8.11	8.63	7.61	7.7	7.87	7.91	7.68	7.78	7.92	7.57	7.61	7.91	7.94	8.74
ARMC2-AS1	4.14	2.02	0	4.49	3.58	1.17	0	2.64	3.04	3.69	3.34	2.98	2.99	4.55	2.64	1.61	2.32	2.8	2.64	2.51	2.7	2.12	2.21	2.4	2.38	2.82	2.37	3.03	3.16	2.92	3.11	3.82	2.6	3.66	4.15	3.26	3.37	2.51	3.11	2.33	2.64	2.17	1.96	2.18	2.69	2.32	1.57	3.47	3.61
ARMC3	5.55	6.71	0	7.29	5.24	4.99	6.07	6.4	2.85	1.5	2.97	5.52	3.99	8.86	3.81	5.97	5.77	7.18	8.03	6.35	8.43	7.66	4.46	4.83	9.1	8.71	4.79	5.13	4.91	1.53	6.87	5.99	3.92	7.32	7.22	8.28	3.86	6.21	6.8	6.14	8.21	5.75	9.63	9.13	9.07	7.11	7.05	8.8	2.41
ARMC4	3.2	2.78	0	3.77	3.38	5.6	2.43	4.81	4.07	3.4	3.97	3.78	3.49	3.97	2.16	2.21	4.36	3.85	3.87	2.7	3.45	3.48	4.31	2.97	3.53	2.16	2.66	2.27	1.59	3.73	3.72	5.01	5.49	2.99	4.24	2.36	2.04	3.55	4.71	4.01	2.23	3.05	2.76	2.83	3.05	4.2	4.47	3.3	4.6
ARMC4P1	4.2	3.66	0	3.1	4.07	4.14	0	3.52	2.99	2.6	1.77	3.5	4.04	4.65	2.16	3.79	3.94	1.99	3.19	3.01	2.68	3.6	4.83	4.5	2.87	3.97	3.72	3.92	4.12	2.92	2.72	2.57	3.44	4.52	4.28	4.81	3.51	4.4	3.71	4.92	4.67	4.66	3.48	4.46	4.72	4.03	4.18	1.82	4.96
ARMC5	9.14	9.03	10.23	9.12	8.82	8.21	8.98	8.46	8.3	9.06	9.17	8.25	8.53	10.87	8.37	8.4	8.95	8.62	8.45	8.5	8.62	8.77	8.62	8.64	8.48	9.07	8.23	8.33	8.75	8.99	8.18	8.54	9.27	8.83	8.34	8.08	9.49	8.43	8.44	8.72	9.05	8.53	8.96	8.87	8.2	8.86	8.51	8.91	8.94
ARMC6	8.86	9.33	10.22	9.01	9.16	8.98	9.23	8.67	9.51	9.59	9.25	8.47	8.43	9.71	8.93	9.04	9.24	8.95	8.6	9.25	8.87	8.89	9.22	9.04	8.39	8.81	9.05	9.09	9.47	8.94	8.75	9.01	9.27	8.89	8.88	8.52	9.66	8.54	8.81	8.98	8.99	8.77	8.8	8.84	8.39	9.46	9.64	9.05	9
ARMC7	7.78	8.1	7.15	7.75	8.01	7.26	7.68	7.05	7.1	7.67	7.48	7.35	7.45	8.29	7.82	7.77	7.77	7.69	7.42	7.52	7.44	7.65	7.94	7.73	7.51	7.94	7.95	7.6	7.72	7.7	6.93	7.22	7.23	7.58	7.17	7.71	7.25	7.46	7.54	7.41	7.53	7.21	6.94	7.07	7.61	8.38	7.94	7.06	7.43
ARMC8	11	10.64	11.53	11.04	10.97	11.07	11.09	11.28	10.78	10.77	11.2	11.09	11.13	9.84	10.85	10.89	10.9	10.77	10.92	10.91	10.94	10.73	10.73	10.94	10.71	10.42	10.91	10.97	10.64	10.72	10.99	10.87	10.83	10.78	11.05	10.84	10.94	10.86	10.99	11.06	10.91	11.19	10.82	10.95	10.87	10.71	11.12	10.83	11.21
ARMC9	11.56	11.52	10.55	10.82	11.46	10.65	10.5	11.05	10.63	11.08	10.82	10.5	10.72	10.97	10.81	10.8	11.11	10.74	10.84	10.54	10.53	10.89	11.18	11.62	10.66	10.84	10.87	10.85	11.08	10.66	10.82	10.57	10.69	10.98	11.14	11.22	11.18	10.44	10.45	10.45	10.71	10.49	10.57	10.87	10.4	10.75	10.64	10.72	10.23
ARMCX1	8.6	8.67	8.57	8.62	8.8	8.65	9.12	8.15	9.61	9.3	9.79	9.35	9.45	8.63	8.85	8.81	8.98	9.26	9.37	9.5	9.53	9.31	8.91	8.95	9.53	9.28	9.03	8.84	8.75	9.57	9.06	9.78	9.52	9.1	9.52	9.27	9.5	9.07	9.27	9.21	9.04	8.78	9.46	9.09	9.24	8.4	8.87	9.27	9.42
ARMCX2	9.65	10.32	7.85	9.39	9.79	9.44	9.7	9.79	10.97	10.76	10.52	10.09	10.25	9.74	9.82	9.47	9.44	10.15	10.17	10.37	10.31	10.19	9.96	10.18	10.19	10.12	9.88	9.92	10.29	10.45	9.97	10.57	10.36	10.01	10.48	10.14	10.6	9.91	10.16	10.13	9.8	9.99	9.96	10.21	10.06	10.19	10.4	10.05	9.98
ARMCX3	11.22	11.46	11.61	11.16	11.21	11.22	11.03	11.03	11.83	11.34	11.83	11.47	11.18	11.25	11.57	11.57	11.23	11.56	11.79	11.56	11.74	11.48	11.43	11.43	12.15	11.83	11.43	11.18	11.15	11.46	11.39	11.55	11.42	11.5	11.75	11.81	11.58	11.38	11.37	11.27	11.46	11.43	11.97	11.54	12.05	11.22	11.2	11.88	11.44
ARMCX4	10.64	10.04	9.26	10.22	10.45	9.23	9.32	9.42	9.93	10.04	9.97	10.09	9.9	10.31	9.17	9.89	10.04	9.87	10.03	9.39	10.04	9.81	9.56	9.74	10.45	10.49	9.23	8.99	9.44	10.32	9.93	9.9	10.24	9.83	10.05	10.61	9.62	10.1	9.92	10.12	10.11	9.61	10.23	10.35	10.17	8.86	8.78	10.1	9.99
ARMCX5	9.05	9.68	8.41	9.01	9.58	9.24	9.15	9.29	9.33	9.18	8.79	9.12	8.99	9.04	9.05	9.24	9.25	9.14	9.36	9.29	9.53	9.28	9.04	9.15	9.55	9.32	8.77	8.59	8.62	9.01	9.32	9.21	8.83	9.16	9.45	9.42	8.79	9.04	9.14	9.19	9.18	9.24	9.56	9.24	9.45	8.9	9.24	9.54	9.32
ARMCX5-GPRASP2	9.74	9.46	8.1	9.33	9.62	9.1	9.85	8.9	9.58	9.38	8.87	9.69	9.66	9.65	9.07	9.58	9.04	9.56	9.65	9.5	9.83	9.55	8.88	9.49	9.65	9.68	8.67	8.88	8.97	9.76	9.38	9.49	9.36	9.35	9.66	9.59	8.88	9.02	9.42	9.38	9.17	9.13	9.87	9.61	9.43	8.53	8.83	9.74	9.45
ARMCX6	9.11	9.97	8.36	9.2	9.35	9.44	9.35	9.63	10.04	9.8	9.49	9.56	9.52	9.73	9.27	9.52	9.38	9.7	9.8	10.02	9.96	9.72	9.52	9.47	9.77	9.61	9.46	9.43	9.42	9.42	9.74	9.81	9.12	9.5	10.02	9.7	9.41	9.48	9.77	9.6	9.49	9.62	9.55	9.62	9.87	9.06	9.51	9.76	9.24
ARMH1	5.51	4.37	5.27	5.85	5.16	4.9	6.51	4.48	4.85	4.58	4.83	5.45	4.74	6.1	5.23	4.79	5.04	5.28	4.98	5.18	5.14	5	5.65	4.54	6.1	6.29	5.23	5.97	5.13	4.59	4.92	5.58	6.23	4.78	5.54	5.17	4.69	4.28	5.19	5.22	5.52	3.87	5.27	5.26	5.48	5.54	5.33	4.97	6.28
ARMH2	0	0.82	0	0	0	0	3.12	1.86	1.03	0	2.48	1.25	1.58	0	0.9	0	0	0	0	0	0	0.88	0.93	0	2.87	2.01	0	0	0	0	0.89	2.1	2.01	0	0.95	0.83	0	0	0	1.01	1.03	0.91	1.29	1.12	2.21	0.85	1.57	1.82	1.44
ARMH3	10.12	9.99	9.94	10.19	10.09	9.75	10.14	9.99	10.05	10.15	10.3	9.8	9.77	10.19	9.97	10.05	10.08	10.13	10.23	10.05	10.26	10.1	9.71	9.84	10.47	10.31	10.35	10.37	10.16	10.07	9.99	9.94	10	9.98	10.09	10.45	9.91	9.92	9.91	10.04	10.12	9.97	10.35	10.2	10.3	9.93	9.96	10.19	10.13
ARMH4	9.3	9.93	9.43	8.85	9.31	8.67	9.92	9.25	10.55	10.7	10.35	9.95	10	7.41	10.24	9.58	9.44	9.29	9.47	9.26	9.03	9.12	10.11	10.41	8.86	9.11	9.93	9.58	10.02	10.5	10.07	10.13	10.07	9.96	10.15	10.12	10.28	9.84	9.77	10.03	9.47	9.88	7.77	9.45	8.54	9.05	9.15	8.76	9.34
ARMS2	1.18	0	0	1.18	1.58	0.7	0	0	0	0	1.1	0.76	0	0	0	2.03	0	1.32	0	0	2.11	1.42	1.5	2.4	1.64	1.33	0	0.93	2.65	0	1.43	2.1	1.6	0.69	0	2.04	0	0.96	0	1.59	1.63	0	0	0	0	0	0.99	1.82	0
ARMT1	8.64	8.53	8.18	8.7	8.51	9.99	9.29	9.83	9.86	9.53	9.4	9.72	9.76	6.91	9.53	9.45	8.85	9.3	9.29	9.48	9.35	8.84	9.4	9.47	8.71	8.08	10	9.81	9.54	9.02	9.67	9.53	9.28	9.39	9.21	9	8.99	9.27	9.22	9.08	8.9	9.54	8.38	8.78	8.91	8.97	9.16	8.5	9.42
ARNT	10.97	11.33	11.7	11.2	11.2	10.96	11.47	10.98	11.45	11.66	11.88	11.29	11.34	10.89	11.28	10.96	11.06	11.18	11.51	11.24	11.47	11.38	11.31	11.53	11.55	11.53	11.21	11.38	11.49	11.63	11.17	11.7	11.68	11.26	11.51	11.66	11.9	11.17	11.42	11.39	11.36	11.25	11.46	11.43	11.61	10.98	11.2	11.28	11.33
ARNT2	9.23	9.04	8.76	10.06	9.43	8.2	8.38	8.6	8.26	8.86	10.22	9.85	9.98	10	9.21	9.3	9.52	9.85	10.44	9.52	9.91	10.68	9.42	9.73	9.65	9.87	8.51	8.18	8.73	9.73	8.98	9.54	9.31	9.83	10.24	10.49	8.99	9.31	9.36	9.85	10.3	8.88	8.89	9.12	8.84	8.54	8.5	10.33	9.8
ARNTL	9.29	9.1	10.19	9.25	9.27	8.85	9.46	8.85	9.74	10.03	9.83	8.87	9.02	7.94	8.92	9.53	9.44	9.15	9.26	9.47	9.3	9.26	8.8	9.3	7.51	7.52	8.86	9	8.93	8.41	8.57	9.02	8.98	8.34	8.65	8.44	8.74	8.9	9.03	8.94	9.05	9.11	7.97	9	8.13	9.44	9.76	10.23	9.99
ARNTL2	10.65	11.4	10.2	9.47	10.92	11.87	9.77	12.51	11.17	10.92	11.32	11.42	11.77	7.13	11.19	9.98	9.89	10.53	10.58	11.02	9.53	10.72	11.22	11.39	7.6	7.43	11.76	11.74	11.45	9.56	10.85	9.87	9.67	11.07	9.74	9.64	9.69	10.35	10.35	9.99	9.73	10.91	7.78	9.44	9.06	11.5	11.48	8.23	8.61
ARNTL2-AS1	3.49	3.49	4.06	2.87	3.58	3.29	0	4.06	3.22	3.05	3.88	3.51	3.16	0	3.62	1.02	2.58	2.94	3.46	2.86	1.68	3.47	3.2	2.62	0	1.33	3.84	4.89	2.18	0.96	2.96	0.99	3.19	2.56	1.93	1.36	2.04	2.92	1.82	1.01	1.63	1.86	0	1.75	2.21	3.7	2.78	1.18	1.44
ARPC1A	10.12	10.64	11.04	10.18	10.43	11.17	10.38	11.38	11.47	10.9	10.7	10.76	10.87	10.58	11.25	10.71	10.66	10.47	10.51	10.87	10.31	10.74	11	11.01	10.69	10.68	11.03	10.84	10.75	10.59	11.02	10.81	10.53	10.74	10.62	10.49	10.91	10.84	11.05	10.64	10.25	10.9	10.7	10.42	10.71	10.87	10.95	10.47	10.2
ARPC1B	11.78	12.42	12.17	11.04	11.94	12.41	11.81	12.34	12.6	12.69	12.46	11.74	12.19	10.6	12.61	11.93	12.04	11.69	11.32	12.3	11.07	11.6	12.66	12.42	10.09	10.27	12.09	11.87	12.39	12.21	12.28	12.26	12.18	12.13	11.84	11.63	12.78	12.27	12.32	12.17	11.5	12.69	9.96	11.48	10.9	12.19	12.14	10.62	11.75
ARPC2	12.52	12.94	13.35	11.93	12.63	13.55	12.55	13.62	13.43	13.14	13.33	13.09	13.16	11.1	13.39	13.12	12.84	12.51	12.45	12.88	12.11	12.32	13.26	13.14	11.61	11.46	13.42	13.29	13.06	12.57	13.7	12.76	12.57	12.77	12.65	12.57	12.87	13.1	12.99	12.81	12.34	13.38	11.55	12.25	12.14	12.92	13	11.86	12.68
ARPC3	11.64	11.71	12.1	11.32	11.78	12.47	11.7	12.69	12.19	11.81	12.22	11.71	11.66	10.56	12.37	12.44	11.84	11.79	11.83	12.21	11.51	11.7	11.82	11.69	11.27	10.96	12.47	12.28	11.98	11.45	12.03	11.94	11.37	11.86	11.87	11.62	11.62	12.31	12.17	11.9	11.48	12.48	10.88	11.31	11.73	12.11	12.25	11.1	11.81
ARPC4	10.69	10.99	12.1	10.96	10.77	11.8	11.26	11.76	11.81	11.74	11.94	11.22	11.18	11.01	11.88	11.46	11.35	11.15	11.06	11.51	10.88	11.09	11.52	11.43	10.88	11.03	11.78	11.65	11.72	11.18	11.6	11.47	11.28	11.38	11.25	11.38	11.78	11.52	11.6	11.27	11.15	11.83	10.54	11.17	11.37	11.26	11.44	10.93	11.25
ARPC4-TTLL3	8.66	8.12	9.05	8.81	8.93	7.71	9.08	7.71	8.79	9.17	8.19	7.76	8.05	9.72	7.46	7.66	8.13	7.81	7.9	7.79	7.37	8.4	8.02	8.52	7.71	8.2	7.76	7.79	8.83	8.57	7.56	8.19	8.57	7.6	8.17	8.07	9.05	6.86	7.97	7.68	8.22	7.8	7.87	8.76	7.89	8.2	7.49	8.09	8.27
ARPC5	11.78	12.28	12.52	11.39	11.97	12.7	11.72	12.75	12.74	12.25	12.68	11.86	11.93	10.01	12.79	12.29	12.03	11.9	11.85	12.46	11.58	11.93	12.48	12.53	11.36	11.01	12.57	12.51	12.26	11.73	12.12	12.28	11.85	11.88	12	11.84	12.07	12.04	12.24	11.84	11.7	12.67	10.73	11.55	11.77	12.07	12.3	11.19	12.06
ARPC5L	9.52	9.49	11.15	9.09	9.34	9.76	9.39	9.91	9.47	9.28	9.56	8.94	8.97	9.48	9.65	10.39	10.2	9.35	8.96	9.27	8.71	9.05	9.75	9.37	8.82	8.75	9.24	9.04	9.1	8.73	9.84	8.95	9.09	9.46	8.92	8.84	9.75	9.51	9.25	9.23	8.86	9.52	8.82	8.57	8.92	9.5	9.41	8.93	9.68
ARPIN	10.65	10.93	11.13	10.64	10.45	10.85	10.83	10.99	10.89	11.13	11.69	11.02	11.14	12.16	10.79	11.38	11.25	11.17	11.41	11.2	11.47	11.32	11.01	10.98	11.72	11.66	10.45	10.38	10.86	11.31	11.07	11.09	11.1	11.05	11.09	11.47	11.24	11.28	11.15	11.13	11.57	10.97	12.12	11.65	11.78	10.52	10.42	11.7	10.65
ARPP19	12.3	12.58	12.81	12.23	12.37	12.4	12.22	12.72	12.57	12.11	12.58	12.63	12.48	10.53	12.85	12.57	12.45	12.35	12.68	12.41	12.38	12.34	12.44	12.65	12.22	11.85	12.6	12.35	12.22	12.43	12.58	12.53	12.52	12.53	12.64	12.44	12.44	12.87	12.68	12.75	12.33	12.87	12.15	12.08	12.29	12.59	12.56	12.25	12.84
ARPP21	3.48	2.83	2.05	4.32	2.58	2.58	5.18	1.45	2.1	2.89	2.7	0.76	2.39	4.9	2.06	3.36	2.74	0.8	2.58	1.74	3.05	3.45	3.48	3.13	2.87	2.58	3.35	3.3	3.01	3.5	3.04	3.42	3.92	2.03	1.62	1.36	2.11	1.52	0.89	2.6	1.67	1.48	2.48	2.51	2.69	2.79	2.56	3.63	3.35
ARR3	1.18	1.33	0	1.96	1.63	1.53	0	0	1.74	2.77	0	0.81	0	2.89	0.9	0	1.58	1.69	1.45	1.43	0	0.88	1.5	1.84	0	1.33	0.87	1.48	2.43	1.53	1.82	1.4	2.87	1.16	0	0	1.03	0	1.5	1.59	2.05	0	0	0	0	1.76	2.56	2.6	2.15
ARRB1	10.12	9.91	10.92	10.18	9.94	9.95	10.68	9.45	9.63	10.05	11.35	10.46	10.23	11.38	10.17	10.51	10.62	10.69	11.06	10.42	10.67	11.1	10.93	10.88	11.24	11.41	9.82	9.98	10.03	11.04	10.52	11.07	11.26	10.8	10.7	11.35	11.36	10.1	9.99	10.12	10.85	10.31	10.46	10.24	10.5	10.26	10.1	10.57	10.5
ARRB2	9.34	9.14	11.19	9.78	9.05	9.57	9.86	8.92	9.51	9.77	11.05	9.19	9.03	9.31	10	8.94	8.65	9.98	9.8	9.82	9.39	9.72	10.1	9.6	9.22	9.74	9.55	9.33	9.85	9.65	9.06	10.09	10.07	9.85	9.77	10.2	10.41	9.01	9.02	8.98	9.69	9.57	8.45	9.2	8.84	10.15	9.74	8.95	9.8
ARRDC1	10.82	10.84	9.64	10.28	10.79	10.37	9.56	10.96	9.18	9.56	9.06	9.41	9.71	11.73	9.79	11.08	11.11	9.82	9.44	10.13	9.6	9.82	10.03	9.5	9.7	10.25	9.86	9.74	9.91	9.41	10.36	9.56	9.79	9.96	9.42	9.41	9.38	10.52	10.28	10.19	9.93	10.5	10.18	9.99	9.82	10.02	9.69	9.88	9.52
ARRDC1-AS1	8.36	8.15	7.64	7.78	8.28	7.74	7.53	7.92	7.56	7.92	7.36	7.35	7.68	8.92	7.52	8.45	8.5	7.59	7.39	7.95	7.42	7.55	7.45	7.37	7.74	7.99	7.17	7.02	7.38	7.38	7.7	7.53	7.72	7.38	7.54	7.31	7.13	7.42	7.74	7.83	7.67	7.33	7.64	7.58	7.42	7.65	7.63	7.68	7.6
ARRDC2	11.85	11.95	11.04	10.7	12	10.7	10.65	10.69	10.55	10.59	10.24	10.45	10.81	10.07	10.72	11.07	11.11	10.23	10.03	10.43	9.74	10.2	10.22	9.9	8.4	9.01	9.79	9.71	10.19	10.21	9.99	10.27	10.34	10.06	10.22	10.13	10.37	10.79	10.82	10.8	10.51	11.55	9.57	10.41	10.06	11.68	11.49	10.06	10.46
ARRDC3	12.04	11.86	13.02	12.16	12.22	13.13	12.5	12.79	13.82	13.17	12.97	13.12	12.98	10.27	12.81	12.71	12.25	12.41	12.95	12.61	12.64	12.61	12.24	12.57	11.81	11.57	12.36	12.78	12.3	12.87	12.27	12.71	12.74	12.87	12.79	12.67	12.5	12.72	12.62	12.47	12.57	12.21	11.25	11.84	11.8	11.65	11.88	11.45	12.59
ARRDC3-AS1	9.02	8.47	8.8	9.48	9.28	8.79	8.79	8.94	9.27	9.23	9.08	8.6	8.87	9.04	8.86	8.6	8.73	8.99	9.13	9.12	9.12	9.39	8.64	8.87	9.09	9.2	8.81	9.31	8.64	8.76	8.36	9.3	9.16	8.78	9.32	9.16	8.64	8.49	9.14	8.97	9.12	8.65	9.3	9.01	9.16	8.29	8.86	9.17	9.1
ARRDC4	9.88	9.68	9.99	10.61	9.94	10.38	10.35	10.28	10.81	10.92	10.8	10.54	10.41	11.83	10.58	11.17	10.95	11.19	11.19	11.16	11.21	11.01	10.75	11.04	10.75	10.69	10.59	10.57	10.37	11.81	11.41	11.81	11.41	11.05	11.63	11.13	11.59	10.92	10.9	11.24	10.52	11.3	10.33	10.47	10.48	10.45	10.48	10.99	10.79
ARRDC5	6.2	5.04	5.49	5.33	5.61	5.47	6.93	4.62	4.57	5.6	5.32	4.94	5.41	4.09	6.12	4.36	5.24	5.17	4.89	4.87	4.78	3.85	5.72	5.51	3.53	4.47	3.84	3.66	5.7	5.47	4.23	5.81	6.49	5.07	5.03	6.17	5.34	5.04	5.35	5.44	5.94	5.7	0	4.55	4.82	6.1	5.95	3.77	7.14
ARSA	10.36	10.69	10.73	10.45	10.48	9.69	10.09	9.19	10.47	10.75	10.46	9.51	9.71	12.17	10.15	9.16	9.58	10.14	9.96	9.85	10.15	10.19	10.23	9.72	10.46	10.76	10.02	9.75	10.52	10.03	9.28	9.58	10.19	9.75	9.56	9.92	10.39	9.79	9.49	9.78	10.34	9.52	10.51	10.1	9.91	10.38	9.79	10.41	9.78
ARSB	10.18	10.31	10.43	9.83	9.96	10.45	10.43	10.56	10.96	11.26	11.64	10.38	10.37	10.34	10.75	9.88	9.89	10.68	10.79	10.66	10.54	10.77	10.87	11.16	10.72	10.51	10.55	10.32	10.86	10.67	10.15	10.61	10.72	10.6	10.55	10.57	11	10.19	10.01	10.17	10.74	10.32	10.3	10.41	10.04	10.59	10.4	10.16	10.37
ARSD	11.83	12.39	8.8	11.62	12.08	11.96	10.92	12.14	10.81	10.62	11.18	11.59	11.53	12.2	11.68	11.27	11.29	11.4	11.45	11.19	11.61	11.63	11.64	11.4	12.32	12.11	10.63	10.49	10.35	11.17	12.37	11.11	10.5	10.8	11.22	11.15	9.98	11.61	11.41	11.3	11.54	11.02	12.02	11.35	11.74	11.19	10.98	11.99	10.03
ARSD-AS1	0	3.67	3.65	0	0	0	2.59	5.45	0	0	4.33	0	0	0	0	0	0	0	0	0	0	0	0	0	5.08	3.91	0	0	0	1.33	4.96	0	0	0	2.48	5.74	0	5.02	0	0	2.9	0	0	0	4.78	0	3.41	0	2.8
ARSE	8.39	9.08	6.06	10.17	8.73	8.81	9.11	7.6	6.92	6.98	7.3	9.27	8.78	12.08	8.24	8.82	8.48	9.96	10.04	9.83	11	9.93	7.31	7.18	12.07	11.93	7.37	6.82	6.36	8.48	9.45	8.34	6.75	9.2	9.69	9.93	7.11	9.49	9.49	9.31	10.19	8.8	12.17	11.2	11.72	7.55	7.7	11.65	7.53
ARSF	2.6	0.81	4.31	3.52	1	1.53	3.12	0.9	1.03	1.5	2.97	0	0	2.89	1.85	1.02	2.57	0	2.49	1.36	0	2.24	0.93	0.9	2.38	2.47	0.87	0.79	0.91	1.53	2.13	0.86	1.34	0.69	1.52	0.83	0	0.96	0.89	0	0	0.91	3.81	1.12	3.05	0.76	0.99	1.82	1.84
ARSG	9.34	8.9	9.92	9.16	9.29	8.76	9.7	9.44	9.25	9.65	9.96	8.54	8.77	8.81	9.4	8.6	8.75	8.99	9.22	8.98	8.89	8.96	8.65	9.06	8.36	8.67	8.57	8.69	8.93	8.84	8.51	8.97	9.37	8.62	8.74	9.02	8.82	8.53	8.41	8.68	8.85	8.51	8.56	8.68	8.14	9.04	9.11	8.36	9.27
ARSH	0	0	0	0	1.58	1.17	0	0	1.03	0	1.1	2.36	0.99	0	0	2.03	2.8	1.32	2.64	0.83	2.11	2.12	2.21	0.9	1.64	0	0.87	2.2	1.86	1.53	2.39	0.86	1.01	0	0.95	0	0	2.51	2.39	1.01	2.05	0.91	0	0	1.5	0.85	0.99	0	0
ARSI	7.38	8.45	10.52	5.69	7.95	5.95	7.06	6.71	8.23	8.3	8.3	6.81	6.77	4.09	8.5	5.36	5.04	6.49	6.58	7.14	5.87	6.47	7.67	7.82	4.47	5.1	7.35	7.16	8.39	7.35	6.22	6.72	7.61	7.04	7.06	6.29	10.01	5.95	6.03	5.44	6.17	6.43	4.6	6.94	6.05	8.94	8.58	5.37	6.11
ARSJ	9.08	9.99	10.14	8.85	9.39	9.56	8.79	9.99	9.26	9.48	9.57	9.39	9.23	8.71	8.3	9.3	9.13	9.06	9.14	9.02	9.25	8.83	8.91	8.97	8.65	8.75	7.94	7.62	7.22	9.11	8.9	8.76	8.75	9.07	8.81	8.63	8.96	8.63	8.67	8.77	8.49	8.59	8.36	8.8	8.32	9.86	9.88	8.83	9
ARSK	7.24	7.75	7.09	7.57	7.27	8.05	7.82	8.02	8.39	7.85	8.01	8.53	8.56	7.58	7.67	7.82	7.3	7.93	8.1	7.88	8.37	7.89	7.59	8	8.11	7.83	7.73	7.95	7.35	8.06	7.71	8.02	7.82	7.7	8.02	7.91	7.52	7.9	7.88	8.23	7.79	7.79	8.35	8.08	8.21	7.97	8.07	8.08	8.2
ART1	1.18	1.33	3.38	2.6	2.32	3.5	5.09	1.86	1.03	0	4.09	2.36	3.69	3.41	2.83	2.62	2.8	1.32	3.14	2.3	0	2.59	3.42	4.37	3.53	3.53	0.87	1.48	0	2.73	1.82	3.9	3.72	3.35	3.81	4.12	3.37	2.24	3.24	2.6	3.52	2.43	1.96	3.8	3.05	3.51	3.68	3.3	2.82
ART3	7.16	6.34	5.79	8.91	7.14	6.77	7.01	6.47	6.37	6.65	5.92	7.36	6.65	8.13	5.97	7.16	6.71	7.78	7	7.63	8.53	6.9	6.43	6.06	8.32	8	5.99	5.84	5.96	6.27	6.05	6.54	6.57	7.46	7.88	7.65	5.59	5.89	5.97	6.15	6.33	5.97	6.86	6.06	6.26	5.92	5.91	6.94	6.18
ART4	8.01	5.74	6.42	8.38	8.01	8.67	9.38	8.52	9.52	8.31	9.53	9.43	9.53	6.65	8.2	9.13	8.74	9.07	9.32	9	9.21	9.24	8.2	8.51	9.19	9.3	6.43	6.99	5.84	10.61	8.85	9.74	9.65	9.03	9.3	8.95	9.4	9.73	10.02	10.24	9.37	9.07	8.83	9.7	9.37	8.42	9.23	9.12	10.97
ART5	1.83	2.02	4.06	1.82	2	3.09	4.3	2.42	3.96	4.46	2.97	3.1	4.31	3.41	3.81	2.36	2.32	3.51	2.42	3.38	3.72	2.95	3.87	2.4	0	3.71	3.22	4.02	3.42	3.5	3.24	4.77	4.77	3.44	4.23	3.99	5.18	1.93	2.79	3.01	2.37	2.84	3.65	3.68	3.78	4.27	4.14	3.63	3.97
ARTN	3.91	4.9	5.49	4.49	4.64	3.46	1.07	3.15	3.22	2.48	3.63	3.82	4.84	7.09	3.98	4.5	5.52	4.91	3.14	3.01	3.45	4.22	4.19	4.18	5.12	5.03	2.37	3.03	2.84	4.31	3.58	4.05	3.34	3.98	4.15	4.18	3.96	4.3	4.02	4.26	3.86	3.63	5.04	3.8	3.33	4.21	2.56	5.03	3.5
ARV1	8.56	8.8	6.37	8.43	8.65	8.78	8.2	8.9	8.81	8.65	8.3	8.8	8.86	7.31	9.16	8.71	8.63	8.35	8.54	8.64	8.66	8.29	9.25	9.1	9.03	8.57	8.71	8.83	8.26	8.55	8.7	8.68	8.08	8.47	8.85	8.25	8.34	8.72	9.03	8.8	8.45	8.58	8.61	8.44	8.87	8.58	8.91	8.82	8.53
ARVCF	9.64	9.14	7.33	10.1	9.67	7.43	7.9	6.92	8.06	8.33	8.46	8.71	8.82	11.54	8.19	8.43	8.61	8.94	9.21	8.93	9.1	9.78	8.5	7.81	9.25	10.05	9	8.68	9.09	9.28	9.13	9.66	9.84	9.25	9.38	8.97	8.76	9.31	9.49	9.94	9.68	8.39	9.26	8.66	8.56	8.77	8.75	9.79	9.89
ARX	8.27	5.17	0	5.91	7.16	3.69	3.71	2.17	4.22	0.93	4.09	6.74	5.98	6.87	3.28	4.63	2.8	6.21	5.02	5.52	5.5	6.07	4.91	0	5.2	4.01	2.37	0.93	2.43	4.72	4.85	5.45	5.02	5.67	5.52	4.97	1.03	5.19	5.05	5.87	3.52	3.91	4.41	4.4	5.15	5.07	3.88	4.57	7.65
AS-PTPRE	5.99	4.44	8.32	5.89	5.8	4.62	5.48	4.95	5.3	5.57	6.68	4.23	3.97	3.41	4.91	4.54	4.53	5.93	5.42	5.15	4.94	4.93	5.65	5.36	3.62	4.52	4.67	4.88	5.91	5.5	4.74	5.31	6.52	5.23	4.47	5.09	6.36	4.7	4.28	4.3	4.78	4.4	4.26	3.67	2.93	5.57	4.87	3.71	5.37
AS3MT	8.53	7.65	7.99	8.36	7.87	7.41	7.45	8.41	7.93	7.43	7.75	8.27	8.21	8.57	7.21	7.54	7.78	8.45	8.86	8.39	8.93	9.06	7.91	8.12	9.42	9.01	7.61	7.68	7.3	7.51	8.34	8.31	8.16	8.49	8.39	8.46	7.93	8.28	8.29	8.07	8.9	7.93	9.09	8.6	8.87	7.39	7.73	9.17	8.39
ASAH1	11.78	11.91	11.81	12.19	11.91	13.16	12.6	13.15	12.45	12.51	13.89	12.59	12.6	11.18	13.29	12.49	12.27	13.01	12.9	13.73	13.02	12.63	12.71	12.57	12.43	12.17	12.59	12.65	12.53	12.45	12.59	13.11	12.62	12.7	12.91	12.73	12.58	13.11	12.99	12.84	12.9	12.91	11.76	12.23	12.33	12.23	12.45	12.07	12.56
ASAH2	7.13	7.4	4.69	7.2	7.32	5.75	4.1	6.67	6.61	6.47	6.08	6.11	5.34	5.78	5.65	6.25	5.95	6.96	6.89	6.93	7.24	6.54	6.04	4.82	7.39	6.64	5.21	6.49	4.26	6.61	6.77	6.56	6.15	6.02	6.93	6.08	4.79	7.4	7.1	7.2	6.57	6.24	8.31	6.65	7.27	6.15	6.58	7.03	6.72
ASAH2B	8.17	8.39	6.84	8.11	8.49	8.15	8.04	8.57	8.48	7.73	6.86	8.25	8.27	7.16	8.61	8.95	8.72	7.91	8.12	8.09	8.28	8.14	7.95	8.11	8.57	8.13	8.53	8.68	8.2	8.49	8.35	7.89	7.48	8.24	8.39	8.47	7.49	8.12	8.23	8.27	8.02	8.06	8.32	7.93	8.34	7.51	7.87	8.11	8.33
ASAP1	11.67	11.79	12.85	11.12	11.56	10.81	10.82	11.2	11.84	11.88	12.17	10.9	10.87	10.07	11.07	10.54	10.59	10.94	10.89	10.49	10.76	10.74	11.3	11.63	10.38	10.54	11.28	11.03	11.54	11.59	11.11	10.91	11.35	11	10.86	11.41	11.47	11.09	10.49	10.98	10.84	11.18	9.85	10.65	10.26	11.48	10.95	10.51	11.14
ASAP1-IT1	7.49	7.2	9.18	7.37	7.48	6.19	6.84	6.8	7.13	7.69	8.35	6.37	6.77	5.62	6.63	6.04	6.37	6.46	6.52	6.56	6.33	6.6	6.5	7.4	6.52	5.83	6.67	7.15	7.09	7.25	6.54	7.04	7.12	6.39	6.92	6.55	6.65	6.58	6.93	6.77	6.84	7.08	6.85	7.03	6.73	6.35	6.98	6.6	7
ASAP1-IT2	7.42	6.85	8.53	7.04	7.46	5.54	6.3	6.38	6.41	6.5	6.88	6.17	5.99	5	5.79	5.5	6.16	6.37	6.46	5.53	6.33	6.28	6.81	6.59	6.2	6.2	6.01	5.78	6.33	6.52	6.38	5.94	6.62	6.15	5.72	6.8	6.23	5.96	5.62	6.32	6.39	6.69	5.12	5.76	5.91	6.38	5.29	6.07	6.24
ASAP2	11.34	11.29	12.04	11.05	11.34	11.67	10.46	12.24	11.77	11.27	10.9	11.97	12.03	10.6	11.6	11.75	11.83	11.04	10.87	11.03	10.78	10.77	11.52	11.67	10.49	10.71	12.4	12.32	12.04	10.93	12.26	10.67	11	11.19	10.52	10.96	10.78	11.97	11.54	11.57	10.67	11.94	10.61	10.94	10.95	11.52	11.27	10.61	9.84
ASAP3	9.42	10	10.27	9.87	9.56	9.43	10.02	8.64	9.93	10.56	10.13	9.99	9.96	11.03	9.43	9.76	9.93	10.19	10.45	10.17	10.59	10.65	9.81	10.21	10.57	10.9	9.76	9.67	10.35	10.49	9.67	10.18	10.68	10.16	10.55	10.41	11.47	9.47	9.64	9.64	10.22	9.57	10.57	10.56	10.38	9.19	9.5	10.38	9.71
ASB1	9.88	9.53	11.07	9.98	9.73	9.93	10.23	10.3	9.51	9.93	10.95	9.85	10.09	10.61	9.6	9.59	9.9	9.55	9.88	9.7	9.74	9.96	10.06	10.28	10.47	10.54	9.71	9.98	9.82	10.2	10.18	10.26	10.36	9.86	10.06	10.23	10.29	9.64	9.93	10	9.88	9.46	9.99	9.89	9.99	9.91	10.12	10.23	10.44
ASB10	0	0	0	0	1	0	0	0	1.03	0	0	0	0	0	0	0	0	0.8	0	0.83	0	0	0	0	0	1.33	0	0	0	1.53	0	0.86	1.01	0	0	0	0	0	0.89	0	1.03	0	0	0	0	0	0	0	0
ASB11	5.97	5.84	5.06	6.18	6.03	5.38	4.77	4.83	4.58	5.64	4.81	4.99	4.25	5.79	4.8	4.78	4.85	5.87	4.89	5.4	4.77	5.99	5.19	4.85	4.01	4.85	4.54	5.6	4.92	4.9	4.93	5.03	5.28	5.04	4.58	4.43	4.82	4.79	5.05	4.85	5.14	4.94	5.6	5.12	3.39	5.26	3.62	5.07	5.22
ASB12	3.11	2.27	0	3.47	2.58	2.43	0	2.64	3.22	2.22	2.48	2.85	0.99	5.62	2.42	3.74	2.32	2.24	2.42	2.05	2.11	2.59	2.69	2.81	2.87	4.01	2.37	2.45	2.43	2.51	2.39	1.79	2.82	2.96	3.23	2.04	3.51	2.51	3.24	3.33	1.03	2.65	3.04	2.51	3.78	2.07	1.57	1.82	2.15
ASB13	9.12	9.56	8.27	8.72	9.39	9.43	9.41	9.25	9.34	9.7	8.96	9.38	9.59	9.65	8.99	9.36	9.43	8.89	8.82	9.19	8.88	9.08	9.35	9.44	8.52	8.65	9.34	9.16	9.41	9.42	9.62	9.46	9.17	9.28	9.4	8.88	9.5	9.32	9.36	9.31	9	9.26	9.39	9.12	9.16	9.21	9.38	9.08	9.22
ASB14	6.65	5.66	6.06	7.53	6.67	6.42	7.32	6.23	6.54	6.35	6.55	6.97	6.67	6.43	6.9	6.91	6.76	7.43	7.86	7.14	7.69	7.45	7.12	7.43	7.79	7.32	5.62	6.68	5.84	6.53	6.48	7.21	6.88	7.37	7.59	7.73	5.75	6.62	7.33	6.51	7.77	7.01	8.34	8.04	7.8	6.42	6.78	7.59	7.66
ASB15	0	2.02	0	1.82	0	0.7	2.1	0	0	0	0	1.62	0	0	0.9	0	1	1.99	0	0	0	0	0.93	0.9	1.64	2.01	1.41	0.93	1.46	1.53	0.89	2.1	0	0	0	0	1.62	0.96	0.89	0	0	1.46	1.29	0	0	0.85	0	1.18	0
ASB16	6.82	6.15	5.7	7.03	6.5	6.18	5.53	6.7	5.19	5.29	5.28	5.63	5.75	9.71	5.68	6.11	6.17	6.14	6.47	5.59	6.69	6.42	5.99	6.05	7.94	8.23	5.27	5.36	5.48	5.84	5.61	5.91	6.09	6.11	6.03	6.03	4.33	5.73	5.12	5.97	6.85	5.24	7.67	7.6	6.85	5.88	5.5	7.33	6.43
ASB16-AS1	7.74	7.57	7.05	7.46	7.74	7.22	7.69	7.7	7.37	7.33	7.05	6.72	7.62	8.44	6.93	7.07	7.44	7.09	7.06	7.22	7.46	7.36	7.38	7.28	7.67	8.05	7.08	7.07	7.66	7.32	7.11	7.3	7.54	6.57	6.91	7.17	6.42	6.76	6.97	6.8	7.3	5.88	6.64	6.81	6.92	7.1	7.09	7.09	7.12
ASB17	0	0.82	0	0	0	0	0	0	0	0	0	0.76	0	0	0.9	0	1	0.8	0.9	0	0	0.88	0	0.9	0	1.33	0	1.48	0	0	0	0	1.01	0	0	0	0	0	0.89	0	0	0	0	0	0	0	0	0	0
ASB18	4.01	2.68	0	3.39	2.35	2.06	3.57	2.27	1.97	1.53	1.1	3.15	1.71	3.99	2.42	2.85	2	3.5	2.44	2.06	2.11	2.46	3.29	2.23	0	2.09	3.01	2.81	2.47	1.53	3.86	0.93	1.78	2.86	1.18	2.19	1.68	3.36	2.6	1.01	2.65	1.86	3.94	2.19	2.57	2.83	0.99	3	2.47
ASB2	6.2	5.57	5.76	6.54	5.97	7.15	7.76	6.6	6.78	7.46	7.11	5.95	6.15	4.55	6.7	7.55	9.21	6.33	5.2	6.54	6.48	5.4	7.62	7.83	4.6	5.87	5.52	6.01	7.76	7.45	6.22	7.93	8.39	6.32	5.92	5.95	6.96	5.66	5.93	5.92	6.02	6.5	5.85	5.96	5.22	6.63	6.94	7.03	7.33
ASB3	9	8.72	8.6	9.24	8.92	9.6	9.9	9.22	9.82	9.65	9.29	9.54	9.8	7.79	9.53	9.45	9.33	9.22	9.53	9.2	9.65	9.07	9.33	9.58	9.4	9.12	9.7	9.8	9.61	9.61	9.45	9.87	9.43	9.27	9.66	9.59	9.08	9.19	9.56	9.5	9.22	9.48	9.37	9.33	9.56	8.74	9.34	9.16	9.71
ASB4	5.63	4.08	2.05	4.12	5.99	4.06	1.02	3.62	4.3	2.7	4.99	5.85	5.23	5.62	4.05	4.27	3.17	4.91	4.62	4.89	5.04	4.71	3.21	2.15	6.34	5.53	2.93	3.03	2.65	4.72	3.94	6.06	5.02	5.09	5.11	4.97	3.86	7.66	8.01	7.32	3.86	4.05	5.95	4.13	4.99	4.48	4.37	4.32	6.45
ASB5	0	0.82	0	0	0	0	0	0	1.62	2.48	0	2.16	2.31	2.07	0	1.61	2.32	2.24	1.85	1.74	2.44	0.88	0.93	0	0	0	0	1.48	0	0.96	0	2.1	2.34	0	1.93	1.74	0	1.93	2.6	2.6	2.05	1.46	1.96	2.18	0	0	0	3.47	1.44
ASB6	9.95	10.17	10.32	9.81	9.94	9.39	9.38	9.52	9.54	9.69	9.44	9.07	9.25	10.78	9.46	9.82	10.01	9.57	9.39	9.57	9.49	9.77	9.65	9.66	9.61	9.99	9.22	9.23	9.65	9.43	9.5	9.4	9.73	9.28	9.52	9.42	9.56	9.48	9.54	9.37	9.62	9.58	9.72	9.6	9.61	9.35	9.26	9.56	9.31
ASB7	9.33	9.59	9.59	9.31	9.44	9.57	9.75	9.98	9.24	9.23	9.5	9.67	9.59	9.01	9.57	9.7	9.75	9.18	9.47	9.34	9.46	9.4	9.42	9.58	9.23	9.07	9.41	9.3	9.23	9.53	9.53	9.55	9.55	9.39	9.67	9.46	9.28	9.43	9.45	9.44	9.33	9.64	9	9.31	9.43	9.59	9.73	9.12	9.68
ASB8	9.56	9.45	9.31	9.62	9.57	9.87	9.87	10	9.72	9.68	9.54	9.51	9.52	9.67	9.46	9.76	9.36	9.73	9.85	9.75	9.77	9.77	9.31	9.47	10.08	9.82	9.72	9.54	9.49	9.71	9.77	9.85	9.61	9.69	9.85	9.8	9.45	9.69	9.74	9.74	9.69	9.72	10.06	9.7	9.99	9.26	9.45	9.98	9.9
ASB9	8.19	7.02	7.3	10.11	8.35	5.49	6.72	6.05	6.93	6.18	6.98	7.37	6.47	8.27	7.2	8.03	7.52	8.03	7.87	7.91	8.48	7.88	6.04	6.15	8.38	8.26	4.87	5.37	5.32	7.85	7.78	9.39	8.78	7.7	9.19	8	6.82	9.27	9.97	10.25	7.99	7.37	8.75	7.84	8.05	6.71	6.95	8.09	8.33
ASB9P1	5.4	4.49	5.76	5.91	5.43	4.35	4.52	5.11	4.51	5.4	5.24	5.41	5.28	6.79	4.89	4.91	5.24	5.42	5.8	5.41	5.78	5.59	5.26	5.66	6.52	6.49	4.99	4.37	4.51	5.08	5.6	4.86	4.88	5.29	5.15	6.17	3.75	4.77	4.52	4.77	5.58	4.82	6.53	6.33	6.76	5	4.5	6.09	4.88
ASCC1	10.14	9.92	9.88	10.28	10.11	10.03	10.63	10.22	10.43	10.44	9.87	10.49	10.39	10.73	10.11	10.29	10.09	10.22	10.34	10.16	10.38	10.39	9.81	10.03	10.22	9.96	10.32	10.39	10.1	10.08	10.38	10.16	10.04	10.25	10.33	10.4	9.89	10.62	10.59	10.49	10.12	10.56	10.44	10.46	10.49	10.22	10.45	10.59	10.56
ASCC2	10.51	10.48	11.06	10.26	10.51	9.59	9.84	9.38	10.2	10.28	10.34	9.91	9.76	11.17	10.27	9.6	9.52	10.21	9.82	10.05	10.12	10.18	10.32	10.04	10.27	10.42	10.59	10.4	10.57	10.01	10.01	9.83	9.89	9.85	9.88	10.28	10.44	10.21	10.11	9.88	10.18	9.7	10.43	10.08	9.98	10.54	10.19	10.29	9.98
ASCC3	11.6	11.47	11.87	11.74	11.5	11.97	12.38	12.52	12.51	12.34	12.7	12.31	12.24	10.68	12.41	12.08	11.97	12.05	12.32	12.13	12.17	11.87	11.79	12.13	11.66	11.42	12.75	12.72	12.42	12.16	11.96	12.15	12.18	12.17	12.22	11.97	12.15	12.08	12.11	12.27	12.18	12.08	11.52	11.84	11.66	11.73	11.99	11.75	12.43
ASCL1	1.18	0	2.86	2.87	1	1.17	3.45	0	2.36	3.58	1.71	2.55	1.58	2.89	2.64	1.61	0	1.69	2.16	2.51	2.7	3.36	1.9	0	3.53	4.74	0	0.93	0.91	3.82	1.43	3.9	3.48	2.23	2.72	2.04	0	0	1.82	3.18	3.38	2.17	3.95	4.13	3.96	1.76	2.56	3.77	2.98
ASCL2	4.86	4.27	2.86	5.97	4.52	5.12	4.94	5.69	4.69	5.3	3.63	5.07	5.03	4.34	3.4	5.33	3.58	5.39	4.81	5.68	5.14	4.62	4.78	4.25	5.63	5.16	3.84	4.37	4.28	4.96	4.98	5.83	5.57	5.44	4.71	4.05	4.3	5.4	4.94	5.22	4.87	4.52	3.28	4.31	3.78	5.46	5.18	4.85	5.08
ASCL3	0	0.82	0	2.6	2.32	1.53	4.72	1.45	2.04	1.9	0	3.22	3.16	3.41	0	1.02	2.99	2.24	2.16	2.3	3.13	2.12	1.9	1.84	3.53	2.01	1.41	0	0.91	1.93	0	1.79	2.82	1.79	1.93	3.67	1.03	3.5	2.39	2.33	2.37	0	0	0	2.69	0	0	0	2.15
ASCL4	1.18	1.33	0	1.18	0	1.17	0	0	0	2.22	0	0	1.58	0	0	1.02	1	0	0.9	1.36	1.68	0	1.5	1.44	0	0	0	0	0	0	0.89	1.79	0	2.03	0.95	1.36	0	2.24	0.89	2.01	1.63	0	0	2.18	1.5	1.76	1.57	1.18	1.44
ASCL5	4.42	3.88	0	4.22	5.12	2.05	5.09	2.17	3.51	0	1.1	4.14	3.31	6.98	3.14	4.36	3.9	4.4	4.39	4.06	4.38	4.8	1.5	2.15	5.57	4.65	3.34	2.2	3.16	2.51	3.24	3.82	3.82	2.71	3.08	3.01	1.03	0.96	1.82	3.47	4.76	3.41	5.38	5.52	3.78	3.29	2.78	4.64	2.98
ASDURF	5.31	5.16	5.65	3.34	4.49	6.07	5.44	5.99	6.13	4.86	5.21	6.01	5.4	0	5.54	6.35	4.37	6.08	5.44	5.74	5.59	4.42	5.77	5.76	5.63	4.6	5.85	5.06	5.23	4.46	6.61	5.33	5.47	5.97	5.51	4.84	2.6	5.65	6.44	5.09	4.46	5.87	5.23	4.8	5.36	5.81	5.94	4.21	6.02
ASF1A	8.53	8.51	8.54	8.8	8.41	9.12	9.22	9	9.38	9	8.93	9.58	9.65	7.74	8.87	9.02	8.89	9.09	9.38	9.36	9.5	8.92	8.95	9.13	9.39	8.87	9.52	9.52	9.31	9.3	8.99	9.65	9.45	9.31	9.54	9.4	9.16	8.95	9	9.07	8.96	9.3	9.06	8.98	9.3	8.75	9.04	9.15	9.8
ASF1B	7.28	8.23	6.25	5.5	7.4	8.06	6.71	7.77	7.46	7.43	6.82	6.82	7.16	4.55	7.49	8.27	8.14	7	5.76	7.66	5.89	6.37	8.27	7.95	6.27	6.26	7.75	7.85	7.85	6.4	7.64	6.42	6.08	6.92	5.29	5.67	5.78	5.71	6.09	6.12	5.7	7.6	3.28	5.88	5.88	8.21	7.83	4.97	6.06
ASGR1	4.03	3.88	5.02	4.41	3.99	4.4	1.68	4.4	5.78	6.52	5.65	4.25	4.51	0	4.51	4.56	5.16	5.04	5.26	6.11	4.89	5.51	5.36	5.34	3.77	3.53	4.95	4.49	4.73	4.67	5.19	5.45	5.11	4.9	4.81	4.3	5.51	4.16	3.86	3.33	4.58	4.21	1.29	4.4	3.05	4.15	4.5	2.87	4.32
ASGR2	1.83	2.97	5.02	4.12	2.32	3.62	5.38	2.99	3.51	4.52	5.61	3.32	3.79	2.89	3.62	3.04	2.8	4.35	5.56	5.12	5.04	4.89	4.68	3.79	2.87	2.82	3.34	3.76	4.58	4.5	3.37	5.34	5.06	4.49	5.36	4.74	5.05	4.08	3.94	4.26	3.97	3.82	0	3.8	3.57	4.68	5.14	4.12	5.18
ASH1L	13.23	13.08	13.06	13.11	13.2	12.6	12.98	12.71	13.04	12.98	13.06	13.25	12.9	12.96	13.08	12.9	12.84	13.04	13.2	12.6	13.25	13.03	12.92	13.1	13.15	13.16	13	13.02	12.8	13.18	12.99	12.94	13.06	12.87	13.08	13.3	12.89	13.08	12.9	13.14	13.11	12.87	13.3	13.04	13.01	12.67	12.67	13.14	13.2
ASH1L-AS1	7.34	6.83	6.32	6.42	6.83	6.08	6.46	6.25	6.12	6.18	5.96	6.32	6.33	7.04	5.64	6.18	6.52	6.03	6.42	6.05	5.93	6.5	6.46	6.56	6.05	6.42	6.61	6.51	5.88	5.99	6.16	5.48	6.34	6	5.95	6.28	5.55	6.26	5.91	6.17	6.46	5.76	5.99	6.19	5.75	6.35	6.21	6.62	6.6
ASH2L	9.27	9.28	9.27	9.35	9.21	9.93	9.7	9.7	9.81	9.77	9.84	9.7	9.55	9.53	9.68	9.85	9.74	9.69	9.87	9.49	9.75	9.78	9.66	9.57	10.12	10	9.91	9.75	9.69	9.53	9.94	9.55	9.74	9.83	9.49	9.99	9.65	9.76	9.45	9.6	9.79	9.53	9.94	9.78	10.19	9.7	9.48	9.71	9.54
ASIC1	6.47	5.8	7.21	5.75	6.08	5.84	5.66	4.98	5.48	6.5	6.38	5.38	5.27	4.9	5.73	4.74	5.8	5.28	4.71	4.83	4.6	5.18	6.1	6.22	5.69	5.98	5.52	4.89	5.99	5.82	5.32	5.5	6.27	5.15	4.3	5.43	6.28	6.28	4.94	5.44	5.31	4.57	5.16	5.36	4.99	5.44	5.26	5.13	5.86
ASIC2	3.11	2.02	0	4.01	3.58	1.81	2.1	2.17	3.22	2.22	3.5	3.32	1.99	4.55	2.42	3.74	2	2.45	1.85	2.51	2.7	3.85	2.47	1.84	3.24	2.01	1.41	2.2	2.43	5.96	3.24	4.81	3.48	2.71	3.71	2.29	1.62	3.82	3.48	3.71	2.64	2.65	1.29	0	2.69	1.38	2.56	0	2.63
ASIC3	5.2	5.11	4.31	5.02	5.61	4.48	3.83	5.61	3.37	4.96	3.63	4.49	4.51	6.87	3.52	4.29	5.2	4.63	4.27	3.67	3.72	4.15	4.57	4.54	5.12	5.38	3.75	3.32	5.21	4.24	3.86	3.82	4.41	4.32	3.61	4.18	4.3	3.09	3.48	3.6	4.58	4.52	4.08	4.69	3.05	4.27	3.56	3.1	4.12
ASIC4	3.64	2.97	4.06	3.1	1.58	3.62	4.38	4.2	3.04	0.93	2.15	2.36	2.79	0	4.13	4.04	4.16	2.8	2.42	3.15	2.44	3.23	3.34	3.79	3.77	4.01	2.77	1.88	2.65	3.92	2.6	2.75	4.02	2.96	2.24	2.69	2.85	4.3	2.6	3.82	1.63	3	0	1.12	3.05	2.88	3.78	2.87	2.63
ASIC5	0	0	0	1.18	0	1.17	0	1.45	1.03	0	2.15	0	0.99	0	0	1.02	0	0	0.9	1.36	0	0	0.93	1.84	0	1.33	1.81	0.93	0	0	0.89	0	1.01	0.69	0.95	0	0	1.52	0	2.01	1.03	0	0	1.12	0	0	0	0	0
ASIP	3.11	3.23	3.38	3.77	3.69	2.43	0	3.72	3.51	3.88	1.71	2.55	3.31	6.1	2.64	2.84	2.58	3.69	3.52	2.51	3.83	3.23	3.05	1.84	4.6	4.37	1.41	2.45	2.43	3.38	2.79	3.07	3.82	3.17	3.37	3.26	2.36	1.93	1.43	3.33	3.97	2.65	5.1	3.54	3.33	3.17	0.99	3.9	2.63
ASL	10.08	10.39	9.8	9.88	10.36	10.72	9.68	10.43	9.5	9.14	9.26	9.82	9.69	10.94	10.85	10.45	10.41	9.56	9.36	9.97	9.55	9.78	10.05	9.63	9.39	9.47	10.33	10.16	9.83	9.3	10.46	9.55	9.15	9.97	9.43	9.27	9.15	10.49	10.49	10.17	9.62	10.06	9.37	9.69	9.63	10.09	10.19	9.57	8.55
ASMT	0	0.82	2.05	2.6	2.58	1.17	1.68	1.45	0	2.48	2.75	1.25	0.99	3.41	2.41	2.36	2.89	1.99	1.85	0.83	1.68	0.88	2.21	1.84	0	2.82	2.37	1.48	2.18	2.51	1.72	1.79	1.01	2.57	3.37	2.86	3.75	0.96	0.89	2.01	1.63	1.46	1.29	2.18	0	1.38	0	2.6	0.9
ASMTL	9.04	9.32	9.78	9.15	8.74	8.79	8.99	8.46	9.39	9.41	9.25	9.08	9.18	10.68	8.61	8.61	9.01	8.89	8.68	8.82	8.91	8.66	9.03	8.76	9.11	9.44	8.4	8.1	8.73	9.07	9.31	8.9	9.21	8.72	8.73	8.84	9.5	8.56	8.79	8.74	8.87	8.6	9.3	9.16	8.77	8.83	8.65	9.1	8.82
ASMTL-AS1	9.06	8.43	8.93	8.34	8.34	7.77	7.31	7.39	7.56	7.8	7.37	7.33	7.06	10.44	7.09	7.47	7.51	7.89	7.92	5.97	7.82	7.09	7.83	7.85	8.52	9.47	6.76	5.72	8.02	7.53	8.15	6.58	7.8	7.79	5.99	7.99	7.4	7.57	6.12	7.34	7.95	7.7	7.83	8.47	7.41	8.03	6.39	7.33	7.71
ASNA1	9.14	10.05	10.03	9.27	9.7	10.34	9.23	9.76	10.04	9.73	9.66	9.53	9.73	9.84	9.87	9.71	9.61	9.69	9.58	10.39	9.7	9.89	10.22	9.72	9.95	9.61	10.4	10.49	10.24	9.6	9.42	10.18	9.32	9.64	10.07	9.52	10.04	9.44	10.17	9.65	9.59	9.86	9.57	9.58	9.9	10.06	10.39	10.12	9.48
ASNS	9.09	8.56	9.77	9.37	9.16	9.29	9.23	9.34	9.27	9.11	8.76	9	8.85	11.1	9.46	8.86	8.83	9.18	9.66	9.18	10.12	9.43	9.06	9.16	10.95	10.57	8.92	9.31	8.74	8.77	8.97	8.95	8.86	9.15	9.23	9.34	8.27	8.62	8.76	8.87	9.34	8.76	11.83	9.86	10.85	9.14	9.28	11.42	9.04
ASNSD1	9.4	9.92	10.78	9.62	9.79	10.47	10.61	10.54	10.66	10.37	10.61	10.64	10.54	9.32	10.41	10.28	10.2	10.1	10.39	10.34	10.29	10.01	10.38	10.59	10.21	10.04	10.24	10.21	10.08	10.25	10.6	10.5	10.27	10.3	10.34	10.07	10.46	10.4	10.38	10.35	10.21	10.44	10.25	10.08	10.27	10.14	10.58	10.29	10.69
ASNSP1	0	0	0	0	0	0	0	0	0	0	1.1	0	0	3.41	0.9	0	0	1.32	2.16	0.83	3.13	3.23	0	0	2.38	2.01	0	0	0	0	0	0	0	1.16	0	1.36	0	0	0	0	2.86	0	1.96	1.75	2.69	0	0	3.1	0
ASPA	7.51	6.54	7.61	7.68	6.78	6.43	8.54	6.05	7.61	7.55	8.49	7.74	7.67	6.98	6.97	8.11	7.93	7.99	8.04	7.39	8.25	7.08	6.9	7.35	8.05	8.24	5.83	6.69	7.12	8.79	7.34	8.71	9.35	7.33	7.79	7.89	9.36	7.52	7.66	7.88	7.49	7.24	8.16	7.91	7.89	6.46	7.04	8.2	8.89
ASPDH	4.03	1.33	0	3.3	3.45	2.73	2.43	3.62	2.63	2.48	1.71	2.98	3.69	5.52	2.16	2.62	2.32	3.85	3.14	4.62	4.13	3.93	3.34	1.44	2.38	5.1	0.87	2.2	1.46	2.25	2.39	3.9	2.82	2.84	3.49	2.69	3.37	3.61	3.68	4.26	3.22	3.15	4.51	3.68	3.05	3.17	3.78	4.12	5.04
ASPG	4.5	4.62	2.86	3.77	4.45	4.81	0	4.72	2.36	3.58	2.75	3.82	4.44	5.71	2.42	4.63	4.64	3.61	2.64	3.15	3.3	3.36	3.34	2.81	4.32	4.65	3.46	3.85	2.84	3.24	3.58	3.33	2.82	4.41	3.9	3.26	4.22	5.12	5.02	4.54	4.15	3.73	5.22	3.8	4.12	2.72	3.44	2.6	3.13
ASPH	13.69	13.84	13.06	12.49	13.67	13.11	12.65	13.33	13.64	12.94	13.17	12.99	12.83	11.49	13.02	13.38	13.2	12.71	12.57	12.88	12.58	12.47	13.13	13.35	12.35	12.17	13.51	13.55	13.11	12.63	13.81	12.71	12.71	12.92	12.9	12.58	13.61	13.14	13.08	12.9	12.33	13.03	12.5	12.46	12.47	12.87	12.87	12.3	12.85
ASPHD1	7.86	8.23	7.21	6.99	8.04	7.26	5.39	7.45	7.79	7.09	5.86	7.5	7.39	8.88	8	7.03	7.29	7.04	6.84	7.17	6.73	7.11	6.92	6.24	7.17	7.38	8.1	7.79	7.65	5.91	8.41	6.91	6.78	7.6	6.22	7.23	5.67	6.27	6.22	6.46	6.95	7.62	6.13	6.23	7.66	7.8	7.37	6.6	6.88
ASPHD2	8.15	8.93	6.77	6.54	8.87	8.51	7.61	8.12	8.32	8.48	7.18	6.84	6.75	2.57	8.81	8.78	8.83	7.14	5.86	7.72	6.31	6.42	7.81	7.69	4.99	4.43	8.21	8.2	7.81	7	8.56	7.19	7.2	7.31	6.23	5.63	6.71	9.15	8.61	8.16	5.73	8.3	6.04	6.15	6.26	7.48	7.71	5.73	6.92
ASPM	10.33	11.26	8.89	8.42	10.43	10.93	9	11.47	10.5	9.81	9.52	10.61	10.41	5.31	11.15	10.86	10.61	9.44	9.13	9.7	8.15	8.66	11.18	11.44	7.67	7.02	10.63	10.85	10.28	8.69	10.22	8.83	8.9	9.98	8.27	8.29	6.98	8.92	8.93	9	8.55	10.79	4.68	8.56	8.22	10.74	10.95	6.84	9.02
ASPN	11.15	13.22	11.77	10.24	11.49	12.56	12.9	12.13	13.37	13.32	12.47	13.16	12.94	8.4	12.93	12.8	12.47	12.04	12.16	12.24	12.06	11.48	11.82	12.19	11.56	11.61	11.93	11.88	12.42	13.01	12.5	12.87	12.58	12.6	12.76	12.52	12.81	12.69	12.76	12.72	11.8	12.14	10.21	12.06	11.66	11.57	11.98	11.34	12.36
ASPRV1	5.77	5.59	5.49	5.79	5.64	5.3	6.33	4.72	5.51	5.71	6.3	6.01	5.84	5.31	5.87	5.63	5.95	4.87	5.3	4.57	4.22	4.93	5.36	5.37	5.12	6.04	5.93	5.49	5.46	6.21	5.55	6.15	6.13	5.91	5.52	5.82	6.03	5.79	5.76	6.01	5.35	5.37	4.97	5.55	4.72	4.93	5.06	4.49	5.83
ASPSCR1	8.86	8.92	9.29	8.76	8.62	7.85	8.64	7.79	8.25	8.87	8.41	8.11	8.22	10.61	8.15	8.63	8.6	8.4	8.18	8.65	8.6	8.37	8.79	8.3	8.07	8.88	8.68	8.4	8.79	8.29	7.99	8.32	8.48	8.35	7.89	7.56	8.73	8.14	8.32	8.28	8.7	8	8.77	8.68	7.83	8.64	8.45	8.54	8.26
ASRGL1	8.19	7.05	8.08	10.41	8.53	9.17	9.56	7.51	7.14	7.09	8.54	9.85	9.65	8.92	8.99	8.78	8.69	9.37	9.1	9.58	9.41	9.11	8.21	8.1	8.39	8.11	7.1	7.34	7.54	9.31	9.13	9.05	8.28	8.59	9.15	8.64	8.86	9.58	9.63	9.33	9.11	8.53	8.94	9.08	9.15	6.83	7.06	8.72	7.82
ASS1	10.62	11.19	10.37	10.98	10.7	11.01	10.88	11.22	9.97	8.99	9.7	10.01	9.7	10.45	11.5	11.72	11.74	10.12	10.43	10.14	10.33	10.5	11.31	11.21	10.47	10.41	9.78	10.04	9.1	10.76	11.21	10.68	10.14	10.45	10.99	10.52	11.2	10.51	10.34	9.98	9.99	10.66	10.51	10.68	10.79	9.78	9.91	10.25	9.7
ASTE1	8.6	8.38	8.2	8.66	8.66	8.95	9.25	9.36	8.76	8.92	8.54	9.04	8.95	7.97	8.76	8.69	8.76	8.67	8.83	8.91	8.71	8.58	8.89	8.95	8.56	8.39	8.94	8.96	8.53	8.77	8.92	9.14	8.91	8.96	9.12	8.87	8.91	8.9	9.09	9.06	8.88	8.95	8.67	8.9	8.76	8.52	9.12	8.62	9.43
ASTL	4.79	3.45	7.94	5.85	3.69	3.38	7.16	2.64	2.36	4.13	6.05	3.67	3.79	0	4.69	2.03	2.58	2.94	2.83	3.58	4.53	2.59	4.39	4.59	3.98	5.53	3.09	4.17	4.58	4.4	3.68	5.34	6.88	2.73	4.49	2.86	7.13	3.61	3.69	3.01	4.06	2.17	3.04	3.21	1.5	4.49	5.14	3.5	6.37
ASTN1	7.7	5.08	5.15	6.42	7.46	3.95	5.34	3.28	4.84	4.52	5.04	8.06	7.39	6.84	4.33	5.53	5.99	6.26	5.91	5.54	6.37	5.7	5.57	3.6	6.34	6.59	2.58	5.24	5.86	7.24	4.49	6.56	7.06	5.61	5.85	6.25	5.86	5.26	5.65	6.1	5.87	5.28	7.08	6.57	6.63	6.19	6.08	6.67	8.57
ASTN2	12.9	12.15	12.16	12.9	12.74	11.82	12.23	12.08	12.35	12.34	12.29	12.29	12.01	12.47	12.19	12.32	12.08	12.54	12.8	12.25	12.68	12.73	12.14	12.35	12.86	12.87	12.11	12.6	12.08	12.25	12.25	12.42	12.4	12.4	12.7	12.85	11.81	12.24	12.27	12.23	12.67	12.28	12.9	12.76	12.58	12.02	12.09	12.85	12.6
ASTN2-AS1	3.49	0	0	2.6	3.58	2.98	2.93	1.86	2.85	1.5	2.75	2.85	0.99	4.09	2.16	2.62	1	3.42	4.27	1.36	3.3	3.1	2.21	3.26	4.32	3.87	1.81	1.88	3.42	3.09	2.6	3.07	3.48	3.66	3.08	3.84	2.85	3.5	1.82	2.33	4.38	2.43	3.65	3.92	3.57	2.07	2.3	3.9	2.98
ASXL1	11.62	11.61	12.84	12.26	11.68	11.25	11.67	11.5	11.44	11.91	11.88	11.46	11.4	12.85	11.27	11.14	11.35	11.74	11.98	11.41	12.14	12.02	11.41	11.79	12.36	12.45	11.66	11.91	11.98	11.79	11.1	11.49	11.81	11.82	11.8	12.11	11.91	11.21	11.25	11.44	12	11.27	12.3	12.3	12.04	11.73	11.78	12.26	11.72
ASXL2	11.56	11.28	11.86	11.54	11.31	11.76	11.89	11.76	11.66	11.69	12.19	11.96	11.7	11.67	11.91	11.57	11.59	11.73	11.93	11.35	11.83	11.77	11.81	12.07	11.85	11.69	11.98	11.87	11.89	11.79	11.77	11.56	11.92	11.74	11.52	11.96	11.75	11.66	11.37	11.6	11.8	11.59	11.57	11.46	11.61	11.86	11.62	11.53	11.92
ASXL3	8.46	7.52	8.16	9.85	8.42	7.38	8.35	7.03	9.25	8.89	8.72	9.34	8.89	9.4	7.99	9.15	8.7	9.87	10.15	9.41	10.26	10.11	7.99	8.42	9.49	9.43	6.98	6.71	7.04	9.44	8.56	9.57	9.17	9.18	9.81	9.78	8.22	8.99	9.3	9.7	9.41	8.46	8.85	8.89	8.88	7.71	7.85	9.6	9.33
ASZ1	0	0	0	0	0	0	0	0.9	0	0	0	0.76	0	0	0	0	0	0	0	0	0	0	0	0	1.64	1.33	0	0	0.91	0	0	0	0	1.51	1.93	1.36	0	1.52	0.89	0	0	0	1.29	0	2.21	0	0	1.18	0.9
ATAD1	10.74	10.72	10.12	10.81	10.8	11.29	11.11	11.89	11.71	11.15	11.11	11.34	11.16	9.23	11.41	11.52	11.31	10.95	11.22	11.05	11.13	10.81	10.66	10.92	10.94	10.48	11.37	11.35	10.93	11.02	11.54	11.11	10.86	11.09	11.18	10.99	10.71	11.47	11.41	11.33	10.9	11.58	10.79	10.84	11.15	11.07	11.26	10.76	11.3
ATAD2	9.87	10.38	9.27	9.65	10.01	11.32	10.14	11.5	10.73	10.23	10.21	10.58	10.54	8.94	10.46	10.81	10.57	9.94	9.78	10.23	9.66	9.48	10.8	10.9	9.66	9.57	10.41	10.54	10.34	9.9	10.35	9.94	9.99	11.05	9.48	9.62	9.69	9.86	9.81	9.98	9.48	10.18	9.43	9.58	9.43	10.56	10.82	9.3	10.56
ATAD2B	11.39	10.75	11.45	11.74	11.11	11.04	11.94	11.21	11.56	11.45	11.61	11.57	11.62	11.19	11.18	11.4	11.42	11.37	11.65	11.39	11.68	11.42	11.14	11.48	11.25	11.03	11.28	11.52	11.29	11.52	11.2	11.57	11.74	11.43	11.65	11.46	11.43	11.31	11.46	11.46	11.71	11.41	11.38	11.49	11.13	10.96	11.24	11.24	11.81
ATAD3A	8.84	9.53	10.61	8.71	8.68	8.84	8.25	8.49	8.52	8.54	8.62	8.46	8.85	10.53	8.38	8.62	9.12	8.69	8.39	9.03	8.73	8.64	9.73	9.26	8.38	8.99	8.95	8.59	9.28	8.24	8.37	8.2	8.59	8.61	8.14	8.08	9.21	8.74	8.4	8.38	8.76	8.42	8.97	8.74	8.21	9.68	9.43	8.89	7.8
ATAD3B	9.83	10.26	12.31	9.96	9.97	10.04	9.94	9.95	9.65	9.8	9.82	8.79	9.1	10.24	9.37	9.53	9.83	9.19	9.33	9.66	9.51	9.3	10.35	10.04	9.27	9.86	10.14	10.04	10.04	9.59	9.66	9.35	9.68	9.65	9.18	9.27	9.99	10.33	9.98	10.14	9.78	9.98	9.66	9.72	9.42	10.21	9.99	9.6	9.4
ATAD3C	8.36	8.47	7.45	8.29	8.65	6.42	5.73	5.87	6.43	6.67	5.94	6.66	6.9	7.98	6.68	6.36	6.01	7.75	7.64	7.72	7.49	7.7	7.6	7.86	7.6	7.51	6.79	6.98	6.94	6.78	6.16	6.89	6.83	7.13	7.26	7.54	6.56	7.33	7.62	7.41	7.37	6.33	7.79	7.46	7.38	6.57	6.81	7.9	7.3
ATAD5	8.73	8.91	7.77	8.41	8.74	9.15	8.38	9.57	8.62	8.24	8.27	8.84	8.76	6.83	8.91	9.14	8.81	8.59	8.65	8.44	8.36	8.24	8.98	9.06	8.48	8.2	9.16	9.34	9.01	8.34	9.01	8.47	8.64	8.74	8.2	8.63	7.64	8.06	8.12	8.11	8.46	8.73	7.79	8.19	7.9	9.26	9.25	8	8.88
ATAT1	8.44	8.07	7.52	8.24	8.45	7.62	7.61	8.07	7.74	7.98	7.53	7.56	7.68	8.58	7.18	7.43	7.05	7.34	7.74	7.15	7.65	7.72	7.63	7.71	8.2	8.17	8.63	8.73	8.57	7.9	7.89	7.33	7.22	7.73	7.65	8.41	7.36	7.53	7.61	7.59	7.62	7.31	7.72	7.82	8.05	7.98	7.46	7.97	7.48
ATCAY	8.93	7.92	7.95	8.73	8.8	7.58	8.03	7.75	7.83	8.24	7.93	8.11	8.13	8.71	7.48	7.84	7.66	8.43	8.37	8.01	7.93	8.72	7.83	7.58	6.91	7.34	7.74	8.09	7.83	8.29	7.71	7.88	8.17	8.08	7.95	7.26	7.68	7.66	7.59	8.03	7.93	7.63	8.31	7.76	6.6	8.28	7.84	8.21	8.73
ATE1	10.26	10.5	10.38	10.44	10.36	10.56	10.62	10.59	10.89	10.52	10.63	10.92	10.66	9.85	10.6	11.12	11.07	10.6	10.86	10.57	10.87	10.52	10	10.24	10.4	10.13	10.83	10.87	10.49	10.63	11.09	10.68	10.62	10.65	10.69	10.46	10.53	10.98	10.85	11	10.47	10.94	10.51	10.4	10.5	10.5	10.68	10.38	10.8
ATE1-AS1	4.71	3.5	4.12	4.72	4.11	3.52	6	4.7	4.65	4.73	3.63	0.78	1.99	0	3.74	4.59	3.79	4.17	3.52	3.9	3.72	3.98	4.38	4.98	5.07	4.6	3.92	4.37	3.88	5.34	4.92	4.79	4.66	4.36	4.55	4.51	4.72	3.69	3.24	4.05	3.42	1.86	0	1.79	1.5	3.19	2.63	3.77	3.39
ATF1	9.04	8.85	9.61	8.94	8.98	9.32	9.25	9.57	9.32	9.21	9.3	9.37	9.48	8.63	9.28	9.32	9.14	9.15	9.25	9.33	9.38	9.04	8.88	9.08	9.27	9.1	9.21	9.3	8.97	9.35	9.03	9.5	9.34	9.32	9.44	9.33	9.23	9.59	9.58	9.5	9.11	9.18	8.93	9.03	9.29	8.76	9	9.11	9.65
ATF2	11.01	11.19	11.21	11.08	11	11.12	11.3	11.5	11.84	11.43	11.42	11.73	11.55	9.86	11.41	11.24	10.98	11.22	11.45	11.32	11.54	11.17	11.32	11.55	11.14	10.83	11.6	11.62	11.25	11.37	11.86	11.49	11.44	11.22	11.55	11.15	11.25	11.42	11.43	11.45	11.27	11.45	11.3	11.21	11.25	11.08	11.41	11.19	11.76
ATF3	9.26	10.4	12.3	10.13	9.89	8.94	9.32	9.51	10.18	10.24	12.03	7.66	8.15	9.94	10.23	8.31	8.39	10.05	9.92	10.91	10.08	10.42	9.35	9.68	10.73	10.87	8.8	10.84	10.74	13.16	8.37	12.13	12.06	8.77	10.49	8.14	12.43	9.25	9.09	8.36	9	8.6	9.6	9.07	8.94	9.61	9.58	9.92	10.3
ATF4	11.87	12.3	13.86	12.4	12.19	12.24	12.38	12.22	12.57	12.49	12.59	12.05	12.12	14.04	12.38	12.09	12.02	12.29	12.49	12.55	12.44	12.4	12.29	12.22	13.26	13.29	12.81	12.83	12.56	12.28	12.25	12.57	12.24	12.27	12.51	11.97	12.83	12.37	12.6	12.31	12.31	12.24	13.52	12.58	12.86	12.48	12.74	13.4	12.37
ATF5	7.94	8.24	9.43	8.2	8.35	8.48	7.45	8.13	8.44	8.5	8.75	7.48	7.34	9.08	8.37	7.59	7.35	8.52	7.54	8.72	9.03	8	9.19	8.35	8.48	8.86	9.04	8.86	9.2	7.85	7.41	7.84	7.94	7.74	7.59	7.81	8.11	7.54	7.63	7.1	7.54	7.99	8.9	7.61	8.59	8.62	7.9	7.8	7.37
ATF6	11.83	11.89	12.11	11.82	11.92	12.04	12.12	12.16	11.99	11.93	12.29	12.17	11.97	11.47	12.46	11.99	11.83	11.89	12.14	11.85	12.16	11.84	11.88	12.12	11.86	11.53	12.14	12.12	11.79	11.89	11.95	11.89	11.76	11.92	12.02	12	11.9	12.09	11.88	11.98	12.05	12.17	12.36	12.08	12.39	11.75	11.84	11.94	12.15
ATF6B	10.78	11.04	10.74	10.71	10.93	10.4	9.92	9.9	10.29	10.51	10.57	10.38	10.18	11.49	10.14	9.97	10	10.45	10.32	10.33	10.38	10.44	10.53	10.35	10.61	11.08	11.18	11.15	11.24	10.22	10.36	10.2	10.25	10.25	10.28	10.57	10.54	10.54	10.53	10.18	10.51	9.96	10.31	10.4	10.35	10.89	10.6	10.33	9.93
ATF7	11.12	11.01	11.44	11.29	10.93	10.49	10.64	10.1	11.07	11.05	10.97	11.01	10.45	10.77	10.75	10.93	10.78	11.15	11.12	9.95	11.01	11.12	10.85	10.98	11.25	11.34	10.99	10.65	11.07	10.99	10.57	10.29	10.95	10.95	10.61	11.63	10.79	10.92	9.98	10.65	10.93	10.74	10.98	10.97	11.17	10.94	10.19	10.85	10.5
ATF7IP	12.73	12.34	11.63	12.29	12.67	12.16	12.82	12.38	12.84	12.69	12.39	12.41	12.28	12.13	12.42	12.19	12.16	12.51	12.57	12.29	12.57	12.43	12.44	12.65	12.46	12.46	12.58	12.7	12.66	12.65	12.48	12.63	12.83	12.41	12.55	12.74	12.39	12.39	12.37	12.46	12.66	12.63	12.27	12.45	12.49	12.53	12.61	12.47	13.23
ATF7IP2	9.49	8.58	8.98	9.48	9.34	8.8	9.65	8.91	10.89	9.99	8.75	9.15	9.19	8.97	10.08	9.51	9.81	9.54	9.99	9.32	9.99	9.86	8.77	9.15	9.99	9.72	9.18	9.62	8.82	8.79	9.27	9.11	9.04	9.26	9.49	9.58	8.77	8.55	8.9	8.79	9.52	9.68	9.84	9.56	9.96	8.24	8.7	9.25	9.73
ATG10	8.5	8.35	7.72	8.43	8.43	8.09	8.34	8.5	8.61	8.47	8.2	8.04	8.09	7.67	8.41	8.86	8.62	8.09	8.73	8.06	8.43	8.57	8.03	8.23	8.47	8.19	7.96	8.11	7.94	8.43	8.21	8.55	8.56	8.49	8.82	8.91	8.31	8.34	8.5	8.6	8.39	8.03	8.26	8.51	8.53	8	8.12	8.46	8.4
ATG101	8.85	9.35	11.25	9.09	9.22	9.93	9.55	9.99	9.81	9.69	10.46	9.38	9.4	10.16	10.04	9.81	9.73	9.44	9.27	9.83	9.3	9.26	9.37	9.43	9.43	9.51	9.68	9.54	9.73	9.44	9.09	9.54	9.31	9.52	9.4	8.91	10.42	9.82	9.87	9.7	9.3	9.94	9.58	9.41	9.31	9.31	9.65	9.57	9.26
ATG12	10.37	10.27	10.19	9.91	10.37	10.57	10.53	10.81	10.96	10.45	10.36	10.32	10.42	8.73	10.34	10.32	10.03	10.03	10.31	10.21	10.25	9.99	10.3	10.44	10.25	9.92	10.42	10.39	10.07	10.18	10.09	10.39	10.25	10.35	10.58	10.47	10.48	10.18	10.34	10.25	10.07	10.49	10.13	10.16	10.38	10.32	10.51	10.01	10.7
ATG13	10.93	11.22	11.24	10.77	11.03	11.14	10.71	11.18	10.96	10.98	11.18	10.92	10.97	11.63	10.99	10.75	10.8	10.84	10.94	11	10.84	11.02	11.18	11.11	11.31	11.37	11.42	11.33	11.26	10.88	11.02	11	10.82	10.94	10.97	11.09	10.99	10.82	10.93	10.76	10.93	10.96	11.36	10.92	11.09	11.06	11.03	11.23	10.86
ATG14	10.5	10.6	9.65	10.27	10.5	10.65	10.55	10.87	10.34	10.18	10.14	10.4	10.31	9.94	10.27	10.27	10.28	10.39	10.41	10.47	10.37	10.18	10.16	10.34	10.32	10.26	10.88	10.88	10.51	10.39	10.42	10.41	10.48	10.49	10.28	10.35	9.96	10.17	10.26	10.22	10.27	10.42	10.37	10.26	10.49	10.13	10.34	10.24	10.46
ATG16L1	10.31	10.43	10.62	9.83	10.61	10.6	10.46	10.83	10.6	10.46	10.29	10.13	10.33	10.05	10.29	10.29	10.57	9.83	9.57	10.24	9.7	9.64	10.31	10.46	9.44	9.42	10.5	10.63	10.28	9.89	10.61	10.1	9.96	9.83	9.85	9.39	10.03	10.07	10.33	10.01	9.65	10.5	9.77	9.93	9.61	10	10.28	9.64	10.07
ATG16L2	10.25	9.88	10.59	10.42	10.08	9.41	10.49	9.74	9.48	10.53	10.53	9.42	9.82	10.96	10.23	9.59	9.9	10.01	10.28	9.88	9.93	10.35	9.81	9.97	9.99	10.66	9.61	9.79	10.36	10.27	9.35	9.97	10.74	9.92	9.8	10.25	10.33	9.61	9.57	9.9	10.45	9.56	9.77	9.98	9.61	10.21	10.07	9.78	10.47
ATG2A	10.22	10.62	10.54	10.27	10.22	9.55	9.97	9.77	8.92	9.47	9.67	9.15	9.6	12.04	9.64	9.33	10	9.55	9.24	9.06	9.53	9.85	9.65	9.29	9.62	10.26	9.87	9.65	10.23	9.72	9.35	9.02	9.87	9.59	8.92	9.5	10.13	9.5	9.06	9.49	9.76	9.31	10.05	9.81	9.47	10.21	9.43	9.84	9.54
ATG2B	11.73	11.61	12.24	12.24	11.81	11.51	12.04	11.64	11.65	11.76	12	11.79	11.7	12.28	11.71	11.41	11.46	11.98	12.26	11.86	12.52	12.16	11.35	11.71	12.48	12.25	11.39	11.58	11.51	11.85	11.5	11.81	11.88	12.05	12.31	12.31	11.91	11.52	11.67	11.74	12.19	11.72	12.8	12.49	12.5	11.28	11.57	12.53	11.88
ATG3	9.68	10.18	10.18	9.56	9.84	10.6	10	10.63	10.34	10.17	10.65	10.15	10.17	9.39	10.39	10.36	10.12	10.09	10.22	10.44	10.14	10.01	10.55	10.43	10.23	9.84	10.46	10.53	10.34	10.02	10.35	10.4	10.14	10.2	10.37	10.03	10.32	10.15	10.31	9.98	9.97	10.4	10.15	9.89	10.18	10.47	10.57	10.07	10.27
ATG4A	8.45	9.17	9.32	8.55	9.25	9.08	8.92	9.22	9.45	9.1	9.32	8.88	8.88	8.7	9.42	9.04	8.52	9.15	9.32	9.02	9.43	8.96	8.64	8.95	9.63	9.34	8.48	8.61	8.4	8.91	8.68	8.94	8.57	8.69	9.29	8.93	8.94	8.82	9	8.86	9.01	9.09	9.61	9.07	9.32	8.48	8.95	9.44	8.9
ATG4B	10.75	10.74	10.99	10.54	10.71	10.08	9.85	10.23	9.87	10.09	9.97	9.87	10.4	11.65	9.56	9.92	10.17	9.85	9.87	9.94	9.97	10.06	10.11	10.11	10.05	10.68	10.6	10.6	10.63	10.05	10.08	9.8	10.13	10	9.86	10.14	10.25	9.9	9.79	9.86	10.2	9.73	9.99	10.1	9.85	9.97	9.86	10.08	9.78
ATG4C	8.26	8.09	8.33	8.25	8.02	9.07	9.38	8.73	9.25	9.07	9.29	9.34	9.1	7.62	9.11	9.14	8.86	9.24	9.32	9.34	9.52	9.03	9.11	9.28	9.51	8.84	8.58	8.72	8.75	9.25	8.85	9.77	9.32	9.26	9.34	9.28	8.98	9.22	9.36	9.17	9.22	9.26	9.14	9.07	9.23	8.98	9.24	8.86	9.84
ATG4D	8.34	8.85	8.15	8.53	8.4	8.22	7.69	7.94	7.34	7.33	7.71	7.4	7.76	10.78	7.98	8.62	8.55	7.83	7.72	7.94	8.25	8.22	7.86	7.52	8.72	9.04	7.52	7.51	8.02	8.05	7.6	7.66	7.93	7.79	7.86	7.63	7.9	7.66	7.44	7.72	8.14	7.77	9.06	8.39	8.74	8.57	8.13	8.86	8.05
ATG5	9.47	9.64	9.86	9.92	9.67	10.34	10.42	10.53	10.56	10.26	10.38	10.64	10.63	8.63	10.28	10.16	10.14	10.27	10.42	10.54	10.44	10.12	10.03	10.31	10	9.85	10.87	10.85	10.45	10.26	10.21	10.37	10.21	10.35	10.48	10.1	10.2	10.23	10.26	10.22	10.36	10.4	10.17	10.28	10.39	9.79	10.2	10.1	10.47
ATG7	10.49	10.13	11.27	10.82	10.43	10.58	10.71	10.85	10.61	11.1	11.81	10.5	10.5	10.67	10.8	10.64	10.77	10.84	10.89	11.01	10.88	10.89	10.3	10.65	10.46	10.81	10.58	10.73	10.93	10.86	10.48	11.09	11.09	10.87	10.99	11.09	11.04	10.56	10.69	10.76	11.09	10.66	10.57	10.73	10.57	10.54	10.75	10.65	10.87
ATG9A	10.25	10.73	10.16	10.17	10.32	10.41	9.99	9.88	10.12	10.12	10.39	10.14	10.04	11.46	10.25	9.65	9.94	10.04	9.91	10.06	9.81	10.06	10.53	10.31	10.29	10.5	10.39	10.37	10.5	10.06	10.1	9.87	10.08	10.19	9.89	10.12	10.53	9.82	9.9	9.82	9.98	9.75	10.34	10.03	10.27	10.67	10.28	10.12	9.73
ATG9B	8.23	8.07	5.96	5.54	9.36	6.96	5.61	6.83	5.7	4.9	4.96	3.29	3.81	3.01	4.92	5.26	4.82	3.95	3.46	3.33	3.34	3.66	5.66	6.11	4.44	4.34	7.76	7.93	7	4.47	5	4.46	4.96	4.93	4.93	4.83	5.6	5.06	5.61	5.03	4.56	6.08	4.78	4.81	5	5.19	5.3	3.32	5.18
ATIC	9.83	10.12	9.63	9.24	9.77	10.04	9.56	10.15	9.96	9.75	9.76	10.05	10.01	9.93	10.13	9.76	9.88	9.64	9.85	9.13	9.68	9.52	10.74	10.45	10.19	9.94	10.28	9.78	10.19	9.32	10.65	8.76	9.46	9.48	8.86	10.15	9.31	9.63	8.79	9.45	9.61	9.47	9.85	9.25	10.01	9.96	9.44	9.32	8.91
ATL1	7.75	8.1	8.05	8.03	8.12	8.73	9.24	9	9.07	9.23	9.17	9.09	9.23	7.37	8.94	8.88	8.83	8.66	9.06	8.91	8.46	8.68	8.93	8.93	8.21	8.15	9.42	9.24	9.28	9.41	9.27	9.31	9.01	8.84	9.13	8.7	9.18	9.29	9.31	9.39	8.77	9.23	8.29	8.96	8.5	8.05	8.63	8.46	9.11
ATL2	10.42	10.22	10.55	10.73	10.4	10.92	10.88	11.64	11.16	10.87	10.88	10.94	11.01	9.79	11.01	11.07	11.18	10.72	10.99	10.8	10.86	10.87	10.3	10.66	10.4	10.05	11.46	11.46	11.19	10.5	11.08	10.77	10.62	10.75	10.95	10.83	10.63	10.93	10.99	10.86	10.8	10.89	10.64	10.5	10.55	11.32	11.28	10.69	10.79
ATL3	11.94	12.52	12.17	11.72	12.11	12.56	12.47	13.12	12.93	12.89	13.14	12.5	12.75	10.91	12.4	12.54	12.67	12.13	12.52	12.22	12.17	12.29	12.67	13.1	12.32	11.98	12.84	12.69	12.56	12.71	12.84	12.76	12.95	12.51	12.62	12.65	12.95	12.67	12.64	12.67	12.19	13.13	12.14	12.31	12.56	12.3	12.38	12.08	12.55
ATM	12.91	12.49	12.51	12.78	12.63	13.02	14.16	13.3	13.59	13.63	13.58	13.44	13.29	12.33	13.34	12.99	12.93	13.17	13.48	13.18	13.59	13.07	12.94	13.29	13.39	13.11	12.91	13.13	13	13.39	12.96	13.55	13.7	13.14	13.36	13.25	13.19	13.01	13.1	13.29	13.3	13.12	13.38	13.25	13.21	12.91	13.39	13.06	14.4
ATMIN	10.8	11.17	11.02	10.77	11.03	11.21	11.08	12.12	11.22	11.15	11.25	10.97	11.14	10.35	11.11	10.88	10.76	10.82	11.14	11.1	11.1	10.94	10.83	11.27	11.04	10.72	10.91	11.04	11.09	11.07	10.84	11.21	10.97	10.95	11.27	10.97	11.38	11.1	11.26	11.17	10.89	11.3	11.19	11.01	11.09	10.92	11.18	11	11.33
ATN1	11.21	11.04	12.22	11.19	10.94	9.61	9.63	9.57	10.08	10.57	10.7	10.14	10.18	13.26	9.88	9.7	10.09	10.35	10.33	8.86	10.29	10.16	10.77	10.57	10.9	11.71	10.6	10.1	11.22	10.67	9.95	9.55	10.83	10.27	9.58	10.9	10.99	10.03	9.28	9.93	10.9	9.81	10.69	10.83	10.42	10.75	9.26	10.49	9.97
ATOH1	0	0.82	0	1.18	0	5.61	2.43	0	0	0	0	0	0	0	0	0	0	0	0	0.83	0	0	0	0	0	0	0	0	0	0	0	0	0	0	0	0	0	0	0	0	0	0.91	0	0	0	0	0	0	0
ATOH7	4.42	3.88	2.86	2.87	3.32	0.7	0	0	1.62	2.7	1.1	0	0.99	4.74	0	2.03	2.58	1.99	3.52	3.01	3.3	3.47	0	0	2.38	2.01	1.81	1.48	0.91	1.53	0	0	2.01	3.35	3.81	3.14	2.36	1.52	2.13	2.33	3.38	0.91	1.29	0	0	2.07	1.57	3.1	0.9
ATOH8	8.08	7.16	7.92	8.41	7.48	7.73	8.56	6.48	5.48	6.56	7.6	7.88	7.77	10.3	6.4	7.98	7.99	6.97	7.4	6.33	7.47	7.48	6.63	6.81	7.26	8.37	4.65	5.68	5.34	7.9	6.27	8.13	9.16	7.62	7.71	8.02	9.26	8.22	7.64	7.79	8.79	6.97	9.14	8.7	8.46	6.71	7	9.07	8.23
ATOX1	8.35	8.86	10.33	8.75	8.7	9.48	8.61	9.35	9.49	9.11	9.46	8.72	8.81	9.25	9.37	8.78	8.59	8.87	8.24	9.09	8.46	8.45	9.45	9.08	9.05	8.85	9.1	9.07	9.04	8.56	8.88	8.95	8.64	8.59	8.69	8.81	9.19	8.88	8.86	8.51	8.7	9.02	8.46	8.32	9.17	9.65	9.56	8.4	8.51
ATP10A	9.73	10.71	12.94	10.03	9.55	9.12	9.95	10.07	10.95	11.18	10.86	9.73	10.43	8.07	9.4	8.66	9.22	8.96	8.52	9.31	8.19	8.51	10.6	10.93	7.17	7.98	9.85	9.47	10.41	9.96	9.75	9.66	10.08	9.36	9.64	9.11	11.06	10.6	10.58	10.44	8.3	10.12	7.9	9.3	8.12	9.73	9.55	8.47	9.44
ATP10B	11.42	11.58	4.71	10.92	11.17	12.12	10.33	11.48	7.66	7.55	7.02	9.37	8.56	9.04	12.19	11.7	11.8	9.53	10.64	9.4	9.23	11.16	9.03	9.9	9.53	9.15	7.31	7.58	6.29	8.82	9.06	8.56	7.1	9.36	9.37	9.5	5.3	9.67	9.1	9.38	8.38	11.33	7.99	8.42	9.34	6.82	7.23	6.42	5.7
ATP10D	10.69	10.75	10.9	10.97	10.72	11.18	11.38	11.26	11.73	11.33	11.82	11.37	11.38	10.02	11.05	11.09	11.05	11.15	11.31	11.22	11.19	11.1	11.22	11.48	10.52	10.62	10.78	10.72	10.89	11.42	11.16	11.5	11.32	11.23	11.53	11.28	11.41	11.08	11.22	11.38	11.25	11.37	10.81	11.41	10.98	11.01	11.38	11.2	11.48
ATP11A	11.93	11.98	12.39	12.3	11.81	11.08	11.19	10.8	10.85	11.13	11.86	11.86	11.8	12.17	12.09	11.39	11.69	11.99	11.99	11.29	11.91	12.03	11.83	11.78	11.4	11.64	12.52	12.14	12.32	11.82	12.22	10.86	11.4	11.65	11.31	12.1	11.52	11.65	10.82	11.47	12	12.14	11.33	11.77	11.71	11.88	11.18	11.7	10.56
ATP11A-AS1	6.82	6.43	9.18	7.66	7.14	5.78	5.78	5.66	5.6	6.91	7.53	6.38	6.6	7.28	6.4	5.97	6.56	6.76	7.11	5.76	6.8	7.31	6.09	6.64	7.11	7.33	7.5	7.17	7.59	7.1	6.43	6.29	7.01	6.46	6.5	6.9	6.56	6.49	5.81	6.79	7.05	6.76	7.19	7.14	6.96	6.58	5.88	7.32	5.92
ATP11AUN	1.18	2.27	0	2.87	0	0	1.68	0	0	3.21	1.1	1.62	0.99	0	0.9	1.61	2	1.69	1.45	1.36	0	0	1.5	0	1.64	2.47	0	0	0	1.53	1.43	0	1.01	1.16	1.52	1.74	1.62	0	0.89	1.59	2.05	0.91	1.96	1.75	1.5	0.85	0	0	0
ATP11B	12.27	12.09	12.22	12.06	12.09	12.83	12.63	12.9	13.02	12.61	12.52	13.1	12.93	11.11	13.03	13.3	13.09	12.41	12.89	12.39	12.45	12.47	12.82	12.87	11.97	11.71	13.06	12.95	12.46	12.39	12.97	12.34	12.26	12.58	12.47	12.39	12.26	12.65	12.39	12.53	12.5	12.95	11.96	12.06	12.14	12.04	12.23	12.06	12.83
ATP11C	10.38	10.52	10.9	10.11	10.22	10.63	11.24	10.69	11.31	11.11	11.52	10.73	10.49	8.47	10.97	10.7	10.48	10.36	10.57	10.34	10.43	10.26	10.49	10.94	9.66	9.55	10.22	10.32	10.47	10.97	10.51	10.98	11.22	10.63	10.67	10.31	11.52	10.59	10.42	10.64	10.62	10.78	9.84	10.3	9.74	10.36	10.71	9.88	11.43
ATP12A	1.83	0.82	2.86	0	0	2.05	2.93	0	2.36	2.7	1.1	0.76	0	0	0	0	1	3.77	4.06	3.15	5.5	4.28	1.5	0	2.87	2.47	0.87	0.93	0	0	0.89	0	2.01	0.69	1.52	0	2.36	0.96	0	0	0	0.91	1.29	0	0	1.38	1.57	6.58	1.84
ATP13A1	10.39	10.69	11.12	10.54	10.48	10.07	10.3	9.81	10.1	10.64	10.41	9.61	9.89	12.11	10.23	9.7	10.15	10.2	10.02	9.93	10.27	10.34	10.32	10.11	10.26	10.74	10.2	10.05	10.85	10.28	9.61	9.56	10.33	9.95	9.52	10.16	10.43	9.43	9.1	9.73	10.39	9.85	10.42	10.33	9.96	10.83	10.2	10.34	10.15
ATP13A2	10.46	11.01	9.45	9.89	10.64	10.05	9.65	9.47	9.83	9.81	9.83	9.66	9.72	12.88	10.25	10.12	10.25	10.44	10.27	10.06	10.71	10.62	10.44	10.01	12.26	12.44	10.15	9.92	10.72	9.8	9.61	9.4	9.91	10.28	9.8	10.18	10.25	9.99	9.5	9.65	10.4	10.42	11.8	10.8	11.02	9.89	9.35	11.1	9.34
ATP13A3	12.45	12.53	14.26	12.73	12.41	12.43	12.52	12.88	12.63	12.5	14.32	12.67	12.53	10.66	12.91	12.43	12.41	12.61	13.1	12.78	12.6	12.86	12.6	13.02	11.93	11.71	13.03	12.97	12.65	12.7	12.53	12.78	12.56	12.92	12.99	12.65	13.25	12.39	12.4	12.5	12.7	12.73	11.95	12.4	12.11	12.46	12.57	12.18	12.52
ATP13A4	8.75	7.16	5.39	11.77	9.14	7.67	9.5	5.08	5.37	6.21	5.93	10.61	10.23	10.76	10.16	9.95	9.76	10.61	10.94	10.45	10.76	11.07	8.81	8.03	10.8	10.35	7.37	7.35	6.47	10.38	9.31	9.76	6.99	9.95	11.05	10.82	7.29	9.21	9.67	9.98	10.66	8.07	10.86	10.38	10.54	6.6	6.63	11.41	6.8
ATP13A4-AS1	2.97	0.82	0	5.28	0	1.21	0	0	0	0.93	1.24	3.94	3.33	0	1.88	3.14	2.62	3.76	3.55	3.67	3.89	4.19	0	1.87	4.76	4.73	0	2.67	1.46	3.24	1.45	3.34	2.71	3.14	4.11	3.78	0	1.96	3.59	2.87	3.97	1.94	4.35	3.65	3.88	0.85	1.09	3.65	2.2
ATP13A5	1.83	0	0	4.49	2.32	1.17	3.29	0	0	2.48	0	3.1	3.89	4.55	2.16	3.04	2.32	4.12	3.81	2.86	4.38	3.85	1.5	2.4	4.16	2.82	0.87	0.93	0.91	3.24	0	3.2	2.01	3.07	3.61	3.37	1.03	2.92	2.13	3.71	4.23	0.91	2.95	2.78	2.69	0	1.98	3.77	0
ATP13A5-AS1	1.83	0	0	0	0	0.7	0	0	0	0	0	0	0	0	0	0	0	0	0.9	0	1.07	0.88	0	0	0	0	0	0	0	0	0	0	0	0.69	0	0	0	0.96	0	1.01	0	0	0.62	0	0	0.85	0	0	0
ATP1A1	14.44	15.06	14.38	15.83	14.82	15.02	14.34	13.86	13.64	13.52	13.86	15.41	14.95	16.27	14.69	14.66	14.48	15.29	15.31	15.05	15.87	15.21	14.32	14.04	15.74	15.69	14.39	14.18	14	14.03	14.4	13.85	13.37	14.83	15.01	15.24	13.74	14.78	14.78	14.88	15.2	14.71	15.62	15.53	15.61	14.9	14.84	15.94	13.62
ATP1A1-AS1	5.61	5.51	5.23	7.22	6.36	5.34	5.86	5.51	5.55	5.84	4.46	6.08	5.7	7.57	5.37	6.21	5.57	6.86	6.74	6.55	7.3	6.69	5.53	5.36	6.42	6.63	5.33	5.41	5.25	5.95	5.62	5.86	5.71	6.11	6.73	6.73	5.36	5.91	5.92	5.84	6.48	5.44	7.38	6.93	6.9	5.9	6.28	7.17	6.47
ATP1A2	8.07	7.45	8.19	8.37	7.32	5.24	7.08	5.23	6.67	7	7.38	6.35	6.64	7.84	5.13	7.25	9.48	5.25	5.84	5.18	5.61	6.31	7.18	7.27	7.46	8.59	4.79	5.73	5.33	8.14	5.01	8.4	9.49	5.61	7.82	6.04	10.66	5.69	6	5.68	6.01	5.3	9.19	6.64	6.2	5.01	6.3	8.87	8.13
ATP1A3	6.18	5.92	5.02	6.82	6.37	4.63	5.81	4.4	4.3	4.73	4.64	5.5	4.84	6.7	4.94	4.29	5.12	4.87	4.71	4.06	4.66	4.62	5.95	6.21	5.43	6.08	3.92	3.18	5.03	7.01	4.85	4.81	5.41	4.37	4.36	5.18	4.14	4.43	4.36	4.47	4.65	5.24	4.2	4.87	4.99	4.97	4.83	5.88	6.23
ATP1A4	3.11	3.54	2.05	2.6	3.17	2.43	4.3	1.45	2.85	3.34	3.99	1.92	3.44	0	3.81	2.62	3.8	0.8	2.42	1.36	0	2.61	3.2	2.62	0	0	1.81	2.67	3.91	3.09	2.6	2.75	3.34	1.51	3.61	1.74	3.48	2.51	3.48	3.71	3.52	2.84	1.29	3.92	1.5	2.32	3.3	0	2.41
ATP1B1	12.82	13.4	10.45	13.46	13.36	14.01	11.87	12.74	12.43	11.74	11.05	13.3	12.8	13.09	14.74	13.35	13.06	13.25	12.81	13.11	13.21	12.8	12.66	12.25	13.48	13.02	13.31	13.01	12.18	11.7	12.99	11.7	10.41	12.37	12.56	12.79	10.85	14.14	13.67	13.45	12.39	13.49	12.67	12.49	13.37	12.41	12.23	13.07	10.55
ATP1B2	6.87	5.85	8.08	6.76	6.15	4.88	4.25	3.65	4.77	5.09	6.37	5.97	5.03	7.67	5.04	6.1	5.8	6.5	5.55	5.02	6.28	5.69	6.13	5.68	6.58	7.57	4.83	4.98	5.63	6.89	5.7	5.41	6.88	5.82	5.24	6.27	6.25	5.34	4.64	5.87	5.91	5.06	6.9	6.44	6.89	5.64	4.45	6.42	6.47
ATP1B3	10.46	10.74	12.49	10.02	10.5	11.13	10.6	10.96	11.24	11.23	13.03	10.65	10.83	7.67	11.7	10.59	10.61	10.31	10.31	10.53	9.83	10.02	11.4	11.22	9.36	9.3	10.86	10.89	10.52	10.63	10.96	10.44	10.51	10.54	10.25	10.18	11.02	10.49	10.33	10.1	9.67	11.1	9.44	10.01	9.8	11.27	10.97	9.61	10.1
ATP1B4	6.45	5.77	6.47	6.53	6.68	5.69	5.33	4.38	5.4	5.95	5.12	5.28	4.96	6.68	5.44	5.09	5.41	5.44	5.8	5.41	5.33	6.2	5.14	5.49	5.24	5.02	5.85	6.01	5.5	5.1	5.58	4.82	6.05	5.5	5.47	4.87	4.93	5.46	5.48	5.02	5.88	5.04	5.94	5.73	4.15	5.57	5.49	5.83	5.91
ATP23	5.59	5.99	6.42	6.08	5.61	6.58	5.81	6.21	7.21	6.8	6.17	6.03	5.34	6.94	6.81	7.04	6.58	6.51	6.14	6.46	6.83	6.13	6.52	6.36	7.53	7.23	5.78	5.46	4.99	5.4	6.45	6.82	6.86	6.32	6.13	6.04	5.51	6.01	6.07	5.9	6.25	6.15	7.26	6.04	6.78	5.61	5.88	6.21	6.11
ATP2A1	5.2	4.83	5.41	5.46	4.7	4.71	3.71	5.16	3.96	4.83	2.48	4.14	3.79	5.31	3.4	4.85	2.99	3.85	3.72	3.99	2.44	3.58	4.82	4.49	4.33	5.1	4.21	4.66	4.35	4.16	3.24	2.92	3.6	3.26	2.91	4.36	3.75	4.23	4.02	4.97	5.1	3.53	4.08	3.92	3.33	4.9	4.3	4.41	4.38
ATP2A1-AS1	2.61	2.02	2.05	1.82	3.32	3.62	0	3.28	2.36	4.13	2.15	3.32	2.57	3.41	1.85	3.21	2.8	2.45	2.64	3.38	3.3	2.59	2.88	1.84	3.24	2.82	1.81	2.86	3.53	2.92	2.13	2.35	2.34	2.84	2.91	0.83	1.03	0.96	1.82	1.01	1.03	1.46	2.76	3.68	2.21	3.78	2.3	2.87	2.98
ATP2A2	13.13	13.24	13.98	12.76	13.22	12.97	12.76	13.34	13.43	13.51	14.2	12.8	12.83	12.5	13.56	12.92	13.16	12.72	12.77	12.51	12.45	12.73	12.94	13.26	12.58	12.61	13.03	12.86	13.1	12.97	12.78	12.51	12.93	12.96	12.7	13.1	13.78	13.4	12.89	13.04	12.69	13.08	12.69	12.65	12.61	13.4	13.09	12.54	12.53
ATP2A3	11.12	9.6	11.59	11.84	10.89	10.11	11.52	9.2	9.62	10.24	10.38	10.54	10.3	14.22	11.49	11.16	11.32	11.43	11.59	10.75	11.99	11.54	10.27	9.94	12.6	13.03	8.93	8.99	10.06	11.23	9.82	10.92	11.57	11.3	10.8	11.64	10.21	11.33	10.8	11.39	11.71	10.73	12.73	12.82	12.76	10.8	10.25	12.92	11.61
ATP2B1	11.12	10.9	12.28	11.6	11.25	11.76	11.88	11.69	12.19	11.76	12.8	11.68	11.46	10.38	12.06	11.63	11.35	11.78	11.86	11.73	11.83	11.47	11.32	11.65	11.52	11.16	11.74	11.88	11.74	12.01	11.21	12.19	12.1	11.85	11.87	11.63	12.08	11.86	11.92	11.95	11.68	11.58	11.47	11.43	11.35	11.61	11.91	11.38	12.49
ATP2B1-AS1	5.59	4.79	7.16	5.72	5.35	5.13	4.84	3.98	5.83	5.96	6.26	5.34	5.23	6.79	5.56	5.34	5.08	5.36	5.26	5.72	5.42	5.54	5.6	6.12	6.19	5.49	4.84	5.49	5.57	6.51	5.26	6.88	7.29	5.77	5.49	5.11	5.98	6.12	5.79	5.79	5.52	5.07	5.38	5.41	4.91	6.11	5.73	5.46	7.27
ATP2B2	4.03	3.45	4.52	6.21	3.8	3.29	3.59	0	3.22	3.05	4.71	3.96	3.16	6.91	3.14	4.43	4.32	4.06	3.52	3.15	4.22	3.1	3.58	4.87	6.31	6.65	2.58	2.86	2.43	3.09	4.16	4.89	5.34	4.64	4.55	5.01	4.14	4.77	4.77	5.82	6.02	3.99	3.48	3.38	3.78	3.7	3.44	4.78	4.55
ATP2B2-IT2	0	0	0	0	0	0	0	0	0	0	0	0	0	0	0	0	0	0	0	0	0	0	0	0	0	0	0	0	0	0	0	0	0	0	0	0	0	0	0	0	0	0	0	1.12	0	0	0	0	0
ATP2B3	4.73	4.15	4.06	4.71	3.58	2.59	3.59	1.45	3.75	3.69	3.5	2.16	2.57	3.41	0.9	2.36	2.99	3.08	2.42	3.01	2.11	2.95	2.47	2.81	3.53	3.33	1.41	0	0	4.67	2.13	3.44	3.72	2.71	2.91	3.48	2.63	2.24	1.82	2.6	2.86	2.17	2.42	2.51	3.05	2.32	1.57	3.77	3.61
ATP2B4	13.13	13.61	14.34	12.75	13.39	12.97	12.75	12.89	13.26	13.19	13.53	12.83	12.72	12.11	13.65	12.67	13.44	12.62	12.85	12.41	12.54	12.94	13.41	13.68	12.24	12.51	13.57	13.47	13.31	13.02	13.84	12.86	13.35	12.7	12.7	12.91	13.54	12.78	12.57	12.67	12.77	13.09	12.09	12.61	12.3	12.78	12.76	12.88	12.79
ATP2C1	11.59	11.62	11.04	11.59	11.62	12.56	11.68	12.57	12.44	12.37	12.41	12.43	12.35	10.9	12.42	12.04	11.92	12.23	12.34	12.45	11.99	12.15	13.1	13.06	11.46	11.24	12.59	12.54	12.41	11.65	12.39	11.65	11.47	12.22	12.08	12.08	11.61	11.86	11.84	11.91	11.93	12.72	11.36	11.67	11.77	11.9	12	11.46	11.61
ATP2C2	10	10.01	5.76	8.58	10.3	9.58	6.63	8.63	6.96	7.09	5.86	9.15	9.17	8.05	8.28	10.03	10.25	8.77	6.33	9.13	6.93	6.73	8.5	8.23	7.02	6.42	9.55	9.48	8.38	7.95	9.6	8.17	7.36	8.15	7.74	7.89	6.16	9.87	9.71	9.23	6.47	9.78	6.94	7.44	8.54	8.72	8.67	8.35	7.49
ATP2C2-AS1	7.71	7.94	4.87	6.47	7.92	6.53	4.66	6.92	5.22	5.71	4.77	6.08	6.87	7.65	5.73	6.42	6.87	5.37	5.2	5.43	4.6	5.66	5.57	6.29	5.44	5.87	6.5	6.91	6.1	4.67	6.45	5.66	5.58	5.33	4.99	5.27	4.69	7.15	6.95	6.85	5.42	6.74	5.61	6.16	5.84	6.61	6.17	6.67	6.32
ATP4A	0	0	2.86	2.26	0	1.17	3.12	0	1.03	0	0	1.25	0	10.37	0.9	2.36	1	3.61	4.56	3.01	6.05	4.22	0.93	0.9	8.23	8.42	0	0.93	0	0	0.89	0	0	2.23	1.52	3.26	0	0.96	0.89	0	2.86	0.91	9.46	6.52	7.94	1.38	1.57	7.87	2.63
ATP4B	1.83	1.33	0	1.82	0	0	0	0	0	0	0	0.76	1.58	3.79	0.9	0	0	0.8	1.85	0	1.07	1.42	1.5	1.44	1.64	1.33	0	0.93	0	0	1.43	0	1.01	0.69	2.5	1.74	0	0	0.89	0	0	1.46	1.29	1.12	1.5	0	1.57	1.18	1.44
ATP5F1A	11.78	12.19	12.88	12.92	12.01	13.26	13.06	13.02	12.75	12.67	13.05	12.94	12.86	13.36	13.25	12.82	12.78	12.88	13.28	13.17	13.22	13.15	12.54	12.61	13.59	13.34	12.28	12.36	12.4	12.82	12.79	13.12	12.63	12.93	13.25	13.08	12.98	12.86	13.11	12.97	13	12.87	13.68	13.1	13.48	12.59	13.04	13.59	12.94
ATP5F1B	12.42	12.67	13.23	12.8	12.63	13.38	12.93	13.49	13.58	13.14	13.25	12.99	12.95	13.22	13.35	13.33	13.34	12.98	13.07	13.24	13.07	12.94	12.55	12.65	13.17	13.04	13.09	13.04	12.85	12.72	12.81	12.83	12.59	12.98	13.02	12.96	13.12	13.25	13.32	13.12	12.8	13.12	13.05	12.76	13.11	13.19	13.29	13.23	12.66
ATP5F1C	10.86	11.46	11.14	11.39	11.14	11.47	10.92	11.86	11.84	11.12	11.32	11.62	11.45	10.51	11.59	12.03	11.63	11.34	11.8	11.74	11.69	11.49	10.97	10.95	12.01	11.32	11.56	11.5	11.14	10.95	12.06	11.43	10.68	11.63	11.69	11.46	10.87	11.74	11.76	11.52	11.48	11.74	11.64	11.55	11.95	10.91	11.22	11.63	10.95
ATP5F1D	9.31	9.05	9.47	8.9	8.8	8.61	8.22	7.86	8.73	8.75	8.46	8.53	7.94	11.65	8.73	9.16	8.9	9.07	8.45	8.57	8.9	8.59	9.11	8.26	9.33	9.74	8.79	7.97	8.87	8.37	8.7	8.19	8.76	8.95	7.86	8.4	9.13	8.49	7.67	7.97	9.11	8.64	9.84	9.43	9.25	9.27	8.05	9.25	8.1
ATP5F1E	10.65	11.47	12.66	11.15	11.21	12.16	11.68	12.28	12.35	12.01	12.21	11.43	11.58	10.89	11.87	11.9	11.71	11.33	11.6	11.9	11.48	11.36	11.57	11.74	11.95	11.65	12.26	12.14	11.9	11.38	11.94	11.98	11.46	11.8	11.84	11.83	11.82	11.93	12.05	11.75	11.24	12.06	11.24	11.12	12.12	12	12.29	11.24	11.8
ATP5IF1	10.05	10.31	9.93	10.16	10.11	10.61	9.96	10.11	10.05	10.02	9.63	10.26	10.31	10.79	10.26	10.94	10.61	10.21	10.04	10.38	10.26	9.9	10.22	9.72	10.45	10.28	9.85	9.87	9.58	9.7	10.8	9.93	9.75	10.06	10.05	10.03	9.57	9.91	10.01	9.85	9.7	9.85	10.1	9.83	10.14	9.66	9.7	10.27	9.93
ATP5MC1	8.56	9.12	9.51	8.92	8.99	9.95	9.19	9.52	9.41	9.04	9.1	9.1	9.07	8.58	9.34	9.78	9.48	9.18	9.01	9.51	9.35	8.9	9.43	9.23	10.1	9.53	9.37	9.32	9.11	8.79	10.09	9.27	8.63	8.83	9.17	9.06	9.07	9.33	9.63	9.29	8.83	8.9	9.02	8.59	9.38	9.39	9.8	9.54	8.88
ATP5MC2	10.73	10.93	11.76	11.19	10.87	11.71	11.41	11.51	11.88	11.48	11.22	11.51	11.15	11.49	11.56	11.56	11.32	11.43	11.48	11.61	11.56	11.46	11.01	10.79	12.03	11.72	11.6	11.55	11.21	11.07	11.37	11.52	11.06	11.33	11.52	11.45	11.33	11.73	11.8	11.64	11.42	11.64	12.08	11.7	12.31	11.44	11.71	11.73	11.43
ATP5MC3	10.29	10.98	10.9	10.65	10.69	11.02	10.7	11.35	11.25	10.91	10.85	11.16	11.12	9.36	11.26	11.36	11.25	10.64	10.73	11.26	10.67	10.63	11.13	10.94	11	10.48	11.04	11	10.56	10.46	11.56	11.13	10.57	10.73	10.85	10.61	10.89	11.23	11.34	11.03	10.47	10.99	10.22	10.22	10.77	10.95	11.28	10.79	10.53
ATP5MD	9.27	9.75	9.98	9.27	9.75	10.02	9.28	10.37	10.65	9.54	9.51	9.65	9.44	7.94	9.98	10.38	10.07	9.54	9.62	10.03	9.55	9.64	9.29	9.32	10.16	9.63	10.15	10.07	9.47	9.29	10.1	9.85	9.18	9.59	9.86	9.51	9.25	10.13	10.23	9.81	9.37	10.2	9.81	9.32	10.33	9.84	10.04	9.82	9.58
ATP5ME	9.45	9.91	11.25	9.79	9.65	10.6	9.96	10.47	10.35	10.06	10.21	10.08	9.91	10.08	10.17	10.76	10.36	10.1	10.22	10.43	10.34	9.98	10.13	10.05	11.27	10.91	9.91	9.76	9.55	9.69	10.68	10.27	9.72	9.92	10.13	10.59	9.86	10.44	10.6	10.16	9.79	10.27	10.43	9.88	11.21	10.2	10.34	10.34	9.9
ATP5MF	9.4	10.33	10.38	9.67	10.12	11.02	9.67	10.92	10.69	10.38	10.07	10.24	10.34	9.26	10.68	10.42	10.34	10.07	10.04	10.77	10.09	9.89	10.49	10.37	10.4	10.19	10.18	10.09	9.87	9.51	10.46	10.36	9.65	10	10.11	10.08	10.08	10.39	10.93	10.38	9.62	10.36	9.83	9.65	10.42	10.29	10.64	9.95	9.89
ATP5MF-PTCD1	6.27	4.23	0	5.65	4.95	6.16	0	4.18	4.82	6.15	4.89	5.45	5.03	0	6.36	0	0	5.39	4.98	4.41	1.32	4.69	3.98	5.58	0	4.61	6.53	0	4.7	5.1	0.19	4.75	5.56	5.55	6.29	4.66	0	4.84	0	6.93	0	5.17	4.36	0	4.6	6.77	6.44	2.64	0
ATP5MG	10.24	10.67	11.66	10.66	10.42	11.37	11.12	11.29	11.3	11.04	11.07	11.21	11.09	10.41	11.07	11.35	11.2	10.92	11.07	11.16	11.15	10.75	10.81	10.79	11.53	11.3	11.1	10.98	10.73	10.67	11.19	11.23	10.71	10.98	11.04	11.23	10.92	11.25	11.39	11.18	10.77	11.18	11.2	10.75	11.72	10.96	11.18	11.05	11.17
ATP5MGL	4.42	3.45	5.02	3.02	4.64	2.98	0	1.86	3.22	1.9	3.76	3.22	3.89	5.88	2.16	3.74	3.69	3.99	4.98	3.58	3.83	4	2.47	3.7	4.16	5.1	3.6	3.18	2.96	4.08	3.78	3.35	4.41	4.08	3.49	4.51	4.02	2.92	2.13	2.82	3.22	2.84	2.76	3.01	3.33	3.51	3.62	3.34	3.51
ATP5MPL	8.76	9.28	10.14	9.08	9.22	10.04	9.8	10.55	10.46	9.77	9.53	9.7	9.78	8.7	9.85	10.18	9.91	9.49	9.49	9.91	9.63	9.34	9.6	9.7	10.35	9.75	9.94	10.02	9.55	9.48	10.09	9.92	9.36	9.65	9.73	9.62	9.76	10.19	10.24	9.89	9.23	9.63	9.63	8.89	10.19	9.47	9.81	9.49	9.62
ATP5PB	10.61	11.28	11.22	11.11	10.97	11.43	11.28	11.39	11.4	10.96	11.32	11.59	11.46	10.64	11.67	11.7	11.57	11.21	11.5	11.6	11.35	11.29	11.28	11.19	11.54	11.06	11.38	11.38	11.05	11.22	11.85	11.62	11.17	11.38	11.55	11.21	11.32	11.75	11.81	11.66	11.18	11.57	11.48	11.14	11.63	11.47	11.71	11.42	11.49
ATP5PD	10.38	10.94	11.03	10.39	10.7	10.83	10.7	10.91	11.15	10.77	10.97	11.1	10.96	10.59	10.93	11.24	11.05	10.74	10.81	10.96	10.85	10.54	10.91	10.91	10.96	10.74	11.08	10.93	10.62	10.4	10.75	10.73	10.27	10.79	10.63	10.6	10.54	11.1	10.97	10.74	10.48	10.78	10.91	10.47	11.24	11.44	11.43	10.77	10.47
ATP5PF	8.76	9.09	10.11	9.28	9.05	9.76	9.18	9.66	9.67	9.11	9.34	9.71	9.58	9.17	9.58	9.9	9.55	9.56	9.71	9.73	9.64	9.61	9.74	9.2	10.7	9.92	9.77	9.59	9.3	9.2	9.9	9.58	9.3	9.45	9.74	9.76	9.52	9.78	9.8	9.49	9.26	9.49	9.88	9.3	10.31	9.52	9.54	9.98	9.33
ATP5PO	9.97	10.35	11.28	10.54	10.35	11.38	10.81	11.42	11.09	10.84	10.85	11.32	11.22	10.71	10.95	11.35	11.12	10.67	10.94	11.07	10.8	10.72	10.95	10.72	11.26	10.85	11.09	11.06	10.72	10.64	11.51	11.22	10.62	10.91	11.11	10.8	10.97	11.21	11.28	11.01	10.55	11.2	11.13	10.69	11.39	10.83	11.1	10.93	10.86
ATP5S	8.68	8.28	8.67	9.14	8.81	8.69	8.86	8.75	8.07	8.33	8.18	8.74	8.55	8.7	8.52	8.56	8.6	8.89	9.03	8.78	8.82	8.87	8.59	8.68	9.5	9.05	8.81	8.81	8.37	8.62	8.86	8.69	8.6	8.93	8.93	9.29	8.31	8.77	8.8	8.68	9.11	8.31	9.28	8.93	9.48	8.53	8.53	9.34	9.2
ATP6	13.89	12.55	15.61	13.76	11.75	11.9	8.8	9.02	12.01	9.2	10.22	12.96	9.41	13.97	12.94	13.63	10.36	13.99	12.06	9.9	11.82	11.8	13.97	10.32	14.05	13.42	12.39	10.81	11.43	10.05	13.78	10.1	9.88	12.62	10.7	12.73	9.9	13.48	10.14	10.45	11.86	12.41	12.88	11.4	13.38	13.95	10.06	12.1	10.65
ATP6AP1	11.47	11.89	10.82	10.87	11.67	11.19	10.74	11.08	11.38	11.4	12.01	10.92	10.99	12.03	11.24	10.62	10.82	11.32	10.78	11.54	11.03	11.11	11.32	11.12	11.69	11.76	10.84	10.78	11.11	10.93	10.78	11.09	10.92	10.93	10.95	11.14	11.06	11.02	10.96	10.98	10.94	11.14	11.11	10.72	11.17	11.53	11.28	11.19	10.9
ATP6AP1L	8.22	7.53	7.18	7.99	8.04	7.26	7.25	7.58	7.71	7.67	7.16	7.04	7.02	7.54	6.58	7.67	7.15	6.95	7.29	7.22	6.8	7.31	7.27	6.71	7.74	7.63	7.19	7.63	6.79	6.93	7.59	7.86	7.48	7.25	7.27	7.65	6.85	6.84	6.94	7.09	7.45	7.17	7.81	7.68	7.73	7.01	7.2	7.33	7.03
ATP6AP2	11.54	12.04	10.75	11.18	11.69	12.28	11.46	11.85	12.49	11.99	12.5	11.82	11.68	9.96	12.04	11.75	11.44	11.77	11.52	11.94	11.51	11.45	12.01	11.95	11.27	10.92	11.89	11.62	11.43	11.64	11.97	12	11.63	11.72	11.94	11.64	11.61	11.91	11.79	11.61	11.2	12.03	10.51	11.03	11.17	11.72	11.81	11.11	11.78
ATP6V0A1	11.1	10.86	11.76	11.33	11.17	10.95	10.55	10.65	10.43	10.77	11.85	11.06	10.78	11.44	11.21	10.53	10.69	10.95	10.98	10.82	10.95	11.04	11.35	11.19	11.11	11.31	11.09	11.1	11.11	11.25	11.33	11.03	11.09	10.98	10.96	11.19	11.14	10.97	10.62	11.02	10.93	11.05	10.81	10.87	10.81	11.15	10.95	10.96	11.04
ATP6V0A2	10.36	9.91	10.36	10.21	10.22	10.57	10.83	10.39	10.38	10.41	10.75	10.07	10.08	10.37	10.73	10.23	10.07	10.29	10.24	10.29	10.2	10.27	10.06	10.29	10.01	9.93	10.17	10.32	10.26	10.28	10.03	10.4	10.4	10.34	10.32	10.25	10.53	10.28	10.33	10.2	10.17	10.24	10.24	10.05	9.95	10.15	10.07	10.09	10.38
ATP6V0A4	2.61	3.34	0	3.3	3.45	1.81	1.68	0.9	3.04	0	2.75	4.69	4.51	4.9	0	3.04	2	4.63	1.45	4.57	4.78	1.82	3.58	5.11	5.28	5.1	3.84	4.37	3.99	1.53	2.79	2.57	2.01	1.16	3.08	3.01	2.04	3.61	4.9	3.71	2.64	2.43	2.42	1.12	0	5.35	5.43	3.3	0.9
ATP6V0B	10.27	10.99	10.81	10.4	10.84	11.23	10.32	11	10.75	10.96	11.51	10.54	10.78	10.6	11.58	10.85	10.9	10.94	10.99	11.45	10.87	10.91	11.07	10.94	11.05	10.83	10.87	10.79	10.7	10.48	10.74	10.99	10.55	11.09	10.98	10.68	10.89	10.92	11.03	11	10.76	11.18	10.75	10.74	11.03	10.75	10.93	10.64	10.44
ATP6V0C	9.98	10.12	10.43	9.46	9.86	8.96	8.35	8.36	8.48	8.88	9.21	8.73	8.15	9.87	9.27	8.9	8.63	9.26	8.21	8.88	8.31	8.91	10	8.72	9.19	9	9.22	8.89	9.28	8.51	9.2	8.55	8.94	9.25	8.31	8.97	9.16	9.12	8.41	8.26	8.67	9.2	8.67	8.61	8.86	10.06	8.71	8.6	8.42
ATP6V0CP3	2.61	1.72	3.38	0	1.58	1.17	0	0	1.03	0	0	0.76	0.99	0	0.9	1.02	1.58	0.8	1.45	2.05	2.11	0	0.93	2.15	0	1.33	0	0	0.91	0.96	0	1.4	0	2.03	0	0	1.03	2.51	1.43	1.59	2.37	0.91	0	0	0	1.76	1.57	1.18	0
ATP6V0D1	10.91	11.31	11.55	10.85	11.2	10.92	10.47	10.79	10.91	10.98	11.76	10.47	10.62	10.66	11.26	10.57	10.71	10.77	10.63	11.44	10.68	10.97	11.17	11.04	10.62	10.68	10.91	10.92	11.23	10.74	10.52	11.1	10.64	10.64	10.83	10.81	11.25	10.49	10.72	10.53	10.56	11.28	10.2	10.48	10.71	11.13	11.1	10.69	10.52
ATP6V0D2	5.45	6.84	3.42	4.41	5.67	6.4	4.99	5.17	5.18	3.58	7.75	4.32	4.02	2.07	6.79	5.29	5.82	5.6	4.16	6.94	5.75	4.67	7.22	5.95	5.37	6.34	6.79	6.73	5.31	4.96	5.46	6.15	5.61	4.08	3.99	3.48	2.91	4.83	5.19	4.54	3.12	6.04	3.04	4.14	3.78	4.89	4.81	4.16	1.88
ATP6V0E1	10.94	11.46	11.42	10.78	11.25	11.93	11.46	12.04	12.17	11.88	12.06	11.7	11.68	10.7	12.11	11.68	11.38	11.39	11.66	11.69	11.59	11.27	11.83	11.89	11.45	11.15	11.61	11.51	11.51	11.27	11.9	11.63	11.21	11.49	11.61	11.5	11.62	11.79	11.77	11.65	11.34	12.08	11	11.3	11.69	11.81	11.96	11.13	11.56
ATP6V0E2	9.54	8.97	7.27	10.18	9.67	8.65	9.12	9.02	8.01	8.48	8.52	9.04	8.9	10.01	8.43	8.71	9.06	9.38	9.23	9.47	9.41	9.63	9.03	8.4	9.14	9.57	7.76	7.88	8.49	8.97	8.11	9.48	9.2	8.98	9.46	8.68	8.49	8.63	9.18	9.19	8.73	8.53	8.85	8.79	8.68	9.29	9.28	9.6	10
ATP6V0E2-AS1	6.12	5.51	3.78	6.86	6.02	5.11	6.97	6.23	5.38	6.27	5.54	5.91	6.16	6.18	5.61	5.39	5.73	6.56	6.4	6.43	6.56	6.81	5.43	5.81	6.65	6.52	4.97	4.85	5.46	6.05	5.14	6.35	6.78	6.01	6.02	5.7	5.96	5.54	5.92	6.09	6.37	5.31	5.91	5.7	5.79	5.86	5.4	6.47	6.84
ATP6V1A	11.33	11.66	11.77	11.73	11.59	12.09	11.79	12.28	12.21	12.11	12.45	11.99	11.93	10.28	12.38	11.76	11.66	11.95	12.06	12.27	12.03	11.9	12.2	12.44	11.92	11.48	12.15	12.15	12.02	11.81	12.07	12.07	11.71	11.71	12.13	11.86	12.04	11.9	12	11.86	11.77	12.19	11.33	11.52	11.69	11.92	12.11	11.7	11.77
ATP6V1B1	5.43	5.55	4.87	5.33	5.24	4.21	2.93	4.72	4.69	3.47	3.34	4.4	3.57	7.76	2.83	3.74	3.8	4.83	4.67	4.91	5.69	5.22	4.39	4.59	6.05	6.11	4.79	5.09	3.99	1.53	4.41	3.82	4.27	4.64	4.07	4.82	3.22	4.77	4.68	4.47	5.52	2.65	5.65	4.87	4.72	3.4	3.44	5.69	0.9
ATP6V1B1-AS1	2.61	2.27	0	1.82	2.8	1.81	0	0.9	3.22	0	1.1	0.76	0.99	4.9	1.45	1.02	0	3.08	2.42	0	3.72	2.12	1.5	2.62	2.38	2.82	0.87	1.88	1.46	1.53	0	0.86	2.34	1.79	0.95	2.51	2.63	1.52	0.89	1.01	3.22	1.46	3.48	2.18	2.21	1.38	0	2.6	1.84
ATP6V1B2	11.81	11.94	12.58	11.88	11.96	12.26	12.1	12.38	12.29	12.82	13.72	11.92	11.97	10.72	12.6	11.72	11.68	12.17	12.31	12.57	12.01	12.11	12.31	12.52	11.59	11.6	12.07	12.01	12.27	12.04	11.95	12.37	12.21	12.2	12.4	12.34	12.25	11.72	11.81	11.96	12.27	12.27	11.35	11.92	11.74	12.28	12.41	11.63	12.14
ATP6V1C1	10.98	11.09	11.15	11.02	11.01	11.66	11.24	11.82	11.65	11.15	12.02	11.24	11.27	9.96	11.68	11.18	11.05	11.22	11.54	11.54	11.34	11.27	11.47	11.84	11.22	10.96	11.52	11.53	11.25	11.23	11.23	11.44	11.24	11.45	11.41	11.38	11.28	11.17	11.31	11.25	11.28	11.54	11.4	11.2	11.31	11.22	11.48	11.14	11.41
ATP6V1C2	6.3	5.26	7.72	6.77	5.98	5.56	6.82	5.34	6.19	6.15	6.83	7.44	7.85	6.76	5.32	5.96	6.03	6.49	6.53	6.34	6.64	6.43	6.21	6.42	6.91	6.8	7.84	8.25	7.66	5.79	7.31	6.66	6.72	6.42	6.9	6.83	6.92	5.97	6.11	6.42	6.64	5.86	6.5	7.03	6.57	6.18	6.53	6.72	6.8
ATP6V1D	10.14	10.59	10.75	10.16	10.38	10.99	10.38	11.46	10.97	10.67	11	10.59	10.64	9.41	11.06	10.94	10.75	10.72	10.78	11.14	10.58	10.5	10.48	10.46	10.06	9.92	11.04	10.98	10.62	10.28	11.14	10.52	10.12	10.71	10.75	10.26	10.28	11.23	11.11	10.99	10.53	11.45	10.26	10.45	10.63	10.59	10.81	10.51	10.42
ATP6V1E1	10.28	10.59	10.83	10.45	10.55	11.27	11.14	11.31	11.51	11.37	11.39	11.21	11.23	9.79	11.6	11	10.83	10.91	10.89	11.28	10.84	10.75	11.3	11.14	10.39	10.22	11.43	11.3	11.04	10.8	11.66	11.35	10.94	10.98	11.12	10.77	11.12	11.47	11.4	11.27	10.61	11.25	10.42	10.48	10.56	10.98	11.29	10.66	11.03
ATP6V1E2	6.02	5.5	7.28	7.01	5.67	6.63	6.51	6.36	6.83	7.15	7.02	6.38	6.38	8.36	6.71	5.74	5.9	6.64	6.92	6.33	7.07	7.06	6.98	6.93	7.99	7.88	6.53	6.55	6.89	6.74	6.33	6.85	6.51	6.53	6.85	6.95	6.78	6.13	6.54	6.46	7.03	6.19	7.63	7.13	7.09	6.91	6.96	7.65	7.27
ATP6V1F	9.97	10.3	11.01	9.78	10.13	10.67	9.74	10.2	10.36	10.01	10.7	9.75	9.68	9.17	10.61	10.07	9.75	10.21	9.73	10.55	9.73	9.76	10.47	9.89	9.71	9.54	10.26	9.89	9.93	9.55	10.21	10.07	9.56	9.97	9.93	9.84	9.88	10.05	9.97	9.73	9.73	10.34	9.22	9.52	9.88	10.23	10.25	9.27	9.6
ATP6V1G1	10.86	11.2	11.64	10.78	11.07	11.3	11.03	11.49	11.37	10.94	11.12	10.83	10.77	10.75	11.63	11.53	11.39	10.83	10.82	11.27	10.95	10.64	11.09	11.24	10.75	10.57	11.03	10.93	10.92	10.76	11.22	11.19	10.77	10.9	10.97	10.74	10.91	11.36	11.42	11.21	10.77	11.24	10.63	10.51	10.95	10.62	11.01	10.78	11.26
ATP6V1G2	4.79	3.8	3.83	5.26	3.57	4.12	3.86	1.86	4.69	5.33	4.66	5.27	4.66	2.89	4.45	4.95	3.9	5.2	4.78	4.95	5.42	3.93	4.62	3.73	2.87	4.96	4.2	4.29	4.12	5.65	4.23	5.33	4.76	4.58	4.99	5.13	4.3	5.79	5.7	5.9	5.01	4.28	3.28	4.64	4.39	3.97	4.3	4.71	5.59
ATP6V1G2-DDX39B	7.56	4.5	6.26	4.83	6.46	4.12	3.6	3.76	6.49	0	5.87	5.57	4.33	0	0	5.52	5.86	6	6.59	6.31	5.1	4.66	5.34	5.87	4.94	0	6.4	5.83	4.22	6.48	6.94	6.24	5.6	5.89	0	2.36	0	5.41	5.81	0	0	6.01	0	5.52	0.26	5.42	5.83	4.26	6.34
ATP6V1G3	0	0	0	1.82	0	0	0	0	0	0	0	2.71	1.99	0	0	0	0	1.69	0	1.36	2.11	0	0	0	1.64	0	0	0	0	0	0	0	0	0	0	0.83	0	0.96	0.89	1.01	0	0	0	0	0	0.85	1.57	0	0.9
ATP6V1H	9.87	10.2	9.52	9.84	10.14	10.17	9.88	10.44	10.12	10.09	10.51	9.68	9.83	9.57	10.21	9.98	10.1	9.78	9.88	10.32	9.92	9.96	9.93	10.01	9.62	9.53	10.16	10.25	10.11	9.82	9.98	10.23	9.85	10.08	10.17	9.82	10.04	9.99	10.17	10.04	9.73	10.15	9.59	9.64	9.56	9.88	10.07	9.82	9.82
ATP7A	10.52	10.91	9.72	10.06	10.53	10.43	10.74	10.6	11.09	10.86	11.06	10.62	10.58	8.92	10.59	10.38	10.39	10.35	10.8	10.46	10.45	10.59	10.29	10.72	10.19	9.86	10.44	10.38	10.38	10.73	10.71	10.62	10.6	10.48	10.72	10.57	10.58	10.6	10.54	10.66	10.36	10.41	10.01	10.17	10.27	10.17	10.3	10.28	10.54
ATP7B	7.92	7.97	7.81	9.27	8.18	10.73	8.12	9.41	8.2	8.65	8.25	9.63	9.23	10.12	10.98	11.35	11.59	9.33	9.12	9.09	9.09	9.1	8.4	8.31	10.1	10.01	10.55	10.3	9.43	8.8	11.32	8.4	8.31	8.46	8.64	8.77	8.37	9.44	9.26	9.28	9.04	10.96	9.45	9.24	9.65	8.8	8.7	9.46	7.75
ATP8	9.06	7.86	9.71	9.26	7.62	6.86	2.93	3.62	7.72	4.05	4.27	7.81	4.84	9.3	8.43	8.62	5.35	9.24	6.89	6.73	6.63	7.14	9.47	5.27	8.62	7.68	7.77	7.09	6.91	4.82	8.93	6.82	4.72	7.78	6.94	7.57	5	8.54	6.63	5.71	6.63	7.45	7.62	6.19	8.1	9.75	6.22	7.18	6.39
ATP8A1	10.83	9.27	9.72	10.65	10.55	11.99	12.14	11.77	10.73	10.77	11.01	11.6	11.09	10.76	11.39	10.77	10.65	10.82	10.91	10.65	11.26	10.49	10.19	10.37	11.59	11.36	10.07	10.69	10.24	10.91	10.83	11.44	11.61	11.48	11.34	11.07	11.45	10.89	11.06	11.34	11.08	11.61	12.1	11.35	11.64	10.56	11.15	11.53	12.71
ATP8A2	7.6	7.38	6.6	7.16	7.82	6.46	8.11	6.3	6.66	7.28	7.74	9	9.08	5.87	6.39	8.2	7.96	8.02	7.41	8.03	7.7	7.74	8.79	7.77	7.2	7.59	6.97	6.54	6.53	8.65	8.92	7.87	7.46	6.73	7.03	6.8	6.02	8.07	8.48	8.99	7.2	8.43	6.24	6.7	6.62	7	6.98	7.16	7.68
ATP8B1	10.49	11.13	10.85	11.33	10.8	12.14	11.47	11.7	10.2	10.17	11.05	11.61	11.17	11.69	12.46	12.03	11.79	11.66	12.21	11.58	12.16	11.98	11.2	11.25	12.12	11.89	10.73	10.62	10.15	11.16	12.24	11.25	11.07	11.67	11.48	11.58	10.88	11.77	11.53	11.44	11.68	11.61	12.58	11.7	12.1	10.49	10.41	11.9	10.11
ATP8B2	10.84	10.87	12.41	10.9	10.55	10.53	12.09	10.57	11.9	12.12	12.07	11.04	11.38	10	11.4	10.62	10.96	10.75	10.67	10.82	10.72	10.78	11.19	11.63	10.08	10.59	10.72	10.84	11.5	12.11	10.8	11.89	12.34	11.01	11.46	11.22	12.62	11.02	11.22	11.32	10.79	10.65	10.11	10.79	9.87	11.2	11.44	10.77	12.02
ATP8B3	6.13	6.91	6	5.58	6.32	5.18	5.94	5.51	6.74	6.91	6.07	4.65	5.54	5.52	6.43	5.5	5.69	5.17	5.13	4.91	3.94	5.25	6.24	6.24	4.72	5.44	6.26	6.29	6.37	5.2	6.43	5.58	5.83	5.12	5.07	5.21	6.03	5.55	5.57	5.26	5.27	7.1	4.31	5.82	5.42	6.99	6.56	4.41	5.46
ATP8B4	8.05	8.04	8.55	8.19	8.07	9.9	10.61	9.83	10.23	10.39	11.73	9.77	9.96	5.88	10.17	9.79	9.55	10.02	10.22	9.99	10.14	9.84	9.86	10.25	8.37	8.38	9.4	9.6	10.09	10.28	9.77	10.62	10.68	10.33	10.34	10.21	10.9	9.9	9.75	10.06	9.98	10.4	7.55	9.93	9.02	9.54	9.73	8.21	10.25
ATP8B5P	3.11	3.11	2.06	5.46	2.97	2.74	1.68	0.9	1.03	2.7	3.18	3.22	2.79	3.41	2.42	3.21	3.58	2.64	2.11	2.7	2.71	2.13	1.9	3.13	3.98	3.65	1.81	1.88	0.91	1.94	6.38	2.89	3.48	1.79	2.24	3.36	1.62	4.66	4.98	4.41	2.87	2.67	1.97	2.79	3.33	3.04	2.56	2.6	1.95
ATP9A	12.1	11.65	11.45	12.78	12.23	13.1	11.88	12.96	11.97	11.63	11.35	12.98	12.79	12.52	12.05	12.69	12.84	12.67	12.83	12.35	12.75	12.91	12.05	12.33	12.26	12.31	12.98	12.84	12.86	12.7	13.06	12.24	12.02	12.74	12.74	12.69	12.03	12.9	12.81	12.88	12.35	12.98	12.34	12.37	12.48	11.46	11.53	12.65	12.17
ATP9B	11.01	10.54	11.2	11.25	10.81	10.69	11.15	10.52	10.46	10.93	11.17	10.63	10.62	11.26	10.81	10.48	10.64	10.8	11.02	10.66	11.03	11	10.77	10.91	11.04	11.07	10.09	10.28	10.66	11.06	10.53	10.88	11.14	10.87	10.94	11.12	10.95	10.31	10.33	10.8	11.16	10.59	11.22	11.09	10.98	10.38	10.51	11.11	11.17
ATPAF1	9.08	9.35	9.25	9.49	9.07	9.79	9.43	10.1	9.43	9.48	9.74	9.75	9.77	9.47	9.18	9.7	9.93	9.47	9.82	9.76	10	9.59	9.53	9.66	10.22	9.93	9.32	9.33	9.22	9.74	9.77	9.77	9.49	9.57	9.9	9.65	9.76	9.82	9.85	9.68	9.54	9.4	10.22	9.62	10.14	9.41	9.72	10.12	9.77
ATPAF2	7.94	7.71	8.15	8.1	7.81	7.79	8.37	7.21	7.72	8.26	7.91	8.02	8.03	8.93	7.85	7.53	7.78	8.06	8.23	8.24	8.27	8.34	8.17	7.92	8.39	8.48	7.82	7.81	8.19	8.04	7.73	8.27	8.28	8.06	8.14	8.39	8.3	7.8	8.15	8.07	7.97	7.81	8.47	8.34	8.18	7.99	8.05	8.34	8.35
ATR	11.88	11.48	10.62	11.44	11.79	11.6	11.99	11.84	11.94	11.81	11.72	11.65	11.56	10.37	11.82	11.67	11.69	11.44	11.81	11.64	11.8	11.54	11.83	12.07	11.29	11.02	11.64	11.85	11.54	11.55	11.66	11.59	11.55	11.45	11.63	11.45	11.4	11.62	11.72	11.67	11.67	11.74	11.54	11.47	11.44	11.35	11.72	11.38	11.83
ATRAID	9.85	10.07	10.76	10.17	9.85	11.23	10.72	11.14	11.3	10.83	10.97	11.13	10.91	11.06	10.94	11.03	10.67	10.82	10.7	10.97	10.92	10.65	10.79	10.49	11.5	11.1	10.75	10.62	10.35	10.66	11.17	10.95	10.53	10.9	10.84	10.58	10.91	11.34	11.25	11.01	10.56	10.97	11.16	10.63	11.23	10.72	10.87	10.98	10.79
ATRIP	6.77	7.37	6.77	7.19	6.92	7.72	8	8.09	7.61	7.7	7.29	7.17	7.58	7.34	7.35	7.13	7.45	7.09	7.12	7.2	7.05	7.09	6.99	7.28	6.58	7.32	7.16	7.16	7.51	7.18	7.24	7.63	7.53	7.12	7.18	7.05	7.5	7.18	7.22	7.22	7.25	7.21	7.47	7.52	7.31	7.52	7.76	7.58	7.42
ATRIP-TREX1	6.89	6.03	7.5	7.16	6.87	6.61	6.01	5.74	5.99	5.51	6.65	6.66	6.87	8.96	5.81	7.03	7	6.68	6.83	6.66	6.82	6.85	6.59	6.83	7.65	7.37	6.79	6.34	6.97	7.46	6.75	6.46	6.8	6.63	6.18	6.7	7.08	6.36	6.91	6.63	7.3	6.89	7.27	7.1	6.93	6.76	6.17	6.82	6.6
[truncated: 36,107 more rows]
[truncated: 4 more columns]

## Sheet: Proteomics_data
PG.ProteinAccessions	GeneSymbols	PG.ProteinDescriptions	PG.ProteinNames	C3L-01039_NAT_Bulk	C3L-01039_NAT_Epithelial	C3L-01039_NAT_Stroma	C3L-01039_Tumor_Stroma	C3L-01039_Tumor_Bulk	C3L-01039_Tumor_Epithelial	C3L-02888_NAT_Bulk	C3L-02888_NAT_Epithelial	C3L-02888_NAT_Stroma	C3L-02888_Tumor_Stroma	C3L-02888_Tumor_Bulk	C3L-02888_Tumor_Epithelial	C3L-02956_NAT_Bulk	C3L-02956_NAT_Epithelial	C3L-02956_NAT_Stroma	C3L-02956_Tumor_Stroma	C3L-02956_Tumor_Bulk	C3L-02956_Tumor_Epithelial	C3L-03348_NAT_Bulk	C3L-03348_NAT_Epithelial	C3L-03348_Tumor_Stroma	C3L-03348_Tumor_Bulk	C3L-03348_Tumor_Epithelial	C3L-03622_NAT_Bulk	C3L-03622_NAT_Epithelial	C3L-03622_Tumor_Bulk	C3L-03622_Tumor_Epithelial	C3L-03629_NAT_Bulk	C3L-03629_NAT_Epithelial	C3L-03629_Tumor_Stroma	C3L-03629_Tumor_Bulk	C3L-03629_Tumor_Epithelial	C3N-01385_NAT_Bulk	C3N-01385_NAT_Epithelial	C3N-01385_NAT_Stroma	C3N-01385_Tumor_Stroma	C3N-01385_Tumor_Bulk	C3N-01385_Tumor_Epithelial	C3N-01898_NAT_Bulk	C3N-01898_NAT_Epithelial	C3N-01898_NAT_Stroma	C3N-01898_Tumor_Stroma	C3N-01898_Tumor_Bulk	C3N-01898_Tumor_Epithelial	C3N-01899_NAT_Bulk	C3N-01899_NAT_Epithelial
[truncated: 4,903 more rows]
[truncated: 38 more columns]
